# Supplementary material for: The immune landscape of human thymic epithelial tumors
Source: Nat Commun. 2022 Sep 17;13:5463. doi: 10.1038/s41467-022-33170-7 (PMC9482639; doi:10.1038/s41467-022-33170-7)
Supplement: Supplementary file 4 — Supplementary Data 1 [file 41467_2022_33170_MOESM4_ESM.xlsx]

## Sheet: Sheet1
Supplementary Data 1. Cell subpopulation gene markers, related to Supplementary Fig. 6. P values were determined by one-tailed likelihood-ratio test; p_val_adj were determined by one-tailed likelihood-ratio test followed by Bonferroni correction.
p_val (p_value)	avg_logFC (average log fold change)	pct.1 (ratio of cells in this cluster that expressed)	pct.2 (ratio of cells in the rest of clusters that expressed the gene)	p_val_adj (Bonferroni corrected p_value)	cluster	gene
0	2.4416	0.443	0.057	0	T cell	CD1E
0	2.36549	0.927	0.142	0	T cell	CD3E
0	2.249	0.846	0.113	0	T cell	CD3D
0	2.19838	0.526	0.08	0	T cell	CD8B
0	2.12073	0.733	0.206	0	T cell	TRBC2
0	2.00745	0.588	0.1	0	T cell	TCF7
0	1.92287	0.551	0.088	0	T cell	TRBC1
0	1.90171	0.512	0.061	0	T cell	CD8A
0	1.88607	0.396	0.029	0	T cell	DNTT
0	1.74068	0.675	0.07	0	T cell	CD3G
0	1.72849	0.56	0.065	0	T cell	LEF1
0	1.71403	0.37	0.036	0	T cell	CD1A
0	1.70203	0.363	0.039	0	T cell	ELOVL4
0	1.69809	0.385	0.033	0	T cell	CD1B
0	1.67809	0.549	0.21	0	T cell	SATB1
0	1.64199	0.346	0.036	0	T cell	RAG1
0	1.63432	0.582	0.41	0	T cell	STMN1
0	1.6257	0.68	0.132	0	T cell	CD7
0	1.59518	0.748	0.128	0	T cell	LCK
0	1.5755	0.367	0.036	0	T cell	ARPP21
0	1.48504	0.582	0.123	0	T cell	IL7R
0	1.48109	0.626	0.085	0	T cell	CD2
0	1.46481	0.441	0.047	0	T cell	MAL
0	1.46093	0.445	0.218	0	T cell	TFDP2
0	1.4519	0.587	0.135	0	T cell	ITM2A
0	1.43994	0.505	0.414	0	T cell	SOX4
0	1.41504	0.482	0.047	0	T cell	SH2D1A
0	1.41484	0.83	0.686	0	T cell	CD99
0	1.3911	0.642	0.454	0	T cell	IL32
0	1.36481	0.532	0.126	0	T cell	CAMK4
0	1.36408	0.381	0.168	0	T cell	GIHCG
0	1.34237	0.169	0.066	0	T cell	NKG7
0	1.34131	0.626	0.538	0	T cell	HIST1H4C
0	1.32625	0.556	0.294	0	T cell	NUCB2
0	1.24358	0.19	0.117	0	T cell	CCL5
0	1.23134	0.252	0.044	0	T cell	CYP2U1
0	1.23027	0.44	0.152	0	T cell	MZB1
0	1.21847	0.885	0.73	0	T cell	ZFP36L2
0	1.21732	0.291	0.036	0	T cell	PTCRA
0	1.20544	0.86	0.425	0	T cell	PTPRC
0	1.18897	0.49	0.06	0	T cell	CD247
0	1.17519	0.365	0.114	0	T cell	CD38
0	1.1718	0.622	0.317	0	T cell	CCND3
0	1.16944	0.529	0.073	0	T cell	ZAP70
0	1.15747	0.37	0.157	0	T cell	ADA
0	1.15197	0.696	0.38	0	T cell	SEPT6
0	1.1496	0.412	0.049	0	T cell	BCL11B
0	1.14946	0.491	0.371	0	T cell	PTP4A2
0	1.14572	0.715	0.297	0	T cell	FYB1
0	1.14539	0.594	0.257	0	T cell	APBB1IP
0	1.11046	0.261	0.074	0	T cell	CD1C
0	1.10795	0.247	0.012	0	T cell	AL365440.2
0	1.07138	0.856	0.518	0	T cell	RAC2
0	1.05989	0.708	0.356	0	T cell	EVL
0	1.04986	0.707	0.362	0	T cell	GMFG
0	1.02794	0.322	0.083	0	T cell	MIR181A1HG
0	1.00015	0.671	0.341	0	T cell	LTB
0	0.998227	0.436	0.157	0	T cell	DGKA
0	0.989553	0.421	0.364	0	T cell	HMGB2
0	0.986739	0.593	0.224	0	T cell	SEPT1
0	0.986632	0.13	0.033	0	T cell	GZMK
0	0.985865	0.493	0.156	0	T cell	SPOCK2
0	0.98117	0.898	0.59	0	T cell	ARHGDIB
0	0.980233	0.591	0.213	0	T cell	ACAP1
0	0.969351	0.25	0.015	0	T cell	RAG2
0	0.956294	0.255	0.039	0	T cell	SMPD3
0	0.954291	0.302	0.215	0	T cell	SH3TC1
0	0.951627	0.57	0.368	0	T cell	LEPROTL1
0	0.949438	0.567	0.312	0	T cell	RGCC
0	0.946027	0.437	0.207	0	T cell	ITGA4
0	0.929374	0.345	0.033	0	T cell	TRAT1
0	0.92861	0.196	0.022	0	T cell	TRDC
0	0.928372	0.228	0.095	0	T cell	CST7
0	0.926966	0.382	0.207	0	T cell	SSBP2
0	0.926377	0.326	0.026	0	T cell	THEMIS
0	0.925998	0.362	0.089	0	T cell	SIT1
0	0.924655	0.752	0.611	0	T cell	DDIT4
0	0.907804	0.238	0.061	0	T cell	EPHB6
0	0.891827	0.311	0.028	0	T cell	GRAP2
0	0.889187	0.372	0.244	0	T cell	TCF12
0	0.883333	0.342	0.176	0	T cell	HDAC7
0	0.872737	0.421	0.239	0	T cell	LDLRAD4
0	0.846128	0.303	0.125	0	T cell	NFATC3
0	0.838571	0.457	0.161	0	T cell	TBC1D10C
0	0.832651	0.683	0.744	0	T cell	HMGN2
0	0.820094	0.41	0.133	0	T cell	TRAF3IP3
0	0.813039	0.141	0.03	0	T cell	GZMA
0	0.811206	0.322	0.106	0	T cell	GATA3
0	0.810764	0.634	0.442	0	T cell	SEPT9
0	0.807079	0.297	0.088	0	T cell	SLA
0	0.806173	0.31	0.209	0	T cell	C12orf65
0	0.803244	0.353	0.058	0	T cell	CD96
0	0.802898	0.312	0.213	0	T cell	BCL2L1
0	0.801261	0.524	0.268	0	T cell	HCST
0	0.799709	0.189	0.017	0	T cell	AL138899.1
0	0.797762	0.638	0.713	0	T cell	TUBB
0	0.795607	0.311	0.098	0	T cell	TRAC
0	0.789636	0.352	0.074	0	T cell	SKAP1
0	0.778561	0.33	0.154	0	T cell	HIST1H1D
0	0.770317	0.253	0.041	0	T cell	ICOS
0	0.767628	0.343	0.252	0	T cell	MDM4
0	0.763565	0.161	0.009	0	T cell	CCR9
0	0.761849	0.63	0.504	0	T cell	TNFAIP3
0	0.761274	0.404	0.311	0	T cell	TUBA4A
0	0.756493	0.259	0.079	0	T cell	SLAMF1
0	0.747698	0.277	0.061	0	T cell	TOX
0	0.747578	0.405	0.332	0	T cell	RNASEH2B
0	0.74356	0.21	0.089	0	T cell	BATF
0	0.74241	0.903	0.862	0	T cell	SARAF
0	0.733217	0.402	0.285	0	T cell	DCK
0	0.732636	0.673	0.459	0	T cell	LCP1
0	0.730848	0.789	0.677	0	T cell	TSC22D3
0	0.728245	0.345	0.108	0	T cell	PTPN7
0	0.726691	0.505	0.384	0	T cell	CHD1
0	0.726172	0.288	0.147	0	T cell	CDK6
0	0.72299	0.2	0.039	0	T cell	AL357060.1
0	0.721316	0.389	0.16	0	T cell	IKZF1
0	0.716567	0.271	0.082	0	T cell	SH2D2A
0	0.708859	0.802	0.61	0	T cell	DUSP2
0	0.706962	0.443	0.272	0	T cell	MAPRE2
0	0.699033	0.134	0.029	0	T cell	KLRB1
0	0.696708	0.501	0.29	0	T cell	LBH
0	0.696009	0.269	0.035	0	T cell	ITK
0	0.693776	0.429	0.186	0	T cell	ARHGAP15
0	0.691117	0.296	0.062	0	T cell	CD6
0	0.684013	0.239	0.073	0	T cell	SYTL3
0	0.682337	0.181	0.025	0	T cell	PITPNM2
0	0.681677	0.525	0.404	0	T cell	CDKN1B
0	0.678144	0.458	0.276	0	T cell	RARRES3
0	0.676384	0.54	0.354	0	T cell	AQP3
0	0.672781	0.159	0.019	0	T cell	RORC
0	0.670045	0.237	0.072	0	T cell	EPHX2
0	0.669992	0.381	0.248	0	T cell	UGP2
0	0.659825	0.245	0.118	0	T cell	SCAI
0	0.658928	0.531	0.342	0	T cell	ARHGEF1
0	0.658811	0.232	0.043	0	T cell	GZMM
0	0.653621	0.348	0.208	0	T cell	LBR
0	0.649321	0.777	0.833	0	T cell	HMGB1
0	0.648925	0.997	0.963	0	T cell	MALAT1
0	0.645	0.238	0.109	0	T cell	LZTFL1
0	0.644309	0.915	0.937	0	T cell	HSPA8
0	0.642798	0.389	0.208	0	T cell	RCSD1
0	0.642736	0.484	0.387	0	T cell	MYADM
0	0.641484	0.556	0.432	0	T cell	SLC2A3
0	0.639705	0.218	0.071	0	T cell	MAP1A
0	0.636193	0.314	0.097	0	T cell	SPN
0	0.632805	0.151	0.036	0	T cell	CTSW
0	0.631503	0.334	0.128	0	T cell	ETS1
0	0.629578	0.2	0.039	0	T cell	KCNA3
0	0.62748	0.421	0.369	0	T cell	PTPN2
0	0.626483	0.531	0.562	0	T cell	SIVA1
0	0.62367	0.178	0.011	0	T cell	TSHR
0	0.615354	0.281	0.097	0	T cell	LIME1
0	0.614436	0.457	0.424	0	T cell	H2AFV
0	0.614275	0.633	0.322	0	T cell	CD52
0	0.613963	0.205	0.071	0	T cell	GALNT7
0	0.611473	0.271	0.165	0	T cell	NREP
0	0.611269	0.255	0.09	0	T cell	AEBP1
0	0.610942	0.532	0.428	0	T cell	ABRACL
0	0.609251	0.209	0.023	0	T cell	TMIGD2
0	0.607573	0.395	0.214	0	T cell	PTGER4
0	0.606966	0.294	0.147	0	T cell	EPB41
0	0.605586	0.218	0.112	0	T cell	MTA3
0	0.603348	0.417	0.278	0	T cell	FNBP1
0	0.600528	0.373	0.216	0	T cell	PCED1B-AS1
0	0.598639	0.379	0.196	0	T cell	CYFIP2
0	0.596195	0.146	0.01	0	T cell	CHRNA3
0	0.594928	0.72	0.466	0	T cell	CORO1A
0	0.592781	0.555	0.531	0	T cell	PNISR
0	0.587735	0.147	0.032	0	T cell	TIGIT
0	0.587499	0.139	0.124	0	T cell	TYMS
0	0.586936	0.157	0.019	0	T cell	VIPR2
0	0.581429	0.422	0.412	0	T cell	IDH2
0	0.580649	0.299	0.153	0	T cell	PRKCH
0	0.575626	0.635	0.646	0	T cell	ANP32B
0	0.573489	0.573	0.462	0	T cell	MBNL1
0	0.568929	0.526	0.369	0	T cell	STK17B
0	0.565006	0.348	0.202	0	T cell	RBL2
0	0.564067	0.65	0.462	0	T cell	GPSM3
0	0.56364	0.146	0.013	0	T cell	LINC02273
0	0.559404	0.422	0.302	0	T cell	CELF2
0	0.558758	0.242	0.154	0	T cell	PGM2L1
0	0.558694	0.274	0.121	0	T cell	CD27
0	0.553531	0.293	0.163	0	T cell	CD4
0	0.552425	0.802	0.523	0	T cell	CXCR4
0	0.550609	0.47	0.459	0	T cell	SPSB3
0	0.549824	0.726	0.698	0	T cell	HNRNPA0
0	0.549516	0.917	0.834	0	T cell	BTG1
0	0.545734	0.678	0.715	0	T cell	H2AFZ
0	0.545259	0.186	0.058	0	T cell	IKZF2
0	0.544635	0.498	0.429	0	T cell	TERF2IP
0	0.5438	0.277	0.244	0	T cell	GNA15
0	0.540892	0.211	0.108	0	T cell	IL17RA
0	0.54009	0.437	0.413	0	T cell	S100A4
0	0.539178	0.318	0.218	0	T cell	RESF1
0	0.538509	0.382	0.365	0	T cell	HIST1H1C
0	0.537918	0.654	0.448	0	T cell	CD69
0	0.536595	0.545	0.507	0	T cell	EPC1
0	0.536549	0.426	0.407	0	T cell	GRSF1
0	0.536402	0.192	0.018	0	T cell	PRKCQ
0	0.536398	0.267	0.214	0	T cell	ADAM10
0	0.53566	0.272	0.258	0	T cell	VOPP1
0	0.53528	0.25	0.089	0	T cell	FYN
0	0.534369	0.362	0.19	0	T cell	GNG2
0	0.533589	0.417	0.385	0	T cell	PSIP1
0	0.532424	0.245	0.109	0	T cell	DOK2
0	0.530972	0.328	0.306	0	T cell	H1FX
0	0.530288	0.227	0.032	0	T cell	TESPA1
0	0.527879	0.19	0.025	0	T cell	PRKCQ-AS1
0	0.527396	0.879	0.884	0	T cell	HNRNPA1
0	0.526742	0.188	0.188	0	T cell	DUSP4
0	0.52668	0.224	0.173	0	T cell	ARHGEF7
0	0.524659	0.454	0.432	0	T cell	CBX3
0	0.523289	0.281	0.219	0	T cell	TMPO
0	0.522682	0.47	0.351	0	T cell	NR3C1
0	0.521751	0.399	0.193	0	T cell	LCP2
0	0.521489	0.448	0.478	0	T cell	FAM177A1
0	0.520961	0.304	0.256	0	T cell	HIST1H1E
0	0.520805	0.369	0.246	0	T cell	ADGRE5
0	0.519575	0.692	0.687	0	T cell	EIF4G2
0	0.517902	0.369	0.286	0	T cell	TSPYL2
0	0.517573	0.38	0.209	0	T cell	MCUB
0	0.517293	0.245	0.074	0	T cell	OXNAD1
0	0.515549	0.769	0.78	0	T cell	HNRNPK
0	0.515103	0.235	0.092	0	T cell	ZEB1
0	0.514912	0.21	0.099	0	T cell	SLC7A6
0	0.511505	0.254	0.111	0	T cell	FKBP5
0	0.508315	0.356	0.199	0	T cell	SASH3
0	0.506217	0.664	0.534	0	T cell	RGS10
0	0.504109	0.124	0.022	0	T cell	PRF1
0	0.502657	0.2	0.033	0	T cell	CD28
0	0.500314	0.257	0.158	0	T cell	ODF2L
0	0.499083	0.187	0.214	0	T cell	RASSF6
0	0.495654	0.532	0.502	0	T cell	PPP1R2
0	0.49521	0.671	0.559	0	T cell	LIMD2
0	0.494376	0.224	0.178	0	T cell	SMC4
0	0.492111	0.154	0.037	0	T cell	CEP128
0	0.491453	0.211	0.062	0	T cell	ITGAL
0	0.487187	0.318	0.342	0	T cell	HIST1H2AC
0	0.485995	0.215	0.174	0	T cell	AGPAT5
0	0.483475	0.99	0.987	0	T cell	PTMA
0	0.480753	0.226	0.085	0	T cell	PTPN22
0	0.47668	0.605	0.42	0	T cell	RHOH
0	0.474588	0.139	0.045	0	T cell	FBLN5
0	0.47427	0.359	0.291	0	T cell	PBXIP1
0	0.472668	0.223	0.137	0	T cell	SLFN5
0	0.468371	0.25	0.216	0	T cell	LYST
0	0.467697	0.209	0.113	0	T cell	SNRK
0	0.465829	0.19	0.128	0	T cell	LETM1
0	0.465485	0.178	0.108	0	T cell	PRMT7
0	0.463709	0.275	0.144	0	T cell	PRKACB
0	0.461526	0.731	0.729	0	T cell	SRSF5
0	0.46097	0.695	0.541	0	T cell	SRGN
0	0.46092	0.169	0.02	0	T cell	LAT
0	0.460718	0.131	0.031	0	T cell	UHRF1
0	0.46007	0.403	0.246	0	T cell	ARL4C
0	0.460002	0.147	0.011	0	T cell	AC011893.1
0	0.45842	0.194	0.175	0	T cell	FBXL12
0	0.458136	0.258	0.2	0	T cell	HNRNPLL
0	0.4578	0.683	0.682	0	T cell	FUS
0	0.453977	0.919	0.928	0	T cell	PFN1
0	0.45394	0.245	0.1	0	T cell	MYO1G
0	0.453936	0.692	0.767	0	T cell	H3F3A
0	0.452243	0.426	0.408	0	T cell	BUB3
0	0.451553	0.304	0.295	0	T cell	CCDC18-AS1
0	0.451494	0.206	0.151	0	T cell	CDKN2D
0	0.450517	0.325	0.205	0	T cell	MGAT4A
0	0.450158	0.991	0.994	0	T cell	EEF1A1
0	0.449589	0.269	0.18	0	T cell	PPP2R5C
0	0.448775	0.536	0.496	0	T cell	TMEM123
0	0.448055	0.426	0.335	0	T cell	ZC3HAV1
0	0.44643	0.161	0.032	0	T cell	IL2RB
0	0.446087	0.178	0.057	0	T cell	AC119396.1
0	0.445924	0.159	0.024	0	T cell	SIRPG
0	0.445885	0.338	0.206	0	T cell	DEF6
0	0.445139	0.556	0.601	0	T cell	DDX17
0	0.445121	0.98	0.944	0	T cell	TMSB4X
0	0.4442	0.292	0.182	0	T cell	CD5
0	0.442964	0.218	0.115	0	T cell	MPP1
0	0.442807	0.66	0.809	0	T cell	TUBA1B
0	0.441872	0.402	0.255	0	T cell	ICAM3
0	0.441604	0.714	0.757	0	T cell	RPS29
0	0.441077	0.104	0.009	0	T cell	LINC01225
0	0.439772	0.194	0.147	0	T cell	ZNF280D
0	0.439406	0.187	0.138	0	T cell	CHMP7
0	0.439282	0.2	0.12	0	T cell	LMNB1
0	0.439209	0.449	0.504	0	T cell	XBP1
0	0.438865	0.763	0.786	0	T cell	ATP5MG
0	0.436583	0.253	0.158	0	T cell	TBCC
0	0.434502	0.129	0.031	0	T cell	TOX2
0	0.43422	0.383	0.417	0	T cell	RBBP4
0	0.433843	0.15	0.047	0	T cell	OSBPL5
0	0.432894	0.231	0.114	0	T cell	GIMAP7
0	0.432659	0.184	0.074	0	T cell	TNRC6C
0	0.432491	0.213	0.093	0	T cell	CEP85L
0	0.431168	0.269	0.15	0	T cell	BIN2
0	0.431021	0.44	0.36	0	T cell	ISG20
0	0.428936	0.412	0.332	0	T cell	ELOVL5
0	0.428513	0.468	0.433	0	T cell	G3BP2
0	0.427573	0.247	0.125	0	T cell	ASF1A
0	0.426986	0.128	0.024	0	T cell	TTC24
0	0.426207	0.578	0.539	0	T cell	ELF1
0	0.424111	0.16	0.042	0	T cell	CDCA7
0	0.42377	0.154	0.13	0	T cell	DAPK1
0	0.422773	0.199	0.053	0	T cell	INPP4B
0	0.422306	0.204	0.109	0	T cell	PDE7A
0	0.419876	0.354	0.293	0	T cell	ADD3
0	0.419621	0.227	0.144	0	T cell	RGS14
0	0.418929	0.889	0.897	0	T cell	PCBP2
0	0.418867	0.634	0.67	0	T cell	YPEL5
0	0.418081	0.129	0.111	0	T cell	STXBP2
0	0.417111	0.576	0.601	0	T cell	PAIP2
0	0.415799	0.248	0.215	0	T cell	RBM33
0	0.415396	0.25	0.223	0	T cell	ITPR2
0	0.414832	0.299	0.174	0	T cell	SELPLG
0	0.414568	0.173	0.085	0	T cell	ARAP2
0	0.413782	0.255	0.123	0	T cell	RASAL3
0	0.413725	0.582	0.632	0	T cell	CYCS
0	0.41338	0.424	0.326	0	T cell	STK17A
0	0.412379	0.115	0.011	0	T cell	LINC01226
0	0.411337	0.622	0.633	0	T cell	BRD2
0	0.409702	0.499	0.512	0	T cell	EWSR1
0	0.408999	0.324	0.192	0	T cell	ARHGAP9
0	0.408953	0.488	0.501	0	T cell	XRCC5
0	0.407999	0.26	0.175	0	T cell	CNOT6L
0	0.406482	0.202	0.161	0	T cell	CD2AP
0	0.406258	0.241	0.229	0	T cell	VAT1
0	0.405626	0.113	0.024	0	T cell	PCSK5
0	0.404814	0.581	0.597	0	T cell	RSRP1
0	0.404134	0.433	0.411	0	T cell	NCOR1
0	0.404133	0.811	0.79	0	T cell	YWHAZ
0	0.403951	0.176	0.067	0	T cell	PLCG1
0	0.403292	0.664	0.698	0	T cell	SON
0	0.402713	0.337	0.324	0	T cell	CHIC2
0	0.402445	0.224	0.146	0	T cell	STMN3
0	0.401996	0.675	0.675	0	T cell	SF1
0	0.40158	0.249	0.171	0	T cell	TMEM131L
0	0.401565	0.316	0.311	0	T cell	RNF19A
0	0.401512	0.911	0.921	0	T cell	EEF1D
0	0.401212	0.228	0.156	0	T cell	EVI2A
0	0.401076	0.663	0.603	0	T cell	UCP2
0	0.399966	0.381	0.366	0	T cell	CREM
0	0.399422	0.51	0.486	0	T cell	BZW1
0	0.399328	0.726	0.748	0	T cell	UQCRB
0	0.399047	0.406	0.361	0	T cell	TNFAIP8
0	0.398676	0.388	0.347	0	T cell	USP15
0	0.39809	0.268	0.211	0	T cell	SYNRG
0	0.396204	0.208	0.197	0	T cell	MXD1
0	0.394499	0.542	0.608	0	T cell	UBXN4
0	0.394461	0.166	0.091	0	T cell	ABCD3
0	0.394356	0.146	0.081	0	T cell	CDKN2C
0	0.392376	0.455	0.474	0	T cell	PNN
0	0.392059	0.294	0.217	0	T cell	RASSF5
0	0.390917	0.34	0.334	0	T cell	NIPBL
0	0.390329	0.195	0.131	0	T cell	CRY1
0	0.389258	0.247	0.218	0	T cell	KAT6B
0	0.38919	0.155	0.096	0	T cell	MAGEH1
0	0.389156	0.106	0.006	0	T cell	AP005482.1
0	0.388822	0.141	0.075	0	T cell	CASC15
0	0.387182	0.309	0.251	0	T cell	SYNE2
0	0.385898	0.574	0.58	0	T cell	SEPT7
0	0.385799	0.149	0.083	0	T cell	GBP5
0	0.383957	0.365	0.376	0	T cell	NOSIP
0	0.383692	0.427	0.457	0	T cell	RAD21
0	0.380984	0.87	0.909	0	T cell	HNRNPA2B1
0	0.380956	0.156	0.066	0	T cell	MPHOSPH9
0	0.380565	0.127	0.015	0	T cell	LINC01550
0	0.380309	0.405	0.273	0	T cell	WAS
0	0.379905	0.209	0.083	0	T cell	PTPRCAP
0	0.37945	0.191	0.161	0	T cell	ACSF3
0	0.379235	0.31	0.272	0	T cell	POLR2A
0	0.379061	0.584	0.61	0	T cell	SF3B1
0	0.378845	0.175	0.106	0	T cell	ITGB2-AS1
0	0.378609	0.352	0.387	0	T cell	PET100
0	0.378372	0.162	0.037	0	T cell	GPR174
0	0.377955	0.204	0.094	0	T cell	FGD3
0	0.377258	0.276	0.23	0	T cell	CGGBP1
0	0.377086	0.509	0.512	0	T cell	ANXA11
0	0.376764	0.256	0.224	0	T cell	RPIA
0	0.376627	0.282	0.258	0	T cell	STAG2
0	0.376465	0.444	0.493	0	T cell	HP1BP3
0	0.375937	0.338	0.292	0	T cell	RNF138
0	0.375603	0.14	0.015	0	T cell	UBASH3A
0	0.375115	0.283	0.25	0	T cell	ZNF292
0	0.374239	0.194	0.184	0	T cell	MCM7
0	0.374077	0.144	0.037	0	T cell	TNFSF8
0	0.373918	0.24	0.202	0	T cell	REST
0	0.373114	0.306	0.213	0	T cell	PIM1
0	0.372847	0.572	0.58	0	T cell	JAK1
0	0.371973	0.449	0.53	0	T cell	PAXX
0	0.371034	0.314	0.27	0	T cell	TSC22D4
0	0.370516	0.493	0.507	0	T cell	CALM3
0	0.370226	0.337	0.378	0	T cell	CCDC107
0	0.369968	0.17	0.115	0	T cell	MCPH1
0	0.369314	0.199	0.125	0	T cell	AAK1
0	0.367996	0.406	0.4	0	T cell	PDCD4
0	0.367877	0.391	0.377	0	T cell	CCNH
0	0.367649	0.795	0.812	0	T cell	TMA7
0	0.367608	0.815	0.856	0	T cell	CALM1
0	0.367042	0.973	0.991	0	T cell	RPS12
0	0.366096	0.905	0.913	0	T cell	CFL1
0	0.366013	0.252	0.245	0	T cell	FAM200B
0	0.364193	0.153	0.037	0	T cell	RASGRP1
0	0.364088	0.473	0.422	0	T cell	ZNF331
0	0.363911	0.271	0.251	0	T cell	OGA
0	0.363634	0.495	0.511	0	T cell	WDR1
0	0.363512	0.147	0.042	0	T cell	RAB37
0	0.362866	0.318	0.227	0	T cell	LPXN
0	0.361535	0.201	0.12	0	T cell	ARHGEF3
0	0.361473	0.212	0.206	0	T cell	IDH3A
0	0.361395	0.353	0.331	0	T cell	ARID5A
0	0.361181	0.132	0.058	0	T cell	APBB1
0	0.36118	0.601	0.573	0	T cell	IFITM1
0	0.361025	0.267	0.26	0	T cell	BIRC2
0	0.360814	0.173	0.062	0	T cell	STAT4
0	0.360278	0.331	0.344	0	T cell	KPNA2
0	0.359269	0.22	0.15	0	T cell	HBS1L
0	0.35643	0.594	0.629	0	T cell	UBE2B
0	0.356424	0.217	0.117	0	T cell	MFNG
0	0.355666	0.169	0.151	0	T cell	KLF13
0	0.355474	0.368	0.326	0	T cell	ZNRD1
0	0.355145	0.178	0.136	0	T cell	SLC29A1
0	0.355115	0.395	0.295	0	T cell	WIPF1
0	0.354517	0.94	0.956	0	T cell	RPS3A
0	0.354244	0.356	0.351	0	T cell	HDAC1
0	0.353261	0.192	0.143	0	T cell	MAN2A1
0	0.352711	0.808	0.823	0	T cell	MYL12A
0	0.352665	0.343	0.316	0	T cell	PPP1R18
0	0.352294	0.711	0.758	0	T cell	NCL
0	0.351914	0.504	0.513	0	T cell	CLK1
0	0.351374	0.116	0.044	0	T cell	PAFAH2
0	0.351105	0.105	0.048	0	T cell	TBC1D19
0	0.350641	0.277	0.294	0	T cell	PHF20L1
0	0.349843	0.442	0.368	0	T cell	ANXA6
0	0.349219	0.42	0.467	0	T cell	ATRX
0	0.348584	0.48	0.479	0	T cell	GTF2B
0	0.348431	0.225	0.186	0	T cell	CCSER2
0	0.348024	0.365	0.428	0	T cell	PSMA6
0	0.348	0.294	0.295	0	T cell	KDM5A
0	0.347386	0.183	0.119	0	T cell	RORA
0	0.346314	0.134	0.086	0	T cell	PTK7
0	0.345523	0.18	0.09	0	T cell	N4BP2
0	0.344917	0.327	0.269	0	T cell	AC129492.1
0	0.343951	0.763	0.804	0	T cell	SLC25A5
0	0.343915	0.176	0.084	0	T cell	PSTPIP1
0	0.343339	0.449	0.489	0	T cell	HNRNPM
0	0.343173	0.263	0.263	0	T cell	SMC3
0	0.342529	0.174	0.098	0	T cell	MLLT11
0	0.341803	0.567	0.596	0	T cell	SNHG6
0	0.341602	0.219	0.186	0	T cell	DENND2D
0	0.340589	0.25	0.203	0	T cell	SFXN1
0	0.340159	0.898	0.906	0	T cell	DDX5
0	0.339817	0.232	0.211	0	T cell	ORMDL3
0	0.339755	0.223	0.148	0	T cell	AKNA
0	0.339726	0.172	0.052	0	T cell	ANXA2R
0	0.339675	0.393	0.371	0	T cell	ARHGAP4
0	0.339384	0.341	0.381	0	T cell	PIN1
0	0.33853	0.299	0.318	0	T cell	SRPK2
0	0.338276	0.368	0.399	0	T cell	CNOT7
0	0.33712	0.344	0.381	0	T cell	ADH5
0	0.336294	0.52	0.566	0	T cell	ARGLU1
0	0.336223	0.261	0.285	0	T cell	BAZ2A
0	0.3361	0.196	0.206	0	T cell	SERTAD2
0	0.335954	0.119	0.026	0	T cell	PDCD1
0	0.335792	0.129	0.083	0	T cell	DGKE
0	0.334958	0.473	0.514	0	T cell	TRAPPC1
0	0.334743	0.31	0.313	0	T cell	MED30
0	0.333709	0.104	0.122	0	T cell	TNFRSF18
0	0.33364	0.473	0.519	0	T cell	TKT
0	0.333444	0.164	0.141	0	T cell	GSE1
0	0.332971	0.119	0.025	0	T cell	PCBP3
0	0.332472	0.404	0.429	0	T cell	PRPF38B
0	0.330675	0.103	0.012	0	T cell	NEIL3
0	0.330081	0.452	0.42	0	T cell	OCIAD2
0	0.328969	0.194	0.15	0	T cell	CTCF
0	0.328934	0.244	0.222	0	T cell	PIK3IP1
0	0.327267	0.609	0.679	0	T cell	SRSF2
0	0.32725	0.473	0.536	0	T cell	RALY
0	0.327223	0.321	0.32	0	T cell	GCC2
0	0.327063	0.15	0.113	0	T cell	CHFR
0	0.326951	0.215	0.159	0	T cell	IL27RA
0	0.325481	0.752	0.706	0	T cell	C12orf57
0	0.32497	0.668	0.884	0	T cell	HLA-A
0	0.324767	0.433	0.495	0	T cell	HNRNPR
0	0.324586	0.556	0.63	0	T cell	HSPH1
0	0.324422	0.239	0.235	0	T cell	CUX1
0	0.324226	0.292	0.278	0	T cell	PIK3R1
0	0.323653	0.117	0.049	0	T cell	ZNRF1
0	0.323022	0.462	0.465	0	T cell	DDX3X
0	0.322877	0.317	0.305	0	T cell	SSH2
0	0.322319	0.22	0.23	0	T cell	ARRDC2
0	0.322133	0.601	0.629	0	T cell	ACTR3
0	0.322004	0.845	0.914	0	T cell	UBB
0	0.321192	0.367	0.378	0	T cell	FGFR1OP2
0	0.320911	0.364	0.365	0	T cell	C9orf78
0	0.320734	0.242	0.237	0	T cell	TIA1
0	0.320381	0.125	0.034	0	T cell	PDE3B
0	0.320308	0.123	0.016	0	T cell	LINC00861
0	0.319266	0.108	0.051	0	T cell	RHPN1
0	0.318829	0.213	0.179	0	T cell	ABTB1
0	0.318787	0.178	0.169	0	T cell	KRI1
0	0.318624	0.337	0.357	0	T cell	RNF167
0	0.318605	0.393	0.465	0	T cell	LUC7L3
0	0.318149	0.27	0.235	0	T cell	VAMP2
0	0.318089	0.265	0.284	0	T cell	H2AFX
0	0.3174	0.349	0.35	0	T cell	PPP2CA
0	0.316896	0.898	0.925	0	T cell	PABPC1
0	0.316777	0.244	0.216	0	T cell	DCP2
0	0.316547	0.427	0.37	0	T cell	STK4
0	0.316015	0.185	0.139	0	T cell	KLHL28
0	0.315158	0.306	0.314	0	T cell	SYAP1
0	0.314847	0.363	0.365	0	T cell	ROCK1
0	0.314512	0.26	0.274	0	T cell	ANP32E
0	0.313113	0.13	0.035	0	T cell	AC090152.1
0	0.313088	0.232	0.194	0	T cell	MTF2
0	0.312489	0.259	0.206	0	T cell	ZBTB1
0	0.31241	0.362	0.371	0	T cell	DDX6
0	0.312263	0.397	0.442	0	T cell	ANKRD12
0	0.311981	0.262	0.243	0	T cell	DR1
0	0.311303	0.127	0.042	0	T cell	AC138409.2
0	0.310492	0.33	0.33	0	T cell	PHF3
0	0.310474	0.472	0.539	0	T cell	TAF7
0	0.310453	0.205	0.183	0	T cell	TTC14
0	0.310331	0.111	0.118	0	T cell	FAAH2
0	0.310235	0.432	0.495	0	T cell	SFPQ
0	0.310071	0.427	0.455	0	T cell	PAK2
0	0.309898	0.113	0.068	0	T cell	ARNTL
0	0.30953	0.473	0.528	0	T cell	RBMX
0	0.309411	0.166	0.128	0	T cell	TASP1
0	0.308759	0.449	0.475	0	T cell	PNRC2
0	0.308607	0.401	0.453	0	T cell	NONO
0	0.308517	0.381	0.381	0	T cell	SF3A1
0	0.308478	0.12	0.063	0	T cell	GLCCI1
0	0.30799	0.263	0.258	0	T cell	B3GNT2
0	0.307908	0.353	0.419	0	T cell	DEK
0	0.307872	0.532	0.599	0	T cell	ISCU
0	0.30672	0.847	0.868	0	T cell	CCNI
0	0.306065	0.184	0.148	0	T cell	CASP8
0	0.306022	0.359	0.38	0	T cell	AKIRIN1
0	0.305982	0.306	0.345	0	T cell	HDAC2
0	0.305582	0.326	0.379	0	T cell	AKIRIN2
0	0.304818	0.113	0.013	0	T cell	SMIM24
0	0.3048	0.672	0.752	0	T cell	PCBP1
0	0.304618	0.121	0.081	0	T cell	KLC2
0	0.304402	0.433	0.483	0	T cell	NAPA
0	0.304235	0.42	0.492	0	T cell	ANP32A
0	0.303403	0.33	0.281	0	T cell	SLC38A1
0	0.30296	0.375	0.392	0	T cell	LSM14A
0	0.302544	0.739	0.842	0	T cell	DNAJB1
0	0.302379	0.536	0.603	0	T cell	SRSF11
0	0.301963	0.204	0.168	0	T cell	NUP50
0	0.301332	0.238	0.208	0	T cell	SP3
0	0.301116	0.26	0.282	0	T cell	MSI2
0	0.300392	0.234	0.254	0	T cell	RB1CC1
0	0.300216	0.698	0.669	0	T cell	TUBA1A
0	0.299514	0.385	0.399	0	T cell	BCLAF1
0	0.299183	0.568	0.616	0	T cell	DDX24
0	0.298897	0.201	0.169	0	T cell	MAPKAPK3
0	0.29874	0.192	0.206	0	T cell	MED13L
0	0.297845	0.347	0.367	0	T cell	NASP
0	0.297569	0.303	0.293	0	T cell	PRPF8
0	0.29731	0.613	0.68	0	T cell	MORF4L1
0	0.297154	0.466	0.48	0	T cell	AES
0	0.296586	0.219	0.215	0	T cell	ATXN7L3B
0	0.296215	0.995	0.994	0	T cell	ACTB
0	0.295319	0.576	0.637	0	T cell	ANAPC16
0	0.294137	0.195	0.199	0	T cell	KIF22
0	0.294004	0.967	0.981	0	T cell	RPS15A
0	0.293963	0.964	0.981	0	T cell	RPS27
0	0.293854	0.736	0.796	0	T cell	RPL7
0	0.293344	0.379	0.432	0	T cell	TOP1
0	0.292815	0.296	0.343	0	T cell	RHBDD2
0	0.292721	0.163	0.131	0	T cell	STAM
0	0.291948	0.122	0.023	0	T cell	SLA2
0	0.291929	0.229	0.224	0	T cell	PHYKPL
0	0.291739	0.533	0.609	0	T cell	SF3B2
0	0.29156	0.27	0.246	0	T cell	SNRPN
0	0.291326	0.341	0.369	0	T cell	HNRNPUL1
0	0.291253	0.643	0.72	0	T cell	RBM39
0	0.291129	0.727	0.777	0	T cell	UBE2D3
0	0.291002	0.562	0.623	0	T cell	XRCC6
0	0.290976	0.253	0.215	0	T cell	ALKBH5
0	0.290304	0.392	0.492	0	T cell	BAX
0	0.289739	0.282	0.313	0	T cell	ZNF22
0	0.28944	0.699	0.756	0	T cell	SRSF7
0	0.289148	0.267	0.259	0	T cell	USP11
0	0.289145	0.28	0.276	0	T cell	SMAP1
0	0.288824	0.593	0.694	0	T cell	SRSF3
0	0.288322	0.274	0.276	0	T cell	SNRNP200
0	0.288083	0.424	0.512	0	T cell	SRSF10
0	0.288046	0.848	0.845	0	T cell	SH3BGRL3
0	0.287711	0.176	0.203	0	T cell	APOBEC3G
0	0.287382	0.237	0.226	0	T cell	ZMYM2
0	0.287345	0.423	0.489	0	T cell	N4BP2L2
0	0.287026	0.274	0.276	0	T cell	CEP57
0	0.286875	0.434	0.5	0	T cell	TAX1BP1
0	0.286332	0.213	0.225	0	T cell	CCDC57
0	0.285126	0.217	0.128	0	T cell	CDC25B
0	0.284925	0.368	0.404	0	T cell	AIP
0	0.284822	0.656	0.706	0	T cell	PGK1
0	0.284646	0.249	0.252	0	T cell	USP22
0	0.283613	0.594	0.667	0	T cell	HNRNPF
0	0.283	0.315	0.349	0	T cell	PPP6C
0	0.283	0.369	0.388	0	T cell	CHD2
0	0.282967	0.564	0.662	0	T cell	HNRNPA3
0	0.282449	0.285	0.294	0	T cell	COQ10B
0	0.282051	0.294	0.271	0	T cell	SPTAN1
0	0.281469	0.147	0.084	0	T cell	EZH2
0	0.280992	0.342	0.349	0	T cell	PAFAH1B1
0	0.280901	0.298	0.312	0	T cell	PCMT1
0	0.280778	0.127	0.142	0	T cell	PLEKHG1
0	0.280682	0.332	0.378	0	T cell	WDR33
0	0.280525	0.484	0.539	0	T cell	STRAP
0	0.280491	0.398	0.424	0	T cell	ACTR2
0	0.2803	0.176	0.142	0	T cell	STIM1
0	0.280073	0.343	0.378	0	T cell	LUC7L2
0	0.279364	0.375	0.367	0	T cell	SMCHD1
0	0.279291	0.102	0.032	0	T cell	NELL2
0	0.279236	0.111	0.047	0	T cell	CENPV
0	0.27846	0.115	0.059	0	T cell	PBX4
0	0.27728	0.35	0.345	0	T cell	AMD1
0	0.277056	0.305	0.31	0	T cell	SMARCA5
0	0.277005	0.324	0.339	0	T cell	PIM2
0	0.275842	0.671	0.741	0	T cell	UBL5
0	0.275065	0.926	0.96	0	T cell	RPL37
0	0.274884	0.333	0.361	0	T cell	HBP1
0	0.273856	0.677	0.625	0	T cell	EZR
0	0.273636	0.497	0.523	0	T cell	MAP1LC3B
0	0.273359	0.145	0.125	0	T cell	AL096870.2
0	0.273213	0.319	0.332	0	T cell	KIF2A
0	0.273014	0.231	0.232	0	T cell	RNF44
0	0.272656	0.373	0.406	0	T cell	SF3A2
0	0.272495	0.303	0.319	0	T cell	IK
0	0.27214	0.442	0.496	0	T cell	ARID4B
0	0.271989	0.417	0.479	0	T cell	ILF3
0	0.27142	0.3	0.321	0	T cell	NAP1L4
0	0.271029	0.371	0.412	0	T cell	DDX39A
0	0.270977	0.505	0.596	0	T cell	ILF2
0	0.270831	0.726	0.764	0	T cell	DAZAP2
0	0.270779	0.114	0.023	0	T cell	DPP4
0	0.270243	0.292	0.306	0	T cell	ABI1
0	0.270015	0.352	0.394	0	T cell	PPP1R12A
0	0.26956	0.239	0.234	0	T cell	FAM53C
0	0.268858	0.372	0.379	0	T cell	SERINC1
0	0.268836	0.158	0.125	0	T cell	MOAP1
0	0.267965	0.626	0.687	0	T cell	UBE2D2
0	0.267922	0.223	0.211	0	T cell	LASP1
0	0.267844	0.293	0.314	0	T cell	PTDSS1
0	0.267792	0.144	0.097	0	T cell	NSD2
0	0.267742	0.268	0.262	0	T cell	BAG6
0	0.26719	0.351	0.365	0	T cell	RAP1A
0	0.26676	0.162	0.128	0	T cell	MCM3
0	0.26525	0.251	0.234	0	T cell	PPP4R3B
0	0.265043	0.199	0.211	0	T cell	USP1
0	0.264732	0.283	0.313	0	T cell	PIAS1
0	0.26456	0.329	0.352	0	T cell	TBRG1
0	0.264115	0.814	0.89	0	T cell	RPL21
0	0.263999	0.23	0.227	0	T cell	ITGAE
0	0.263939	0.617	0.698	0	T cell	HNRNPC
0	0.263884	0.36	0.439	0	T cell	KHDRBS1
0	0.263735	0.227	0.181	0	T cell	PRPS1
0	0.263032	0.313	0.353	0	T cell	PPP4R2
0	0.262904	0.254	0.282	0	T cell	ARL2BP
0	0.262674	0.143	0.062	0	T cell	CENPK
0	0.262426	0.283	0.255	0	T cell	CDC42SE2
0	0.261719	0.15	0.078	0	T cell	MCM6
0	0.261671	0.246	0.264	0	T cell	SMG1
0	0.261578	0.211	0.204	0	T cell	POLR2B
0	0.261435	0.231	0.231	0	T cell	MARCH7
0	0.261311	0.296	0.333	0	T cell	ZRANB2
0	0.260805	0.184	0.155	0	T cell	RRM1
0	0.260697	0.53	0.565	0	T cell	MYH9
0	0.260691	0.183	0.177	0	T cell	GALNT2
0	0.26059	0.252	0.261	0	T cell	PTBP3
0	0.260326	0.447	0.529	0	T cell	PPP1CC
0	0.260139	0.533	0.628	0	T cell	RTRAF
0	0.260006	0.275	0.308	0	T cell	CCAR1
0	0.33234	0.209	0.098	0	T cell	DENND1C
0	0.267785	0.192	0.183	0	T cell	TUBB2A
0	0.27411	0.238	0.226	0	T cell	RFTN1
0	0.331827	0.262	0.173	0	T cell	RHOF
0	0.353793	0.246	0.14	0	T cell	ARHGAP30
0	0.380025	0.348	0.242	0	T cell	DOCK8
0	0.486957	0.11	0.036	0	T cell	MKI67
0	0.262687	0.129	0.128	0	T cell	BCL6
0	0.48789	0.109	0.027	0	T cell	NPPC
0	0.375595	0.246	0.171	0	T cell	ATP2A3
0	0.312136	0.154	0.088	6.76896e-307	T cell	RRN3P1
0	0.269322	0.153	0.071	4.76048e-305	T cell	PITPNC1
6.45453e-306	0.271845	0.144	0.132	2.42787e-301	T cell	EDEM1
9.24396e-304	0.279923	0.267	0.254	3.47712e-299	T cell	USP36
1.53579e-303	0.288501	0.297	0.238	5.77686e-299	T cell	SH3KBP1
3.22936e-303	0.384371	0.326	0.223	1.21472e-298	T cell	IL16
1.0328e-301	0.27841	0.151	0.108	3.88487e-297	T cell	IL21R
3.16461e-300	0.402676	0.842	0.816	1.19037e-295	T cell	BTG2
7.11301e-297	0.270471	0.164	0.114	2.67556e-292	T cell	R3HDM1
3.78555e-295	0.316031	0.312	0.266	1.42393e-290	T cell	SOCS1
8.44451e-293	0.265856	0.114	0.034	3.1764e-288	T cell	UBASH3B
1.33995e-292	0.319947	0.6	0.591	5.04022e-288	T cell	FXYD5
7.59154e-292	0.261538	0.141	0.115	2.85556e-287	T cell	PTAR1
1.50758e-291	0.328776	0.138	0.07	5.67076e-287	T cell	SNX20
5.56341e-288	0.313004	0.136	0.084	2.09267e-283	T cell	MOB1B
1.74412e-283	0.277261	0.122	0.095	6.56051e-279	T cell	CBFA2T3
1.93297e-283	0.265488	0.108	0.049	7.27086e-279	T cell	TNIK
5.1698e-282	0.452026	0.118	0.052	1.94462e-277	T cell	HIST1H1B
1.35923e-280	0.347827	0.473	0.318	5.11275e-276	T cell	ITGB2
4.74208e-280	0.353688	0.404	0.28	1.78373e-275	T cell	CD48
1.08902e-278	0.282514	0.107	0.057	4.09636e-274	T cell	CXCR3
7.35779e-276	0.260541	0.135	0.1	2.76763e-271	T cell	RUFY3
4.24663e-273	0.324453	0.263	0.233	1.59737e-268	T cell	LRMP
2.50555e-272	0.260179	0.135	0.044	9.42462e-268	T cell	ARMH1
2.94375e-270	0.26658	0.141	0.102	1.10729e-265	T cell	GABPB1-IT1
1.95323e-269	0.278427	0.446	0.385	7.34708e-265	T cell	GYPC
4.63938e-268	0.425832	0.275	0.177	1.7451e-263	T cell	LAIR1
9.68991e-268	0.326045	0.176	0.117	3.64486e-263	T cell	IKZF3
2.05955e-262	0.292545	0.169	0.101	7.74699e-258	T cell	MSL2
1.2132e-256	0.261845	0.11	0.037	4.56345e-252	T cell	MYB
2.96672e-253	0.270146	0.133	0.072	1.11593e-248	T cell	PTPN4
8.06533e-253	0.277707	0.137	0.053	3.03377e-248	T cell	SLC16A7
5.73613e-249	0.273052	0.11	0.044	2.15765e-244	T cell	ALDH5A1
3.23188e-248	0.264328	0.14	0.073	1.21567e-243	T cell	TSPYL4
4.0317e-248	0.264827	0.163	0.126	1.51652e-243	T cell	GABPB1-AS1
1.91135e-244	0.319264	0.131	0.077	7.18955e-240	T cell	ZNF107
1.21109e-243	0.356042	0.128	0.095	4.55551e-239	T cell	PLXDC1
1.66517e-231	0.277337	0.178	0.118	6.26353e-227	T cell	DPYD
2.5575e-230	0.261429	0.154	0.076	9.62005e-226	T cell	STK26
3.09268e-227	0.297078	0.226	0.131	1.16331e-222	T cell	CLEC2D
3.21955e-224	0.277273	0.193	0.155	1.21103e-219	T cell	JARID2
3.49827e-223	0.303838	0.201	0.119	1.31587e-218	T cell	CCDC69
5.31075e-223	0.303831	0.265	0.207	1.99764e-218	T cell	ANKRD44
1.22759e-216	0.277505	0.17	0.081	4.6176e-212	T cell	P2RY8
2.48304e-216	0.270664	0.156	0.118	9.33995e-212	T cell	BCL7A
4.12584e-216	0.398773	0.104	0.054	1.55193e-211	T cell	CENPF
1.35286e-205	0.271588	0.137	0.066	5.08877e-201	T cell	PASK
1.5875e-205	0.485542	0.267	0.207	5.97137e-201	T cell	CCR7
1.06353e-179	0.262837	0.258	0.153	4.00046e-175	T cell	RIPOR2
1.51523e-147	0.295375	0.118	0.084	5.69954e-143	T cell	NEIL1
1.59346e-145	0.376776	0.268	0.223	5.99378e-141	T cell	AREG
4.40161e-135	0.286205	0.153	0.084	1.65567e-130	T cell	CHI3L2
0	3.73394	0.227	0.049	0	B cell	IGKV3-20
0	3.71376	0.249	0.086	0	B cell	IGKV3-15
0	3.44044	0.309	0.076	0	B cell	IGKV4-1
0	3.39273	0.194	0.037	0	B cell	IGKV3-11
0	3.20144	0.588	0.134	0	B cell	IGKC
0	3.16297	0.152	0.033	0	B cell	IGHV4-39
0	3.15352	0.148	0.031	0	B cell	IGLV2-14
0	3.14778	0.141	0.021	0	B cell	IGHV3-23
0	3.13113	0.259	0.064	0	B cell	IGHG1
0	2.97317	0.24	0.064	0	B cell	IGKV1-5
0	2.94034	0.114	0.024	0	B cell	IGHV3-30
0	2.75525	0.125	0.082	0	B cell	IGHV1-3
0	2.64477	0.133	0.03	0	B cell	IGHV4-34
0	2.52907	0.213	0.059	0	B cell	IGKV2-30
0	2.46983	0.767	0.031	0	B cell	MS4A1
0	2.36045	0.191	0.027	0	B cell	IGLV3-1
0	2.10785	0.919	0.155	0	B cell	CD79A
0	2.08239	0.172	0.018	0	B cell	IGHG2
0	2.05077	0.262	0.027	0	B cell	IGHA1
0	1.99855	0.166	0.021	0	B cell	IGLC2
0	1.91396	0.509	0.047	0	B cell	IGHM
0	1.79421	0.175	0.018	0	B cell	IGHG4
0	1.76638	0.801	0.26	0	B cell	CD83
0	1.72984	0.207	0.018	0	B cell	IGHG3
0	1.70379	0.663	0.131	0	B cell	LY9
0	1.66865	0.288	0.105	0	B cell	JCHAIN
0	1.50816	0.998	0.707	0	B cell	CD74
0	1.50657	0.878	0.373	0	B cell	HLA-DRA
0	1.46549	0.58	0.025	0	B cell	BANK1
0	1.37033	0.892	0.616	0	B cell	CD37
0	1.32954	0.574	0.011	0	B cell	CD19
0	1.28277	0.826	0.253	0	B cell	HLA-DQB1
0	1.28256	0.484	0.057	0	B cell	CD79B
0	1.2813	0.45	0.01	0	B cell	VPREB3
0	1.25303	0.794	0.188	0	B cell	HLA-DQA1
0	1.24235	0.855	0.285	0	B cell	HLA-DRB5
0	1.21759	0.442	0.091	0	B cell	HLA-DQA2
0	1.21287	0.834	0.47	0	B cell	HERPUD1
0	1.2102	0.365	0.004	0	B cell	FCER2
0	1.1483	0.295	0.011	0	B cell	AL139020.1
0	1.12443	0.89	0.363	0	B cell	HLA-DRB1
0	1.09303	0.858	0.347	0	B cell	HLA-DPB1
0	1.08689	0.251	0.015	0	B cell	IGLL5
0	1.0821	0.429	0.073	0	B cell	RUBCNL
0	1.05332	0.764	0.216	0	B cell	HLA-DMA
0	1.02957	0.371	0.017	0	B cell	LINC00926
0	1.02688	0.896	0.388	0	B cell	HLA-DPA1
0	1.02375	0.525	0.088	0	B cell	MEF2C
0	0.977034	0.405	0.01	0	B cell	FCRLA
0	0.966118	0.252	0.03	0	B cell	DERL3
0	0.961488	0.504	0.097	0	B cell	IRF8
0	0.956162	0.86	0.6	0	B cell	LAPTM5
0	0.951364	0.347	0.019	0	B cell	FAM129C
0	0.919343	0.341	0.009	0	B cell	CD22
0	0.911224	0.636	0.306	0	B cell	SNX2
0	0.909627	0.389	0.059	0	B cell	HVCN1
0	0.907056	0.447	0.159	0	B cell	SMIM14
0	0.857252	0.423	0.027	0	B cell	POU2AF1
0	0.855907	0.38	0.087	0	B cell	ADAM28
0	0.855846	0.454	0.149	0	B cell	SWAP70
0	0.843719	0.427	0.06	0	B cell	NAPSB
0	0.838055	0.428	0.096	0	B cell	RALGPS2
0	0.836349	0.628	0.646	0	B cell	SSR4
0	0.830236	0.351	0.06	0	B cell	PHACTR1
0	0.822893	0.448	0.13	0	B cell	CD40
0	0.822078	0.479	0.212	0	B cell	AD000864.1
0	0.817921	0.299	0.038	0	B cell	CD72
0	0.811099	0.451	0.105	0	B cell	HLA-DMB
0	0.783094	0.328	0.014	0	B cell	BLK
0	0.775382	0.743	0.393	0	B cell	CD55
0	0.759993	0.334	0.055	0	B cell	CXCR5
0	0.750505	0.399	0.073	0	B cell	POU2F2
0	0.735839	0.348	0.128	0	B cell	BACH2
0	0.707866	0.368	0.062	0	B cell	BLNK
0	0.700622	0.552	0.257	0	B cell	FCMR
0	0.695715	0.188	0.012	0	B cell	IGHV5-78
0	0.684676	0.354	0.075	0	B cell	LAT2
0	0.680226	0.354	0.057	0	B cell	RAB30
0	0.673106	0.559	0.256	0	B cell	PDE4B
0	0.673017	0.337	0.036	0	B cell	GNG7
0	0.636604	0.664	0.438	0	B cell	REL
0	0.633178	0.225	0.004	0	B cell	FCRL1
0	0.6306	0.197	0.005	0	B cell	IGHD
0	0.628615	0.527	0.196	0	B cell	TENT5C
0	0.625969	0.272	0.014	0	B cell	HLA-DOB
0	0.619684	0.209	0.007	0	B cell	LINC01857
0	0.616979	0.775	0.448	0	B cell	CYTIP
0	0.608207	0.314	0.079	0	B cell	BCAS4
0	0.607258	0.435	0.185	0	B cell	TCF4
0	0.605214	0.255	0.018	0	B cell	STAP1
0	0.603078	0.299	0.075	0	B cell	AFF3
0	0.59745	0.296	0.049	0	B cell	PLCG2
0	0.593751	0.289	0.092	0	B cell	LYN
0	0.588312	0.225	0.064	0	B cell	GPR18
0	0.581385	0.269	0.031	0	B cell	BTK
0	0.579847	0.36	0.149	0	B cell	RASGEF1B
0	0.577642	0.346	0.134	0	B cell	PLPP5
0	0.573332	0.843	0.64	0	B cell	EZR
0	0.560082	0.199	0.005	0	B cell	TNFRSF13B
0	0.556639	0.332	0.085	0	B cell	HSH2D
0	0.548746	0.205	0.009	0	B cell	FAM30A
0	0.545143	0.342	0.104	0	B cell	ST6GAL1
0	0.54469	0.284	0.094	0	B cell	PKIG
0	0.543142	0.107	0.018	0	B cell	ACSM3
0	0.536078	0.248	0.03	0	B cell	NCF1
0	0.528346	0.645	0.382	0	B cell	CD53
0	0.527417	0.316	0.085	0	B cell	EAF2
0	0.522484	0.308	0.124	0	B cell	STX7
0	0.509782	0.241	0.05	0	B cell	HLA-DOA
0	0.508847	0.263	0.055	0	B cell	LY86
0	0.505496	0.274	0.066	0	B cell	AC007384.1
0	0.499985	0.694	0.448	0	B cell	CYBA
0	0.498053	0.193	0.018	0	B cell	PAX5
0	0.494529	0.175	0.004	0	B cell	SNX29P2
0	0.492744	0.767	0.425	0	B cell	SYNGR2
0	0.486419	0.215	0.07	0	B cell	ARHGAP24
0	0.472355	0.196	0.014	0	B cell	TNFRSF13C
0	0.456743	0.277	0.079	0	B cell	SP140
0	0.454337	0.352	0.122	0	B cell	NCF4
0	0.445115	0.235	0.022	0	B cell	FCGR2B
0	0.443703	0.223	0.078	0	B cell	SNX8
0	0.4428	0.243	0.055	0	B cell	IRF4
0	0.430638	0.211	0.034	0	B cell	NCF1B
0	0.43029	0.173	0.039	0	B cell	MARCH1
0	0.426442	0.199	0.029	0	B cell	COBLL1
0	0.426189	0.208	0.007	0	B cell	PNOC
0	0.416105	0.18	0.045	0	B cell	CIITA
0	0.412417	0.964	0.685	0	B cell	HLA-B
0	0.411155	0.221	0.038	0	B cell	SEL1L3
0	0.408261	0.173	0.043	0	B cell	SPIB
0	0.406457	0.133	0.006	0	B cell	COL19A1
0	0.402524	0.951	0.715	0	B cell	HLA-E
0	0.397658	0.223	0.055	0	B cell	EIF2AK3
0	0.382201	0.176	0.011	0	B cell	FCRL5
0	0.381766	0.144	0.018	0	B cell	CR2
0	0.380391	0.22	0.208	0	B cell	PRDX4
0	0.374202	0.164	0.037	0	B cell	FADS3
0	0.356605	0.165	0.027	0	B cell	FGD2
0	0.350352	0.146	0.021	0	B cell	EBF1
0	0.324169	0.163	0.025	0	B cell	DOK3
0	0.322734	0.128	0.012	0	B cell	KMO
0	0.309534	0.971	0.744	0	B cell	HLA-C
0	0.292932	0.152	0.008	0	B cell	CPNE5
0	0.291486	0.104	0.003	0	B cell	CLEC17A
0	0.286598	0.982	0.959	0	B cell	FAU
0	0.277656	0.987	0.971	0	B cell	RPS23
0	0.935626	0.103	0.007	0	B cell	IGLC3
0	0.30747	0.463	0.224	0	B cell	CCR7
0	2.80175	0.106	0.014	0	B cell	IGHV3-21
0	0.323202	0.137	0.019	0	B cell	FCRL2
0	0.50864	0.252	0.127	0	B cell	LHPP
0	0.27073	0.982	0.968	1.63018e-305	B cell	RPS27
1.16119e-301	0.277104	0.13	0.015	4.36783e-297	B cell	C16orf74
1.45338e-300	0.363306	0.699	0.426	5.46687e-296	B cell	LSP1
1.15829e-293	0.360083	0.194	0.043	4.35692e-289	B cell	TMEM156
2.98569e-293	0.534866	0.21	0.111	1.12307e-288	B cell	FKBP11
5.56956e-291	0.352722	0.146	0.034	2.09499e-286	B cell	HHEX
3.95379e-290	0.561283	0.49	0.257	1.48722e-285	B cell	SELL
1.53043e-288	0.485205	0.315	0.132	5.7567e-284	B cell	BACH1
2.53777e-288	0.329679	0.124	0.02	9.54581e-284	B cell	SCIMP
4.27865e-288	0.334238	0.138	0.024	1.60941e-283	B cell	WDFY4
2.7466e-287	0.300047	0.205	0.058	1.03313e-282	B cell	PLD4
2.75465e-286	0.398286	0.238	0.083	1.03616e-281	B cell	BASP1
4.64815e-285	0.434792	0.271	0.144	1.7484e-280	B cell	CYB561A3
9.21656e-285	0.402955	0.234	0.075	3.46681e-280	B cell	KDM4B
3.91778e-284	0.425064	0.546	0.305	1.47367e-279	B cell	PIM2
1.17925e-282	0.409277	0.823	0.627	4.43573e-278	B cell	YPEL5
5.5601e-280	0.373449	0.235	0.093	2.09143e-275	B cell	TPD52
2.47345e-279	0.355842	0.162	0.038	9.30388e-275	B cell	PIK3AP1
2.12046e-276	0.300855	0.392	0.178	7.97613e-272	B cell	PDLIM1
2.87714e-276	3.01657	0.105	0.026	1.08224e-271	B cell	IGLV2-8
4.29116e-275	0.470281	0.338	0.166	1.61412e-270	B cell	PRDM2
9.5487e-275	0.373926	0.387	0.18	3.59174e-270	B cell	BCL2A1
3.50561e-272	0.4417	0.826	0.599	1.31863e-267	B cell	NR4A1
3.6283e-272	0.424866	0.288	0.107	1.36478e-267	B cell	SYVN1
5.43787e-269	0.375902	0.239	0.076	2.04545e-264	B cell	CYBB
1.84301e-264	0.449004	0.737	0.498	6.93247e-260	B cell	NR4A2
3.25647e-263	2.26646	0.11	0.027	1.22492e-258	B cell	IGHV3-7
1.12881e-260	0.378807	0.215	0.077	4.24602e-256	B cell	PXK
2.09435e-260	0.395998	0.461	0.229	7.87789e-256	B cell	CTSS
1.1084e-257	0.271312	0.87	0.776	4.16923e-253	B cell	RPS11
5.54017e-257	0.418892	0.257	0.115	2.08393e-252	B cell	GGA2
6.22403e-257	0.375671	0.193	0.049	2.34117e-252	B cell	SHISAL2A
4.59433e-256	0.444493	0.297	0.13	1.72816e-251	B cell	TSPAN13
1.504e-255	0.41864	0.961	0.936	5.6573e-251	B cell	MT-CO1
2.14596e-254	0.364341	0.962	0.889	8.07201e-250	B cell	RPS26
2.57688e-252	0.407646	0.267	0.1	9.69294e-248	B cell	ORAI2
2.89381e-252	0.465011	0.518	0.301	1.08851e-247	B cell	TMEM243
2.17139e-249	0.419372	0.41	0.192	8.16768e-245	B cell	CTSH
3.55222e-249	0.41273	0.192	0.05	1.33617e-244	B cell	PARP15
5.63679e-247	0.436478	0.908	0.847	2.12028e-242	B cell	MT-CYB
1.07667e-246	0.479417	0.292	0.144	4.0499e-242	B cell	SNX9
9.33262e-245	0.319978	0.988	0.937	3.51046e-240	B cell	RPL8
9.18689e-238	0.427042	0.915	0.86	3.45565e-233	B cell	MT-CO3
1.01298e-235	0.458736	0.72	0.512	3.81031e-231	B cell	CD52
6.3164e-235	0.440205	0.205	0.099	2.37591e-230	B cell	IL4R
5.27408e-234	0.434597	0.343	0.176	1.98385e-229	B cell	CCDC50
5.75725e-234	0.309854	0.942	0.806	2.16559e-229	B cell	EEF1B2
3.89919e-232	0.282472	0.117	0.027	1.46668e-227	B cell	GAPT
2.16528e-229	0.288878	0.618	0.386	8.1447e-225	B cell	RNASET2
1.08605e-228	0.558393	0.751	0.57	4.08518e-224	B cell	CD69
6.8751e-224	0.281465	0.13	0.026	2.58607e-219	B cell	NCF1C
8.6336e-224	0.382143	0.897	0.807	3.24753e-219	B cell	RPSA
2.77797e-218	0.371255	0.917	0.83	1.04493e-213	B cell	RPL21
2.80088e-216	0.423789	0.433	0.283	1.05355e-211	B cell	OSER1
1.96727e-215	0.405468	0.243	0.105	7.39989e-211	B cell	FCHSD2
2.24306e-213	2.50594	0.101	0.025	8.43726e-209	B cell	IGLV1-47
9.56108e-212	0.334012	0.179	0.057	3.5964e-207	B cell	FAM49A
5.69735e-211	0.393026	0.927	0.851	2.14306e-206	B cell	MT-ND4L
1.99865e-208	0.395402	0.339	0.203	7.51791e-204	B cell	C7orf50
5.23109e-207	0.3322	0.176	0.057	1.96767e-202	B cell	TMEM154
1.21001e-204	0.42546	0.558	0.366	4.55147e-200	B cell	POLD4
2.94211e-203	0.303101	0.992	0.972	1.10667e-198	B cell	RPS8
3.07724e-201	0.393846	0.267	0.128	1.1575e-196	B cell	INPP5D
2.4269e-200	0.421055	0.713	0.527	9.12877e-196	B cell	RHOH
1.2196e-199	0.433732	0.412	0.229	4.58753e-195	B cell	MAP3K8
1.73398e-196	0.295596	0.939	0.855	6.52237e-192	B cell	OAZ1
4.16981e-196	0.368642	0.655	0.439	1.56848e-191	B cell	CDKN1A
1.71668e-195	0.423868	0.329	0.182	6.45728e-191	B cell	SKIL
3.55933e-195	0.383436	0.276	0.134	1.33884e-190	B cell	TRIM38
1.63183e-193	0.401396	0.85	0.697	6.13812e-189	B cell	CXCR4
1.60648e-192	0.263598	0.602	0.394	6.04277e-188	B cell	ISG20
5.93597e-187	0.417405	0.406	0.245	2.23281e-182	B cell	ATP2B1
5.26064e-184	0.466131	0.421	0.271	1.97879e-179	B cell	ALG13
1.19773e-180	0.304795	0.247	0.161	4.50527e-176	B cell	ARHGAP17
3.96362e-179	0.306803	0.145	0.042	1.49091e-174	B cell	DENND3
2.73735e-178	0.421471	0.396	0.261	1.02965e-173	B cell	WDR74
3.053e-178	0.28205	0.107	0.02	1.14838e-173	B cell	LINC01480
9.67362e-176	0.37859	0.753	0.586	3.63873e-171	B cell	MT-ND5
1.18473e-172	0.376942	0.52	0.391	4.45637e-168	B cell	CMTM6
2.70787e-172	0.27327	0.162	0.051	1.01856e-167	B cell	NCR3
4.58224e-170	0.356547	0.294	0.17	1.72361e-165	B cell	WASHC4
4.12587e-169	0.341804	0.187	0.079	1.55195e-164	B cell	PLEKHA2
9.03021e-169	0.424729	0.377	0.235	3.39671e-164	B cell	VPS37B
2.05053e-167	0.38125	0.506	0.32	7.71307e-163	B cell	BIRC3
4.5551e-166	0.290207	0.141	0.053	1.7134e-161	B cell	RIPOR1
1.48353e-164	0.268642	0.957	0.856	5.58031e-160	B cell	HSP90AB1
1.77946e-162	0.346158	0.713	0.575	6.69345e-158	B cell	RPL22L1
1.30646e-161	0.317265	0.175	0.062	4.91426e-157	B cell	SIDT1
3.43432e-160	0.414925	0.357	0.202	1.29182e-155	B cell	ANKRD37
3.47679e-160	0.262653	0.138	0.048	1.3078e-155	B cell	NEK6
3.70863e-160	0.303853	0.345	0.329	1.395e-155	B cell	SEC11C
3.78062e-160	0.361925	0.536	0.345	1.42208e-155	B cell	CD48
3.86721e-158	0.279163	0.16	0.065	1.45465e-153	B cell	CHD7
1.89977e-157	0.275295	0.764	0.658	7.14598e-153	B cell	RPL23A
4.5323e-155	0.362778	0.53	0.366	1.70483e-150	B cell	SP100
8.88658e-155	0.345844	0.295	0.178	3.34269e-150	B cell	IFT57
1.01952e-154	0.330731	0.231	0.123	3.83493e-150	B cell	SNX29
2.04314e-153	0.297827	0.177	0.075	7.68529e-149	B cell	FAM3C
5.86696e-152	0.272293	0.171	0.081	2.20686e-147	B cell	DAPP1
8.61473e-151	0.387659	0.44	0.303	3.24043e-146	B cell	ARL4A
1.36327e-149	0.3401	0.293	0.195	5.12795e-145	B cell	ZCCHC7
1.82384e-146	0.331773	0.319	0.219	6.86039e-142	B cell	UVRAG
2.81708e-146	0.283879	0.171	0.076	1.05964e-141	B cell	ALOX5
6.98511e-145	0.334111	0.315	0.196	2.62745e-140	B cell	TOR3A
2.77317e-140	0.321268	0.335	0.207	1.04313e-135	B cell	DRAM2
3.0649e-140	0.295111	0.235	0.138	1.15286e-135	B cell	SKAP2
6.83969e-140	0.300062	0.283	0.219	2.57275e-135	B cell	ADK
1.96884e-139	0.279968	0.315	0.162	7.40579e-135	B cell	P2RY10
6.36302e-139	0.342653	0.279	0.155	2.39345e-134	B cell	NCOA3
1.04541e-137	0.328641	0.421	0.261	3.9323e-133	B cell	CHCHD10
1.74897e-137	0.271545	0.121	0.051	6.57874e-133	B cell	TUBB6
8.5139e-137	0.314772	0.836	0.735	3.2025e-132	B cell	RPL13A
4.29283e-134	0.328357	0.214	0.128	1.61475e-129	B cell	MANBA
7.76999e-132	0.343105	0.414	0.281	2.92268e-127	B cell	PTPN6
2.08034e-131	0.336715	0.459	0.364	7.82519e-127	B cell	DDX21
1.35682e-130	0.296936	0.256	0.145	5.10367e-126	B cell	RASGRP2
2.1695e-130	0.325279	0.739	0.623	8.16058e-126	B cell	LIMD2
9.19553e-130	0.344383	0.378	0.247	3.4589e-125	B cell	SP110
8.39675e-129	0.321962	0.38	0.32	3.15844e-124	B cell	FOXP1
2.43452e-128	0.323103	0.308	0.191	9.15743e-124	B cell	SH3BP5
2.14079e-126	0.335527	0.475	0.368	8.05257e-122	B cell	HIF1A
9.9165e-124	0.323091	0.471	0.323	3.73009e-119	B cell	IDS
3.32599e-122	0.306229	0.285	0.153	1.25107e-117	B cell	ELL2
1.39181e-120	0.282973	0.226	0.151	5.23528e-116	B cell	PARP14
9.36439e-120	0.28013	0.413	0.283	3.52242e-115	B cell	ITSN2
3.73447e-119	0.319746	0.336	0.212	1.40472e-114	B cell	RIPOR2
2.56477e-117	0.462176	0.425	0.35	9.64738e-113	B cell	CHMP1B
9.82196e-117	0.299441	0.242	0.129	3.69453e-112	B cell	ACP5
5.8576e-116	0.286258	0.908	0.865	2.20334e-111	B cell	MT-ATP6
6.4912e-116	0.305242	0.219	0.1	2.44166e-111	B cell	LINC-PINT
4.32201e-114	0.290031	0.383	0.285	1.62572e-109	B cell	CSK
6.84158e-112	0.300603	0.535	0.431	2.57346e-107	B cell	MAPK1IP1L
3.01902e-110	0.291115	0.353	0.236	1.13561e-105	B cell	SMAP2
2.61564e-109	0.279318	0.223	0.115	9.83873e-105	B cell	ARHGAP25
1.53152e-108	0.298327	0.318	0.219	5.7608e-104	B cell	RGS19
1.00387e-99	0.298074	0.534	0.395	3.77606e-95	B cell	STK4
2.56965e-96	0.306189	0.346	0.229	9.66574e-92	B cell	NGLY1
5.30556e-94	0.27705	0.403	0.32	1.99568e-89	B cell	ATP6V0D1
6.29778e-94	0.29208	0.63	0.534	2.36891e-89	B cell	RPS20
1.1685e-92	0.260247	0.582	0.442	4.39531e-88	B cell	ZNF331
1.39756e-92	0.279945	0.918	0.887	5.25694e-88	B cell	BTG1
1.0394e-91	0.281788	0.342	0.271	3.90971e-87	B cell	RILPL2
2.45912e-90	0.307918	0.183	0.097	9.24998e-86	B cell	AC027290.2
6.3531e-90	0.267184	0.567	0.497	2.38972e-85	B cell	EIF1B
1.3217e-88	0.264854	0.947	0.909	4.97157e-84	B cell	MT-RNR1
2.70431e-88	0.280218	0.213	0.12	1.01723e-83	B cell	DENND4A
2.57206e-87	0.338024	0.16	0.087	9.67482e-83	B cell	CD70
1.55841e-84	0.270176	0.448	0.375	5.86198e-80	B cell	JMJD1C
8.11464e-83	0.279113	0.565	0.454	3.05232e-78	B cell	BCAS2
1.86681e-80	0.263532	0.276	0.201	7.02202e-76	B cell	SYK
1.5646e-47	0.273202	0.229	0.179	5.88523e-43	B cell	PDE4D
0	3.10484	0.847	0.078	0	Epithelial cell	KRT19
0	2.89772	0.819	0.02	0	Epithelial cell	ELF3
0	2.75802	0.829	0.04	0	Epithelial cell	CLDN4
0	2.68208	0.821	0.038	0	Epithelial cell	WFDC2
0	2.66373	0.48	0.051	0	Epithelial cell	SLPI
0	2.54236	0.895	0.176	0	Epithelial cell	LGALS3
0	2.49286	0.609	0.074	0	Epithelial cell	KRT17
0	2.29389	0.712	0.037	0	Epithelial cell	KRT5
0	2.21296	0.792	0.017	0	Epithelial cell	MIR205HG
0	2.16107	0.894	0.177	0	Epithelial cell	CD9
0	2.09834	0.254	0.09	0	Epithelial cell	CLU
0	2.07996	0.533	0.008	0	Epithelial cell	CHI3L1
0	2.04584	0.901	0.064	0	Epithelial cell	KRT18
0	2.02728	0.904	0.043	0	Epithelial cell	KRT8
0	1.9829	0.855	0.063	0	Epithelial cell	MDK
0	1.97897	0.698	0.027	0	Epithelial cell	CALML3
0	1.95693	0.366	0.017	0	Epithelial cell	KRT15
0	1.94574	0.878	0.052	0	Epithelial cell	PERP
0	1.92891	0.706	0.05	0	Epithelial cell	CD24
0	1.90143	0.661	0.017	0	Epithelial cell	WFDC21P
0	1.86397	0.951	0.513	0	Epithelial cell	GSTP1
0	1.84641	0.765	0.03	0	Epithelial cell	CKB
0	1.79231	0.937	0.449	0	Epithelial cell	CSTB
0	1.77868	0.71	0.031	0	Epithelial cell	CDC42EP4
0	1.77216	0.819	0.297	0	Epithelial cell	ATF3
0	1.76093	0.653	0.004	0	Epithelial cell	CALML5
0	1.72808	0.837	0.398	0	Epithelial cell	TSPO
0	1.72665	0.371	0.008	0	Epithelial cell	S100A2
0	1.71847	0.622	0.019	0	Epithelial cell	SFN
0	1.69136	0.365	0.051	0	Epithelial cell	S100A14
0	1.68573	0.677	0.031	0	Epithelial cell	TACSTD2
0	1.61951	0.935	0.29	0	Epithelial cell	SPINT2
0	1.61679	0.538	0.073	0	Epithelial cell	PLTP
0	1.57179	0.747	0.092	0	Epithelial cell	ANXA4
0	1.52497	0.138	0.018	0	Epithelial cell	S100A8
0	1.51189	0.96	0.667	0	Epithelial cell	HSPB1
0	1.50978	0.335	0.003	0	Epithelial cell	TFF3
0	1.49452	0.732	0.049	0	Epithelial cell	TNFAIP2
0	1.45964	0.873	0.403	0	Epithelial cell	SYNGR2
0	1.44933	0.4	0.004	0	Epithelial cell	CSF3
0	1.39934	0.144	0.026	0	Epithelial cell	PRSS16
0	1.39094	0.767	0.008	0	Epithelial cell	RAB25
0	1.38596	0.605	0.016	0	Epithelial cell	CLDN3
0	1.3637	0.861	0.543	0	Epithelial cell	S100A11
0	1.36003	0.187	0.034	0	Epithelial cell	KRT14
0	1.34555	0.822	0.085	0	Epithelial cell	ISYNA1
0	1.30759	0.916	0.261	0	Epithelial cell	CD63
0	1.29329	0.788	0.221	0	Epithelial cell	ANXA2
0	1.29197	0.644	0.004	0	Epithelial cell	FXYD3
0	1.27356	0.811	0.061	0	Epithelial cell	JUP
0	1.25838	0.803	0.119	0	Epithelial cell	PDLIM1
0	1.25588	0.735	0.031	0	Epithelial cell	KLF5
0	1.24259	0.55	0.004	0	Epithelial cell	MSLN
0	1.22496	0.765	0.171	0	Epithelial cell	SELENOM
0	1.2144	0.168	0.016	0	Epithelial cell	SAA1
0	1.21172	0.186	0.006	0	Epithelial cell	KRT6A
0	1.21137	0.937	0.596	0	Epithelial cell	GPX4
0	1.20603	0.566	0.003	0	Epithelial cell	MYBPC1
0	1.16396	0.224	0.043	0	Epithelial cell	CXCL1
0	1.16182	0.444	0.087	0	Epithelial cell	IFI27
0	1.15344	0.867	0.515	0	Epithelial cell	S100A6
0	1.12275	0.449	0.257	0	Epithelial cell	MT1X
0	1.12193	0.789	0.409	0	Epithelial cell	SOCS3
0	1.11611	0.823	0.276	0	Epithelial cell	ATP5MC1
0	1.11048	0.753	0.209	0	Epithelial cell	APP
0	1.10802	0.781	0.323	0	Epithelial cell	PIM3
0	1.08956	0.872	0.346	0	Epithelial cell	CST3
0	1.0812	0.108	0.001	0	Epithelial cell	PI3
0	1.08057	0.46	0.026	0	Epithelial cell	NUPR1
0	1.07329	0.51	0.018	0	Epithelial cell	FAM107A
0	1.07013	0.114	0.002	0	Epithelial cell	LCN2
0	1.06888	0.445	0.04	0	Epithelial cell	BCAM
0	1.06402	0.811	0.307	0	Epithelial cell	RHOB
0	1.04602	0.591	0.008	0	Epithelial cell	SOX9
0	1.04569	0.7	0.097	0	Epithelial cell	SERPINF1
0	1.03602	0.597	0.025	0	Epithelial cell	DSP
0	1.03084	0.764	0.383	0	Epithelial cell	ANXA1
0	1.02738	0.825	0.256	0	Epithelial cell	TSC22D1
0	1.0224	0.541	0.004	0	Epithelial cell	DLX5
0	0.996824	0.64	0.03	0	Epithelial cell	EMP2
0	0.976674	0.747	0.142	0	Epithelial cell	DUSP23
0	0.967975	0.669	0.102	0	Epithelial cell	SCPEP1
0	0.966523	0.807	0.281	0	Epithelial cell	NME2
0	0.962331	0.319	0.022	0	Epithelial cell	PDK4
0	0.960299	0.495	0.031	0	Epithelial cell	DEPP1
0	0.957623	0.871	0.391	0	Epithelial cell	RAC1
0	0.955841	0.801	0.15	0	Epithelial cell	LGALS3BP
0	0.950785	0.651	0.005	0	Epithelial cell	TRIM29
0	0.948099	0.602	0.062	0	Epithelial cell	NTHL1
0	0.947635	0.671	0.065	0	Epithelial cell	ATP1B1
0	0.945755	0.577	0.026	0	Epithelial cell	RAMP2
0	0.942493	0.595	0.117	0	Epithelial cell	ATF5
0	0.94146	0.362	0.002	0	Epithelial cell	GPX2
0	0.941373	0.61	0.055	0	Epithelial cell	EFNA1
0	0.941245	0.939	0.583	0	Epithelial cell	PRDX1
0	0.937021	0.898	0.49	0	Epithelial cell	ALDOA
0	0.934253	0.392	0.011	0	Epithelial cell	DHRS9
0	0.931428	0.636	0.017	0	Epithelial cell	GPRC5C
0	0.924544	0.305	0.007	0	Epithelial cell	MT3
0	0.923059	0.369	0.039	0	Epithelial cell	CCN1
0	0.922685	0.261	0.031	0	Epithelial cell	CRYAB
0	0.915426	0.528	0.036	0	Epithelial cell	SERPINE2
0	0.910193	0.867	0.33	0	Epithelial cell	TSTD1
0	0.906284	0.641	0.011	0	Epithelial cell	IRF6
0	0.888053	0.763	0.205	0	Epithelial cell	TYMP
0	0.874465	0.628	0.109	0	Epithelial cell	LMO4
0	0.869863	0.762	0.276	0	Epithelial cell	BHLHE40
0	0.868908	0.744	0.241	0	Epithelial cell	RALA
0	0.864548	0.512	0.005	0	Epithelial cell	RHOV
0	0.862732	0.856	0.4	0	Epithelial cell	ANAPC11
0	0.861293	0.807	0.23	0	Epithelial cell	CYB5A
0	0.855666	0.514	0.025	0	Epithelial cell	TUSC3
0	0.853952	0.853	0.291	0	Epithelial cell	PHPT1
0	0.853518	0.892	0.548	0	Epithelial cell	TPI1
0	0.845743	0.987	0.912	0	Epithelial cell	RPLP0
0	0.842881	0.592	0.031	0	Epithelial cell	AFMID
0	0.840757	0.292	0.002	0	Epithelial cell	AGR2
0	0.839456	0.644	0.016	0	Epithelial cell	STAP2
0	0.836162	0.629	0.022	0	Epithelial cell	PFN2
0	0.834586	0.545	0.167	0	Epithelial cell	PLAC8
0	0.832332	0.469	0.009	0	Epithelial cell	PIR
0	0.830342	0.572	0.156	0	Epithelial cell	MYC
0	0.828597	0.803	0.356	0	Epithelial cell	RAB11A
0	0.827809	0.798	0.204	0	Epithelial cell	TSPAN3
0	0.822443	0.87	0.41	0	Epithelial cell	LY6E
0	0.817816	0.886	0.31	0	Epithelial cell	LMNA
0	0.817735	0.702	0.162	0	Epithelial cell	AHCY
0	0.815914	0.308	0.003	0	Epithelial cell	PCP4L1
0	0.810644	0.547	0.073	0	Epithelial cell	MED24
0	0.807169	0.541	0.034	0	Epithelial cell	ADIRF
0	0.804683	0.73	0.179	0	Epithelial cell	IFNGR2
0	0.8032	0.706	0.107	0	Epithelial cell	PCBD1
0	0.79939	0.679	0.204	0	Epithelial cell	KLF10
0	0.799043	0.193	0.031	0	Epithelial cell	IGFBP6
0	0.794038	0.874	0.403	0	Epithelial cell	P4HB
0	0.793749	0.736	0.182	0	Epithelial cell	ADI1
0	0.791478	0.82	0.425	0	Epithelial cell	NEAT1
0	0.786015	0.777	0.189	0	Epithelial cell	PSMB5
0	0.785309	0.571	0.012	0	Epithelial cell	MEIS2
0	0.782074	0.462	0.014	0	Epithelial cell	CLDN7
0	0.7816	0.801	0.292	0	Epithelial cell	AKR1A1
0	0.775751	0.195	0.002	0	Epithelial cell	AZGP1
0	0.771925	0.525	0.022	0	Epithelial cell	CDC42EP1
0	0.771798	0.898	0.733	0	Epithelial cell	MT-ND1
0	0.769026	0.573	0.033	0	Epithelial cell	SDC4
0	0.768707	0.248	0.079	0	Epithelial cell	GAS6
0	0.768113	0.67	0.13	0	Epithelial cell	UNC119
0	0.767133	0.759	0.188	0	Epithelial cell	COA3
0	0.765047	0.22	0.025	0	Epithelial cell	CRABP2
0	0.764273	0.855	0.401	0	Epithelial cell	PLP2
0	0.762905	0.372	0.003	0	Epithelial cell	AQP5
0	0.760351	0.589	0.06	0	Epithelial cell	HSPA2
0	0.760093	0.893	0.41	0	Epithelial cell	CLTA
0	0.758928	0.783	0.303	0	Epithelial cell	MIEN1
0	0.758705	0.688	0.322	0	Epithelial cell	EGR1
0	0.756963	0.619	0.089	0	Epithelial cell	CYB5R1
0	0.753781	0.526	0.009	0	Epithelial cell	EPCAM
0	0.753234	0.89	0.414	0	Epithelial cell	LAPTM4A
0	0.752931	0.657	0.067	0	Epithelial cell	PRXL2A
0	0.750892	0.644	0.112	0	Epithelial cell	GAMT
0	0.75087	0.86	0.385	0	Epithelial cell	BST2
0	0.750671	0.735	0.156	0	Epithelial cell	TMEM205
0	0.747482	0.428	0.01	0	Epithelial cell	COL16A1
0	0.746264	0.908	0.509	0	Epithelial cell	PEBP1
0	0.743673	0.512	0.027	0	Epithelial cell	S100A16
0	0.739791	0.873	0.446	0	Epithelial cell	BSG
0	0.734974	0.935	0.686	0	Epithelial cell	MIF
0	0.732368	0.903	0.479	0	Epithelial cell	PRDX5
0	0.732001	0.553	0.033	0	Epithelial cell	C9orf3
0	0.731467	0.56	0.084	0	Epithelial cell	BIK
0	0.73069	0.564	0.024	0	Epithelial cell	PPIC
0	0.728758	0.878	0.452	0	Epithelial cell	PRDX2
0	0.727193	0.551	0.006	0	Epithelial cell	PKP1
0	0.726329	0.952	0.74	0	Epithelial cell	SNHG29
0	0.726187	0.376	0.023	0	Epithelial cell	CSTA
0	0.723815	0.648	0.061	0	Epithelial cell	CRIP2
0	0.723463	0.766	0.346	0	Epithelial cell	SLC9A3R1
0	0.718401	0.542	0.011	0	Epithelial cell	SIX1
0	0.71752	0.746	0.212	0	Epithelial cell	TRAF4
0	0.71665	0.382	0.026	0	Epithelial cell	DCN
0	0.716061	0.815	0.389	0	Epithelial cell	C1orf43
0	0.714631	0.452	0.016	0	Epithelial cell	PAPSS2
0	0.713597	0.237	0.013	0	Epithelial cell	KRT7
0	0.707155	0.639	0.115	0	Epithelial cell	KLF4
0	0.706921	0.943	0.726	0	Epithelial cell	HINT1
0	0.706218	0.502	0.007	0	Epithelial cell	PLPP2
0	0.702776	0.485	0.009	0	Epithelial cell	OLFM1
0	0.70218	0.504	0.022	0	Epithelial cell	IGFBP2
0	0.701782	0.77	0.264	0	Epithelial cell	PDCD5
0	0.700755	0.672	0.13	0	Epithelial cell	GSN
0	0.700025	0.43	0.04	0	Epithelial cell	TNFRSF12A
0	0.69948	0.674	0.1	0	Epithelial cell	CISD1
0	0.692668	0.778	0.239	0	Epithelial cell	FAM162A
0	0.692257	0.813	0.27	0	Epithelial cell	BEX3
0	0.690333	0.222	0.027	0	Epithelial cell	MYL5
0	0.687381	0.99	0.936	0	Epithelial cell	RPL8
0	0.684893	0.615	0.06	0	Epithelial cell	UBAC1
0	0.683029	0.602	0.044	0	Epithelial cell	TRIP6
0	0.681222	0.706	0.282	0	Epithelial cell	PYCARD
0	0.680335	0.545	0.006	0	Epithelial cell	KRTCAP3
0	0.679443	0.869	0.442	0	Epithelial cell	PRDX6
0	0.678775	0.635	0.112	0	Epithelial cell	PTMS
0	0.678281	0.468	0.159	0	Epithelial cell	GMDS
0	0.677105	0.651	0.079	0	Epithelial cell	TSPAN13
0	0.674977	0.431	0.127	0	Epithelial cell	NCOA7
0	0.671503	0.617	0.049	0	Epithelial cell	NFIA
0	0.670746	0.966	0.836	0	Epithelial cell	ITM2B
0	0.669362	0.773	0.245	0	Epithelial cell	MGST3
0	0.669217	0.506	0.021	0	Epithelial cell	PARM1
0	0.668269	0.578	0.038	0	Epithelial cell	PTPN13
0	0.658948	0.827	0.384	0	Epithelial cell	IFITM3
0	0.657866	0.909	0.619	0	Epithelial cell	COX5B
0	0.656401	0.714	0.194	0	Epithelial cell	CYSTM1
0	0.6557	0.783	0.325	0	Epithelial cell	RPS19BP1
0	0.655489	0.408	0.032	0	Epithelial cell	CLDN1
0	0.653428	0.518	0.019	0	Epithelial cell	KIAA1217
0	0.653099	0.857	0.479	0	Epithelial cell	COX5A
0	0.651383	0.855	0.441	0	Epithelial cell	NDUFB9
0	0.650102	0.785	0.245	0	Epithelial cell	GRINA
0	0.649293	0.549	0.022	0	Epithelial cell	SPINT1
0	0.648861	0.422	0.057	0	Epithelial cell	SRD5A3
0	0.644842	0.266	0.001	0	Epithelial cell	PYDC1
0	0.640444	0.289	0.014	0	Epithelial cell	SORBS2
0	0.638179	0.601	0.153	0	Epithelial cell	TNFSF9
0	0.637296	0.524	0.009	0	Epithelial cell	ANKRD65
0	0.636774	0.669	0.161	0	Epithelial cell	YBX3
0	0.636626	0.676	0.169	0	Epithelial cell	STOM
0	0.635877	0.507	0.01	0	Epithelial cell	PTPRF
0	0.635483	0.662	0.143	0	Epithelial cell	MRPL24
0	0.629382	0.66	0.112	0	Epithelial cell	TMEM9
0	0.624588	0.749	0.25	0	Epithelial cell	LAMTOR2
0	0.623491	0.537	0.065	0	Epithelial cell	CNN3
0	0.622686	0.495	0.012	0	Epithelial cell	KCTD1
0	0.622057	0.775	0.306	0	Epithelial cell	IMPDH2
0	0.621022	0.588	0.048	0	Epithelial cell	LTBR
0	0.620724	0.692	0.14	0	Epithelial cell	MRPL40
0	0.619535	0.304	0.029	0	Epithelial cell	CCL20
0	0.61854	0.917	0.728	0	Epithelial cell	IER2
0	0.618168	0.516	0.087	0	Epithelial cell	ALDH2
0	0.617956	0.652	0.145	0	Epithelial cell	QTRT1
0	0.616147	0.372	0.007	0	Epithelial cell	TNS4
0	0.614179	0.924	0.544	0	Epithelial cell	SQSTM1
0	0.614169	0.431	0.006	0	Epithelial cell	CREB3L1
0	0.611228	0.485	0.082	0	Epithelial cell	CEBPD
0	0.607901	0.953	0.825	0	Epithelial cell	ATP5MC2
0	0.607774	0.486	0.017	0	Epithelial cell	C17orf58
0	0.605784	0.606	0.097	0	Epithelial cell	TMEM159
0	0.604553	0.364	0.011	0	Epithelial cell	KIT
0	0.603276	0.378	0.002	0	Epithelial cell	TMPRSS4
0	0.602065	0.563	0.051	0	Epithelial cell	NECTIN2
0	0.60202	0.466	0.021	0	Epithelial cell	A4GALT
0	0.601222	0.507	0.014	0	Epithelial cell	PBX1
0	0.600406	0.425	0.059	0	Epithelial cell	TPM1
0	0.599095	0.762	0.291	0	Epithelial cell	KRT10
0	0.596497	0.741	0.235	0	Epithelial cell	ATOX1
0	0.596045	0.214	0.021	0	Epithelial cell	CYP1B1
0	0.595905	0.322	0.016	0	Epithelial cell	PDLIM3
0	0.593935	0.432	0.002	0	Epithelial cell	SMIM22
0	0.592157	0.49	0.028	0	Epithelial cell	AC087289.1
0	0.590149	0.208	0.046	0	Epithelial cell	C15orf48
0	0.589943	0.494	0.064	0	Epithelial cell	BAIAP2
0	0.589363	0.409	0.055	0	Epithelial cell	CCND1
0	0.589363	0.931	0.782	0	Epithelial cell	FOS
0	0.587821	0.63	0.164	0	Epithelial cell	FAM173A
0	0.58499	0.614	0.111	0	Epithelial cell	H1F0
0	0.580753	0.917	0.734	0	Epithelial cell	TAGLN2
0	0.579216	0.429	0.007	0	Epithelial cell	KREMEN2
0	0.578271	0.327	0.002	0	Epithelial cell	FEZF2
0	0.576741	0.969	0.863	0	Epithelial cell	GAPDH
0	0.574876	0.716	0.193	0	Epithelial cell	NME3
0	0.574675	0.435	0.049	0	Epithelial cell	CD70
0	0.574011	0.732	0.227	0	Epithelial cell	NAXE
0	0.571516	0.458	0.014	0	Epithelial cell	PTGIR
0	0.5708	0.855	0.442	0	Epithelial cell	MRPS21
0	0.570724	0.828	0.348	0	Epithelial cell	NDUFB7
0	0.570388	0.588	0.092	0	Epithelial cell	BLVRA
0	0.570126	0.451	0.037	0	Epithelial cell	S100A13
0	0.569486	0.483	0.056	0	Epithelial cell	TMEM97
0	0.568693	0.722	0.318	0	Epithelial cell	LGALS1
0	0.568275	0.52	0.04	0	Epithelial cell	PLXNB2
0	0.567878	0.786	0.316	0	Epithelial cell	NHP2
0	0.567654	0.216	0.021	0	Epithelial cell	HCAR2
0	0.565813	0.309	0.003	0	Epithelial cell	TSPAN1
0	0.565341	0.573	0.107	0	Epithelial cell	NET1
0	0.56456	0.859	0.5	0	Epithelial cell	PKM
0	0.563328	0.641	0.137	0	Epithelial cell	ZNF593
0	0.563151	0.487	0.032	0	Epithelial cell	RHOBTB3
0	0.559683	0.648	0.103	0	Epithelial cell	RTL8A
0	0.558764	0.847	0.44	0	Epithelial cell	ATP5PD
0	0.556936	0.663	0.154	0	Epithelial cell	TMED3
0	0.555675	0.608	0.087	0	Epithelial cell	SLC25A4
0	0.555526	0.488	0.017	0	Epithelial cell	CXADR
0	0.553683	0.513	0.104	0	Epithelial cell	CARS
0	0.552977	0.255	0.035	0	Epithelial cell	RARRES2
0	0.552941	0.108	0.001	0	Epithelial cell	LY6D
0	0.551801	0.494	0.013	0	Epithelial cell	STARD10
0	0.551654	0.362	0.008	0	Epithelial cell	PAX1
0	0.548833	0.646	0.142	0	Epithelial cell	CAPN2
0	0.548526	0.54	0.107	0	Epithelial cell	CD151
0	0.547199	0.244	0.003	0	Epithelial cell	DAPL1
0	0.547103	0.592	0.152	0	Epithelial cell	APLP2
0	0.543778	0.924	0.688	0	Epithelial cell	PPDPF
0	0.543612	0.367	0.032	0	Epithelial cell	PRSS23
0	0.54318	0.689	0.163	0	Epithelial cell	TSEN34
0	0.542796	0.742	0.241	0	Epithelial cell	POLR2I
0	0.54236	0.704	0.257	0	Epithelial cell	FDPS
0	0.541783	0.925	0.646	0	Epithelial cell	EDF1
0	0.541448	0.586	0.161	0	Epithelial cell	CSRP1
0	0.541392	0.603	0.103	0	Epithelial cell	BLVRB
0	0.540973	0.5	0.034	0	Epithelial cell	CKAP4
0	0.54079	0.289	0.006	0	Epithelial cell	FIBIN
0	0.539284	0.54	0.085	0	Epithelial cell	SMCO4
0	0.536036	0.742	0.263	0	Epithelial cell	PHB
0	0.533332	0.408	0.004	0	Epithelial cell	PRSS8
0	0.532743	0.418	0.002	0	Epithelial cell	MISP
0	0.53208	0.572	0.09	0	Epithelial cell	LTBP3
0	0.531841	0.88	0.537	0	Epithelial cell	ENO1
0	0.526307	0.242	0.001	0	Epithelial cell	HEPACAM2
0	0.526074	0.688	0.229	0	Epithelial cell	NDUFAF8
0	0.525644	0.45	0.044	0	Epithelial cell	KYNU
0	0.525344	0.763	0.303	0	Epithelial cell	CYC1
0	0.524962	0.318	0.004	0	Epithelial cell	KLK11
0	0.524898	0.564	0.095	0	Epithelial cell	MGST2
0	0.523942	0.695	0.208	0	Epithelial cell	PLD3
0	0.522283	0.302	0.051	0	Epithelial cell	MYL9
0	0.521888	0.593	0.104	0	Epithelial cell	CD40
0	0.520574	0.407	0.004	0	Epithelial cell	PRODH
0	0.519077	0.638	0.217	0	Epithelial cell	C4orf48
0	0.518981	0.672	0.198	0	Epithelial cell	CDK4
0	0.518879	0.684	0.271	0	Epithelial cell	LSM6
0	0.518216	0.726	0.23	0	Epithelial cell	COMT
0	0.518079	0.878	0.527	0	Epithelial cell	ATP5IF1
0	0.517339	0.687	0.22	0	Epithelial cell	BAG1
0	0.515774	0.526	0.083	0	Epithelial cell	NENF
0	0.514059	0.687	0.179	0	Epithelial cell	HCFC1R1
0	0.513965	0.66	0.146	0	Epithelial cell	RTL8C
0	0.513688	0.47	0.013	0	Epithelial cell	SPR
0	0.512977	0.906	0.634	0	Epithelial cell	ELOB
0	0.512719	0.411	0.008	0	Epithelial cell	TMEM150C
0	0.512263	0.489	0.067	0	Epithelial cell	TRIB1
0	0.511911	0.848	0.461	0	Epithelial cell	UQCRQ
0	0.511864	0.11	0.01	0	Epithelial cell	MEG3
0	0.511614	0.752	0.275	0	Epithelial cell	LMAN1
0	0.511175	0.422	0.004	0	Epithelial cell	CDH3
0	0.510681	0.495	0.042	0	Epithelial cell	PPP1R16A
0	0.510293	0.897	0.602	0	Epithelial cell	ATP5F1D
0	0.509965	0.87	0.487	0	Epithelial cell	TOMM20
0	0.509571	0.303	0.002	0	Epithelial cell	LEMD1
0	0.508024	0.513	0.033	0	Epithelial cell	LDOC1
0	0.507833	0.737	0.246	0	Epithelial cell	STOML2
0	0.50779	0.396	0.011	0	Epithelial cell	CDH1
0	0.505794	0.804	0.372	0	Epithelial cell	POLR2E
0	0.503646	0.42	0.018	0	Epithelial cell	PRRG4
0	0.502317	0.738	0.385	0	Epithelial cell	JPT1
0	0.501379	0.411	0.025	0	Epithelial cell	PYCR1
0	0.500633	0.767	0.293	0	Epithelial cell	MICOS13
0	0.500611	0.777	0.301	0	Epithelial cell	TMEM14C
0	0.499622	0.909	0.786	0	Epithelial cell	MT-ND4
0	0.499238	0.11	0.001	0	Epithelial cell	KRT13
0	0.497551	0.335	0.003	0	Epithelial cell	MUC4
0	0.497468	0.78	0.321	0	Epithelial cell	MRPL41
0	0.497195	0.654	0.15	0	Epithelial cell	PRDX4
0	0.497183	0.816	0.406	0	Epithelial cell	VAMP8
0	0.496665	0.921	0.662	0	Epithelial cell	NDUFA4
0	0.495781	0.662	0.232	0	Epithelial cell	SINHCAF
0	0.494302	0.649	0.191	0	Epithelial cell	TGIF1
0	0.494084	0.481	0.086	0	Epithelial cell	FAM129A
0	0.493803	0.168	0.019	0	Epithelial cell	ASS1
0	0.493246	0.39	0.002	0	Epithelial cell	NECTIN4
0	0.493184	0.768	0.363	0	Epithelial cell	TBCB
0	0.49286	0.722	0.254	0	Epithelial cell	DANCR
0	0.492753	0.862	0.534	0	Epithelial cell	ATP6V0E1
0	0.491934	0.513	0.087	0	Epithelial cell	UCK2
0	0.491793	0.687	0.21	0	Epithelial cell	ECHS1
0	0.491681	0.376	0.062	0	Epithelial cell	TMEM176A
0	0.491242	0.668	0.19	0	Epithelial cell	NDUFS4
0	0.490926	0.581	0.13	0	Epithelial cell	PMVK
0	0.490386	0.555	0.109	0	Epithelial cell	BNIP3
0	0.490218	0.512	0.13	0	Epithelial cell	TNFRSF4
0	0.490108	0.627	0.158	0	Epithelial cell	CTSH
0	0.489857	0.774	0.327	0	Epithelial cell	PFDN2
0	0.489726	0.333	0.013	0	Epithelial cell	LINC02384
0	0.488978	0.378	0.002	0	Epithelial cell	RPRM
0	0.488759	0.891	0.507	0	Epithelial cell	TXN
0	0.487865	0.513	0.064	0	Epithelial cell	RAB34
0	0.487688	0.779	0.267	0	Epithelial cell	DSTN
0	0.487169	0.671	0.171	0	Epithelial cell	RAB4A
0	0.487166	0.363	0.035	0	Epithelial cell	CFD
0	0.486238	0.85	0.451	0	Epithelial cell	SEM1
0	0.485801	0.494	0.052	0	Epithelial cell	TM7SF2
0	0.484727	0.617	0.232	0	Epithelial cell	CHCHD10
0	0.484665	0.517	0.039	0	Epithelial cell	TMEM99
0	0.480642	0.35	0.026	0	Epithelial cell	CBR3
0	0.480613	0.358	0.038	0	Epithelial cell	FOSL1
0	0.480594	0.635	0.158	0	Epithelial cell	CNIH4
0	0.480081	0.371	0.003	0	Epithelial cell	EXOC3L4
0	0.479646	0.805	0.369	0	Epithelial cell	NDUFS8
0	0.476723	0.42	0.034	0	Epithelial cell	MEST
0	0.475467	0.763	0.313	0	Epithelial cell	MRPS34
0	0.47539	0.514	0.052	0	Epithelial cell	LSR
0	0.473892	0.437	0.026	0	Epithelial cell	COL9A2
0	0.473034	0.984	0.908	0	Epithelial cell	RPL36
0	0.472781	0.383	0.005	0	Epithelial cell	PTGES
0	0.472718	0.865	0.518	0	Epithelial cell	NDUFB4
0	0.471443	0.541	0.065	0	Epithelial cell	NUDT14
0	0.466572	0.315	0.049	0	Epithelial cell	ERRFI1
0	0.466208	0.728	0.26	0	Epithelial cell	CD46
0	0.465576	0.472	0.046	0	Epithelial cell	MYO1E
0	0.463955	0.792	0.34	0	Epithelial cell	RNH1
0	0.46393	0.916	0.532	0	Epithelial cell	GPX1
0	0.463538	0.659	0.173	0	Epithelial cell	BAD
0	0.462738	0.41	0.007	0	Epithelial cell	LY6K
0	0.46045	0.233	0.012	0	Epithelial cell	HSPB8
0	0.459954	0.899	0.606	0	Epithelial cell	ATP5MC3
0	0.459643	0.397	0.002	0	Epithelial cell	GJB5
0	0.459197	0.777	0.324	0	Epithelial cell	MRPL51
0	0.458318	0.557	0.108	0	Epithelial cell	CBR1
0	0.458261	0.837	0.32	0	Epithelial cell	NPC2
0	0.457161	0.576	0.137	0	Epithelial cell	NIT2
0	0.456976	0.798	0.359	0	Epithelial cell	NDUFAB1
0	0.456602	0.513	0.236	0	Epithelial cell	IFI6
0	0.456259	0.571	0.131	0	Epithelial cell	UAP1
0	0.455586	0.675	0.185	0	Epithelial cell	MRPL27
0	0.455444	0.622	0.147	0	Epithelial cell	TIMMDC1
0	0.454498	0.755	0.281	0	Epithelial cell	HSBP1
0	0.454289	0.407	0.041	0	Epithelial cell	FHL2
0	0.453916	0.371	0.025	0	Epithelial cell	KLHDC7B
0	0.453704	0.429	0.03	0	Epithelial cell	HRAS
0	0.453643	0.797	0.457	0	Epithelial cell	MT-ATP8
0	0.453456	0.573	0.162	0	Epithelial cell	NME4
0	0.452265	0.901	0.613	0	Epithelial cell	ZFAS1
0	0.452231	0.525	0.086	0	Epithelial cell	MAP3K13
0	0.451873	0.773	0.334	0	Epithelial cell	PRMT1
0	0.451281	0.537	0.173	0	Epithelial cell	ICAM1
0	0.449943	0.502	0.073	0	Epithelial cell	ODF3B
0	0.449939	0.426	0.006	0	Epithelial cell	TOM1L1
0	0.449488	0.832	0.454	0	Epithelial cell	FKBP1A
0	0.448606	0.693	0.242	0	Epithelial cell	SLC25A39
0	0.448504	0.808	0.374	0	Epithelial cell	MLF2
0	0.44761	0.987	0.953	0	Epithelial cell	ACTG1
0	0.447561	0.369	0.004	0	Epithelial cell	ZNF750
0	0.446933	0.41	0.074	0	Epithelial cell	TMEM176B
0	0.446771	0.814	0.424	0	Epithelial cell	MDH2
0	0.446702	0.681	0.194	0	Epithelial cell	MFSD10
0	0.446049	0.77	0.323	0	Epithelial cell	NDUFC1
0	0.445035	0.605	0.131	0	Epithelial cell	AP1S1
0	0.444727	0.529	0.111	0	Epithelial cell	SLC12A7
0	0.444588	0.425	0.05	0	Epithelial cell	ANO9
0	0.443495	0.528	0.09	0	Epithelial cell	MAP1LC3A
0	0.442723	0.806	0.408	0	Epithelial cell	POLR1D
0	0.442532	0.74	0.289	0	Epithelial cell	ADIPOR1
0	0.442444	0.369	0.004	0	Epithelial cell	EYA1
0	0.441873	0.49	0.11	0	Epithelial cell	SLC25A25
0	0.441715	0.306	0.031	0	Epithelial cell	SPHK1
0	0.440238	0.586	0.129	0	Epithelial cell	MRPS23
0	0.440066	0.179	0.01	0	Epithelial cell	PAX9
0	0.439765	0.442	0.034	0	Epithelial cell	TST
0	0.439595	0.367	0.024	0	Epithelial cell	NRARP
0	0.439066	0.421	0.008	0	Epithelial cell	GSTO2
0	0.43882	0.537	0.126	0	Epithelial cell	CHID1
0	0.438494	0.845	0.445	0	Epithelial cell	TECR
0	0.437985	0.225	0.001	0	Epithelial cell	UGT2A1
0	0.437906	0.347	0.004	0	Epithelial cell	EPHX3
0	0.437403	0.825	0.421	0	Epithelial cell	NDUFB10
0	0.436978	0.603	0.144	0	Epithelial cell	ARL1
0	0.436568	0.557	0.109	0	Epithelial cell	EBPL
0	0.435146	0.341	0.003	0	Epithelial cell	COLCA2
0	0.435039	0.333	0.035	0	Epithelial cell	CFH
0	0.434992	0.379	0.059	0	Epithelial cell	HCK
0	0.434987	0.535	0.102	0	Epithelial cell	GNPDA1
0	0.434384	0.81	0.41	0	Epithelial cell	TALDO1
0	0.434316	0.516	0.107	0	Epithelial cell	CREG1
0	0.43408	0.366	0.004	0	Epithelial cell	IGF2BP3
0	0.434078	0.765	0.29	0	Epithelial cell	NT5C
0	0.433994	0.974	0.899	0	Epithelial cell	RPS5
0	0.4332	0.357	0.015	0	Epithelial cell	ASCL2
0	0.432609	0.18	0.011	0	Epithelial cell	MAOA
0	0.43204	0.755	0.304	0	Epithelial cell	GADD45GIP1
0	0.431403	0.289	0.005	0	Epithelial cell	LINC01551
0	0.431284	0.278	0.018	0	Epithelial cell	CPE
0	0.430218	0.656	0.192	0	Epithelial cell	MRPS26
0	0.429791	0.276	0.015	0	Epithelial cell	RND3
0	0.429574	0.123	0.001	0	Epithelial cell	EDN2
0	0.429565	0.558	0.119	0	Epithelial cell	TRAP1
0	0.429089	0.77	0.32	0	Epithelial cell	PSMD4
0	0.427864	0.533	0.158	0	Epithelial cell	ETS2
0	0.427351	0.346	0.061	0	Epithelial cell	HES1
0	0.42455	0.824	0.382	0	Epithelial cell	KDELR1
0	0.423347	0.505	0.084	0	Epithelial cell	RCN1
0	0.423167	0.449	0.058	0	Epithelial cell	HAGHL
0	0.422901	0.662	0.229	0	Epithelial cell	AL450405.1
0	0.422378	0.387	0.012	0	Epithelial cell	ENAH
0	0.421828	0.49	0.109	0	Epithelial cell	BCL3
0	0.421274	0.471	0.058	0	Epithelial cell	CTNND1
0	0.420466	0.435	0.035	0	Epithelial cell	RBM47
0	0.420431	0.764	0.32	0	Epithelial cell	IMP3
0	0.41999	0.894	0.59	0	Epithelial cell	TRMT112
0	0.419594	0.255	0.016	0	Epithelial cell	RGS13
0	0.419054	0.491	0.128	0	Epithelial cell	LGALS9
0	0.418106	0.616	0.155	0	Epithelial cell	TM7SF3
0	0.418071	0.695	0.272	0	Epithelial cell	TOMM5
0	0.418001	0.559	0.104	0	Epithelial cell	SERTAD3
0	0.416783	0.351	0.005	0	Epithelial cell	TFAP2A
0	0.416391	0.518	0.084	0	Epithelial cell	SLC39A4
0	0.414443	0.431	0.052	0	Epithelial cell	MINPP1
0	0.414109	0.602	0.175	0	Epithelial cell	ADK
0	0.413083	0.377	0.016	0	Epithelial cell	SUSD4
0	0.412843	0.452	0.078	0	Epithelial cell	FBXO32
0	0.41184	0.383	0.002	0	Epithelial cell	IGSF9
0	0.411823	0.517	0.101	0	Epithelial cell	CXXC5
0	0.411817	0.575	0.142	0	Epithelial cell	PGRMC1
0	0.410686	0.803	0.406	0	Epithelial cell	NDUFA6
0	0.409863	0.706	0.232	0	Epithelial cell	TFG
0	0.409114	0.256	0.006	0	Epithelial cell	NR2F1
0	0.408844	0.616	0.156	0	Epithelial cell	TCF4
0	0.408705	0.961	0.858	0	Epithelial cell	EEF2
0	0.408669	0.766	0.358	0	Epithelial cell	VDAC1
0	0.408327	0.409	0.031	0	Epithelial cell	ANK3
0	0.407045	0.39	0.017	0	Epithelial cell	EVA1C
0	0.405586	0.666	0.211	0	Epithelial cell	TMEM147
0	0.404926	0.991	0.96	0	Epithelial cell	RPS19
0	0.404181	0.743	0.316	0	Epithelial cell	HAX1
0	0.403935	0.234	0.022	0	Epithelial cell	COX7A1
0	0.403397	0.474	0.067	0	Epithelial cell	RIC3
0	0.403325	0.581	0.138	0	Epithelial cell	RPL41P2
0	0.402977	0.326	0.015	0	Epithelial cell	LAMA5
0	0.402792	0.549	0.136	0	Epithelial cell	TCEAL4
0	0.402784	0.998	0.989	0	Epithelial cell	RPL41
0	0.402183	0.723	0.305	0	Epithelial cell	CNIH1
0	0.401735	0.563	0.163	0	Epithelial cell	TXNL4A
0	0.401472	0.353	0.004	0	Epithelial cell	MARK1
0	0.40069	0.767	0.353	0	Epithelial cell	METTL26
0	0.400171	0.739	0.319	0	Epithelial cell	RNF181
0	0.399872	0.893	0.582	0	Epithelial cell	SNHG8
0	0.399632	0.703	0.258	0	Epithelial cell	PSMD11
0	0.399463	0.313	0.007	0	Epithelial cell	CNTNAP2
0	0.399262	0.116	0.003	0	Epithelial cell	TNNT1
0	0.399186	0.366	0.005	0	Epithelial cell	ARHGEF28
0	0.399065	0.269	0.004	0	Epithelial cell	SPIC
0	0.399061	0.344	0.002	0	Epithelial cell	AP003498.2
0	0.398865	0.405	0.03	0	Epithelial cell	IGF1R
0	0.39882	0.331	0.003	0	Epithelial cell	GRB7
0	0.39749	0.325	0.02	0	Epithelial cell	SMIM1
0	0.397232	0.774	0.348	0	Epithelial cell	AC010618.1
0	0.397006	0.412	0.041	0	Epithelial cell	INPP1
0	0.39649	0.383	0.007	0	Epithelial cell	C1orf53
0	0.395771	0.159	0.006	0	Epithelial cell	GDF15
0	0.394685	0.539	0.113	0	Epithelial cell	EXOSC4
0	0.394386	0.424	0.063	0	Epithelial cell	CRYZ
0	0.39375	0.272	0.007	0	Epithelial cell	ZG16B
0	0.393591	0.402	0.026	0	Epithelial cell	FN3K
0	0.393081	0.391	0.003	0	Epithelial cell	PKP3
0	0.39272	0.795	0.414	0	Epithelial cell	CCT3
0	0.392566	0.458	0.06	0	Epithelial cell	MLF1
0	0.392552	0.17	0.012	0	Epithelial cell	NDUFA4L2
0	0.392061	0.512	0.104	0	Epithelial cell	ISOC2
0	0.391742	0.785	0.355	0	Epithelial cell	PSMC5
0	0.391698	0.731	0.275	0	Epithelial cell	NINJ1
0	0.391157	0.565	0.14	0	Epithelial cell	NFIC
0	0.390639	0.803	0.399	0	Epithelial cell	RAD23A
0	0.390261	0.326	0.001	0	Epithelial cell	PRR15L
0	0.390228	0.347	0.007	0	Epithelial cell	MAPK10
0	0.389592	0.613	0.179	0	Epithelial cell	COA4
0	0.389376	0.486	0.139	0	Epithelial cell	GADD45A
0	0.3889	0.246	0.059	0	Epithelial cell	PHLDA2
0	0.388368	0.267	0.002	0	Epithelial cell	PDZK1IP1
0	0.387448	0.707	0.255	0	Epithelial cell	CAMTA1
0	0.387311	0.783	0.355	0	Epithelial cell	TMEM219
0	0.387109	0.15	0.003	0	Epithelial cell	NEB
0	0.386777	0.394	0.019	0	Epithelial cell	NR2F2
0	0.386776	0.515	0.106	0	Epithelial cell	LIMA1
0	0.386742	0.343	0.004	0	Epithelial cell	FOXN1
0	0.386155	0.106	0.001	0	Epithelial cell	CXCL17
0	0.385869	0.385	0.023	0	Epithelial cell	MYO6
0	0.385133	0.891	0.629	0	Epithelial cell	RPL23
0	0.384946	0.729	0.301	0	Epithelial cell	LSM4
0	0.384767	0.37	0.008	0	Epithelial cell	SPINT1-AS1
0	0.384486	0.404	0.045	0	Epithelial cell	VCL
0	0.382855	0.504	0.108	0	Epithelial cell	CISD3
0	0.382832	0.989	0.948	0	Epithelial cell	RPL12
0	0.382366	0.887	0.596	0	Epithelial cell	COX8A
0	0.380477	0.447	0.132	0	Epithelial cell	CD81
0	0.380358	0.593	0.187	0	Epithelial cell	NIFK
0	0.379513	0.22	0.012	0	Epithelial cell	RBP1
0	0.37925	0.474	0.113	0	Epithelial cell	CKS1B
0	0.379077	0.687	0.239	0	Epithelial cell	MGMT
0	0.378907	0.328	0.008	0	Epithelial cell	GPC1
0	0.378856	0.512	0.126	0	Epithelial cell	GLTP
0	0.378697	0.536	0.158	0	Epithelial cell	SH3BP5
0	0.378313	0.356	0.016	0	Epithelial cell	CMBL
0	0.377944	0.515	0.123	0	Epithelial cell	PRPSAP1
0	0.376454	0.371	0.017	0	Epithelial cell	ST14
0	0.376205	0.672	0.235	0	Epithelial cell	MRPL4
0	0.375799	0.363	0.049	0	Epithelial cell	CTSF
0	0.375036	0.504	0.103	0	Epithelial cell	MPST
0	0.374985	0.51	0.092	0	Epithelial cell	EI24
0	0.374612	0.689	0.24	0	Epithelial cell	MRPS7
0	0.374275	0.341	0.007	0	Epithelial cell	ZDHHC1
0	0.37418	0.429	0.047	0	Epithelial cell	EIF4EBP3
0	0.373301	0.845	0.498	0	Epithelial cell	TUBB4B
0	0.372389	0.581	0.177	0	Epithelial cell	BZW2
0	0.371914	0.352	0.001	0	Epithelial cell	DSCR8
0	0.371694	0.736	0.287	0	Epithelial cell	RCN2
0	0.371454	0.737	0.284	0	Epithelial cell	REEP5
0	0.370524	0.865	0.52	0	Epithelial cell	BRK1
0	0.370452	0.752	0.299	0	Epithelial cell	MRPL43
0	0.369811	0.634	0.191	0	Epithelial cell	NAA20
0	0.369419	0.386	0.061	0	Epithelial cell	ASRGL1
0	0.369232	0.567	0.147	0	Epithelial cell	HACD3
0	0.369216	0.434	0.057	0	Epithelial cell	DDR1
0	0.369121	0.478	0.063	0	Epithelial cell	NPDC1
0	0.368849	0.832	0.459	0	Epithelial cell	POLR2L
0	0.368347	0.581	0.161	0	Epithelial cell	C15orf61
0	0.368145	0.321	0.007	0	Epithelial cell	CADPS2
0	0.36812	0.38	0.048	0	Epithelial cell	NDRG2
0	0.367871	0.517	0.176	0	Epithelial cell	ID1
0	0.367764	0.306	0.021	0	Epithelial cell	PTGR1
0	0.36718	0.559	0.14	0	Epithelial cell	SCCPDH
0	0.366426	0.508	0.096	0	Epithelial cell	CTNNA1
0	0.366237	0.488	0.091	0	Epithelial cell	SCARB2
0	0.366041	0.237	0.005	0	Epithelial cell	CYP3A5
0	0.365915	0.364	0.008	0	Epithelial cell	BAIAP2L1
0	0.36577	0.59	0.169	0	Epithelial cell	MRPS12
0	0.365756	0.753	0.426	0	Epithelial cell	ZFAND5
0	0.365457	0.549	0.115	0	Epithelial cell	PDLIM5
0	0.365117	0.267	0.01	0	Epithelial cell	MPZL2
0	0.364748	0.425	0.051	0	Epithelial cell	MCRIP2
0	0.364602	0.265	0.005	0	Epithelial cell	TP63
0	0.364517	0.525	0.109	0	Epithelial cell	UQCC3
0	0.364513	0.416	0.049	0	Epithelial cell	PBX3
0	0.36404	0.556	0.153	0	Epithelial cell	LEPROT
0	0.363599	0.672	0.276	0	Epithelial cell	TOB1
0	0.363577	0.159	0.015	0	Epithelial cell	FBLN1
0	0.363504	0.317	0.009	0	Epithelial cell	SELENBP1
0	0.363102	0.54	0.137	0	Epithelial cell	GGCT
0	0.362599	0.497	0.09	0	Epithelial cell	HOOK2
0	0.362122	0.249	0.002	0	Epithelial cell	PPP1R1B
0	0.361901	0.466	0.143	0	Epithelial cell	MAFF
0	0.361846	0.179	0.029	0	Epithelial cell	TM4SF1
0	0.361759	0.621	0.195	0	Epithelial cell	GRHPR
0	0.361568	0.399	0.039	0	Epithelial cell	FGGY
0	0.36114	0.839	0.5	0	Epithelial cell	ARF5
0	0.361122	0.831	0.434	0	Epithelial cell	VDAC2
0	0.361108	0.757	0.328	0	Epithelial cell	PDIA6
0	0.36108	0.533	0.13	0	Epithelial cell	DCTPP1
0	0.361023	0.394	0.032	0	Epithelial cell	EPS8L2
0	0.360959	0.507	0.093	0	Epithelial cell	COPS7A
0	0.360571	0.557	0.141	0	Epithelial cell	TMEM141
0	0.360296	0.325	0.003	0	Epithelial cell	BBOX1-AS1
0	0.360085	0.623	0.196	0	Epithelial cell	CLTB
0	0.359892	0.337	0.009	0	Epithelial cell	LINC01503
0	0.359698	0.389	0.05	0	Epithelial cell	ZNF385A
0	0.35947	0.511	0.118	0	Epithelial cell	RNF187
0	0.359446	0.716	0.296	0	Epithelial cell	MRPL23
0	0.358367	0.357	0.053	0	Epithelial cell	AVPI1
0	0.358308	0.548	0.121	0	Epithelial cell	NDUFV3
0	0.358276	0.455	0.091	0	Epithelial cell	CLSTN1
0	0.356108	0.198	0.007	0	Epithelial cell	F3
0	0.355367	0.306	0.005	0	Epithelial cell	STXBP6
0	0.355185	0.476	0.11	0	Epithelial cell	EXOSC5
0	0.354716	0.403	0.063	0	Epithelial cell	DUSP14
0	0.354427	0.3	0.016	0	Epithelial cell	C2orf40
0	0.354164	0.526	0.105	0	Epithelial cell	ECHDC2
0	0.35366	0.751	0.334	0	Epithelial cell	PSMB2
0	0.352497	0.479	0.088	0	Epithelial cell	C11orf1
0	0.352429	0.362	0.036	0	Epithelial cell	C15orf41
0	0.352337	0.298	0.018	0	Epithelial cell	SDC1
0	0.352204	0.333	0.005	0	Epithelial cell	SEZ6L2
0	0.351384	0.544	0.117	0	Epithelial cell	MTX2
0	0.351384	0.758	0.326	0	Epithelial cell	LAMTOR1
0	0.351353	0.537	0.127	0	Epithelial cell	HDGF
0	0.351254	0.432	0.08	0	Epithelial cell	TCEAL9
0	0.351216	0.543	0.145	0	Epithelial cell	RNF145
0	0.351094	0.696	0.255	0	Epithelial cell	CYB5R3
0	0.351019	0.637	0.2	0	Epithelial cell	CAPN1
0	0.350895	0.754	0.348	0	Epithelial cell	ADRM1
0	0.350442	0.603	0.166	0	Epithelial cell	SNAPIN
0	0.350205	0.303	0.008	0	Epithelial cell	ACHE
0	0.350068	0.522	0.117	0	Epithelial cell	POP7
0	0.349476	0.603	0.176	0	Epithelial cell	MRPL36
0	0.349157	0.357	0.025	0	Epithelial cell	HOOK1
0	0.34885	0.742	0.334	0	Epithelial cell	CCT6A
0	0.34825	0.685	0.25	0	Epithelial cell	EIF6
0	0.347499	0.805	0.428	0	Epithelial cell	UFC1
0	0.347371	0.311	0.002	0	Epithelial cell	PRAME
0	0.347233	0.35	0.013	0	Epithelial cell	GNG12
0	0.347039	0.314	0.004	0	Epithelial cell	FAM84A
0	0.346857	0.337	0.05	0	Epithelial cell	DST
0	0.346731	0.843	0.507	0	Epithelial cell	COX6A1
0	0.34643	0.46	0.068	0	Epithelial cell	PLEKHA1
0	0.345722	0.63	0.247	0	Epithelial cell	TUBA1C
0	0.345303	0.738	0.296	0	Epithelial cell	NGRN
0	0.345216	0.302	0.02	0	Epithelial cell	LAMP3
0	0.344769	0.887	0.599	0	Epithelial cell	UQCRH
0	0.344438	0.823	0.469	0	Epithelial cell	PHB2
0	0.344346	0.308	0.01	0	Epithelial cell	ALDH1B1
0	0.344306	0.757	0.323	0	Epithelial cell	ATRAID
0	0.344163	0.649	0.24	0	Epithelial cell	SLIRP
0	0.344067	0.399	0.048	0	Epithelial cell	SEMA4A
0	0.343983	0.713	0.209	0	Epithelial cell	GRN
0	0.343065	0.281	0.01	0	Epithelial cell	KCNMA1
0	0.342926	0.453	0.141	0	Epithelial cell	BLCAP
0	0.342583	0.389	0.066	0	Epithelial cell	CCDC28B
0	0.341705	0.6	0.175	0	Epithelial cell	NDUFA8
0	0.34129	0.328	0.023	0	Epithelial cell	PHLDA3
0	0.341212	0.315	0.014	0	Epithelial cell	ROBO1
0	0.341177	0.377	0.026	0	Epithelial cell	CTTN
0	0.340656	0.741	0.324	0	Epithelial cell	UQCRC1
0	0.340316	0.645	0.21	0	Epithelial cell	FBXW5
0	0.340126	0.839	0.457	0	Epithelial cell	LAMTOR4
0	0.339865	0.295	0.011	0	Epithelial cell	TRPM4
0	0.339671	0.247	0.012	0	Epithelial cell	GJB2
0	0.33967	0.753	0.331	0	Epithelial cell	PRDX3
0	0.339612	0.789	0.404	0	Epithelial cell	PRELID1
0	0.339442	0.314	0.003	0	Epithelial cell	FOXP2
0	0.339039	0.324	0.018	0	Epithelial cell	DSG2
0	0.338807	0.758	0.334	0	Epithelial cell	SDHC
0	0.337956	0.291	0.013	0	Epithelial cell	ITGB4
0	0.337523	0.731	0.288	0	Epithelial cell	TMEM179B
0	0.336972	0.613	0.206	0	Epithelial cell	TIMM8B
0	0.336626	0.192	0.005	0	Epithelial cell	LAMB3
0	0.336357	0.547	0.147	0	Epithelial cell	STUB1
0	0.335984	0.244	0.011	0	Epithelial cell	FAM3B
0	0.335493	0.283	0.009	0	Epithelial cell	EGFLAM
0	0.335203	0.621	0.236	0	Epithelial cell	FKBP4
0	0.335094	0.865	0.526	0	Epithelial cell	PARK7
0	0.335036	0.258	0.003	0	Epithelial cell	INPP5J
0	0.334298	0.324	0.007	0	Epithelial cell	KIAA1522
0	0.334064	0.687	0.281	0	Epithelial cell	NAA38
0	0.333884	0.563	0.171	0	Epithelial cell	MALSU1
0	0.333303	0.295	0.013	0	Epithelial cell	TSPAN6
0	0.333214	0.705	0.3	0	Epithelial cell	ATP1A1
0	0.33276	0.113	0.009	0	Epithelial cell	GPRC5A
0	0.332654	0.393	0.056	0	Epithelial cell	PON2
0	0.332283	0.658	0.266	0	Epithelial cell	RELB
0	0.332167	0.644	0.208	0	Epithelial cell	YIF1A
0	0.331766	0.716	0.307	0	Epithelial cell	COX14
0	0.331411	0.648	0.224	0	Epithelial cell	CUEDC2
0	0.331178	0.416	0.063	0	Epithelial cell	NFE2L1
0	0.331163	0.617	0.211	0	Epithelial cell	EPB41L4A-AS1
0	0.3311	0.802	0.42	0	Epithelial cell	ATP6V0B
0	0.330961	0.369	0.074	0	Epithelial cell	ING1
0	0.330609	0.842	0.446	0	Epithelial cell	ERH
0	0.330454	0.319	0.015	0	Epithelial cell	MICALL2
0	0.330244	0.313	0.001	0	Epithelial cell	LINC00958
0	0.330111	0.789	0.379	0	Epithelial cell	ERGIC3
0	0.329189	0.744	0.317	0	Epithelial cell	MRPL20
0	0.328908	0.56	0.147	0	Epithelial cell	NPTN
0	0.32876	0.637	0.218	0	Epithelial cell	PAFAH1B3
0	0.327006	0.549	0.163	0	Epithelial cell	TMBIM1
0	0.326752	0.307	0.02	0	Epithelial cell	PINLYP
0	0.326552	0.609	0.198	0	Epithelial cell	PEF1
0	0.326264	0.488	0.127	0	Epithelial cell	TMEM14A
0	0.326262	0.309	0.011	0	Epithelial cell	IGF2BP2
0	0.325623	0.329	0.041	0	Epithelial cell	EPHX1
0	0.325114	0.327	0.012	0	Epithelial cell	FAM171A1
0	0.325086	0.769	0.441	0	Epithelial cell	AQP3
0	0.324894	0.443	0.089	0	Epithelial cell	SPTSSA
0	0.323775	0.298	0.002	0	Epithelial cell	WDR72
0	0.323758	0.351	0.044	0	Epithelial cell	WIPI1
0	0.323719	0.339	0.038	0	Epithelial cell	FAM210B
0	0.323695	0.422	0.081	0	Epithelial cell	SPATS2
0	0.323525	0.477	0.091	0	Epithelial cell	LYPLAL1
0	0.323006	0.567	0.21	0	Epithelial cell	ASAH1
0	0.322789	0.243	0.026	0	Epithelial cell	FARP1
0	0.322765	0.375	0.058	0	Epithelial cell	PDXK
0	0.322296	0.697	0.266	0	Epithelial cell	TIMM13
0	0.321878	0.143	0.001	0	Epithelial cell	UPK1B
0	0.320933	0.281	0.013	0	Epithelial cell	MGST1
0	0.31977	0.371	0.032	0	Epithelial cell	AKAP1
0	0.31969	0.587	0.199	0	Epithelial cell	SMS
0	0.319429	0.289	0.01	0	Epithelial cell	PGF
0	0.318893	0.207	0.009	0	Epithelial cell	ITGA2
0	0.318689	0.307	0.008	0	Epithelial cell	TLCD1
0	0.318124	0.817	0.47	0	Epithelial cell	PSMB3
0	0.317886	0.416	0.075	0	Epithelial cell	HOTAIRM1
0	0.317776	0.256	0.001	0	Epithelial cell	PNCK
0	0.317451	0.5	0.118	0	Epithelial cell	ISOC1
0	0.317313	0.983	0.933	0	Epithelial cell	RPL3
0	0.317199	0.587	0.195	0	Epithelial cell	EPRS
0	0.317174	0.277	0.003	0	Epithelial cell	ST6GALNAC2
0	0.31689	0.907	0.621	0	Epithelial cell	SOD1
0	0.316818	0.707	0.289	0	Epithelial cell	WBP2
0	0.316642	0.757	0.368	0	Epithelial cell	AURKAIP1
0	0.316303	0.688	0.31	0	Epithelial cell	PARP1
0	0.316073	0.509	0.127	0	Epithelial cell	SCOC
0	0.315801	0.349	0.024	0	Epithelial cell	RAB40B
0	0.315383	0.558	0.137	0	Epithelial cell	VGLL4
0	0.313888	0.152	0.025	0	Epithelial cell	GPNMB
0	0.313802	0.459	0.11	0	Epithelial cell	ALAS1
0	0.313352	0.569	0.166	0	Epithelial cell	ACTN4
0	0.312877	0.566	0.166	0	Epithelial cell	LCMT1
0	0.312591	0.989	0.951	0	Epithelial cell	RPL7A
0	0.312585	0.298	0.021	0	Epithelial cell	NFIB
0	0.312358	0.649	0.231	0	Epithelial cell	NDUFS2
0	0.311856	0.515	0.134	0	Epithelial cell	CCNB1IP1
0	0.311744	0.568	0.156	0	Epithelial cell	FLOT2
0	0.311184	0.267	0.004	0	Epithelial cell	SOX15
0	0.31116	0.563	0.152	0	Epithelial cell	VPS25
0	0.310741	0.702	0.323	0	Epithelial cell	COX17
0	0.309703	0.452	0.076	0	Epithelial cell	HDHD3
0	0.309629	0.559	0.177	0	Epithelial cell	PTTG1IP
0	0.309607	0.235	0.012	0	Epithelial cell	BAMBI
0	0.309458	0.628	0.234	0	Epithelial cell	PTRHD1
0	0.30944	0.294	0.004	0	Epithelial cell	RHBDL1
0	0.309054	0.244	0.01	0	Epithelial cell	EPHA2
0	0.308914	0.592	0.18	0	Epithelial cell	CHMP4B
0	0.308888	0.679	0.268	0	Epithelial cell	AHNAK
0	0.30852	0.327	0.038	0	Epithelial cell	SCD5
0	0.307969	0.779	0.375	0	Epithelial cell	DYNLRB1
0	0.307274	0.47	0.131	0	Epithelial cell	TMEM106C
0	0.307233	0.641	0.252	0	Epithelial cell	C19orf24
0	0.307207	0.363	0.037	0	Epithelial cell	PAWR
0	0.306894	0.344	0.035	0	Epithelial cell	SMAGP
0	0.306435	0.272	0.003	0	Epithelial cell	LINC00511
0	0.304634	0.861	0.53	0	Epithelial cell	C11orf58
0	0.304577	0.66	0.248	0	Epithelial cell	MRPL14
0	0.304552	0.344	0.041	0	Epithelial cell	MCTP2
0	0.304176	0.83	0.471	0	Epithelial cell	KRTCAP2
0	0.303741	0.515	0.125	0	Epithelial cell	MTX1
0	0.303627	0.38	0.039	0	Epithelial cell	ROGDI
0	0.30353	0.465	0.115	0	Epithelial cell	DESI1
0	0.303487	0.513	0.136	0	Epithelial cell	UGCG
0	0.303487	0.278	0.001	0	Epithelial cell	SOX2
0	0.303441	0.141	0.014	0	Epithelial cell	TMEM45A
0	0.303177	0.905	0.686	0	Epithelial cell	ATP5F1B
0	0.302914	0.341	0.026	0	Epithelial cell	EFNB2
0	0.302668	0.514	0.134	0	Epithelial cell	MRPL17
0	0.302657	0.319	0.014	0	Epithelial cell	RTKN
0	0.30262	0.515	0.12	0	Epithelial cell	WDR45B
0	0.302474	0.393	0.06	0	Epithelial cell	HSBP1L1
0	0.302455	0.256	0.032	0	Epithelial cell	TP53I3
0	0.302401	0.814	0.451	0	Epithelial cell	BCAP31
0	0.302351	0.481	0.092	0	Epithelial cell	P4HTM
0	0.302243	0.322	0.025	0	Epithelial cell	FAM114A1
0	0.302203	0.495	0.117	0	Epithelial cell	NT5DC1
0	0.30188	0.564	0.159	0	Epithelial cell	HAGH
0	0.301791	0.396	0.061	0	Epithelial cell	ALKBH2
0	0.301132	0.547	0.153	0	Epithelial cell	B3GAT3
0	0.301108	0.282	0.004	0	Epithelial cell	KCNK1
0	0.300846	0.378	0.074	0	Epithelial cell	RHOC
0	0.300748	0.798	0.437	0	Epithelial cell	ATP6V1F
0	0.300484	0.25	0.001	0	Epithelial cell	SCG3
0	0.299777	0.282	0.014	0	Epithelial cell	ST5
0	0.299506	0.227	0.021	0	Epithelial cell	FXYD6
0	0.297621	0.365	0.036	0	Epithelial cell	CAVIN1
0	0.297583	0.458	0.105	0	Epithelial cell	IFRD2
0	0.297444	0.525	0.14	0	Epithelial cell	ANAPC13
0	0.297164	0.402	0.052	0	Epithelial cell	RNF135
0	0.296796	0.325	0.033	0	Epithelial cell	MYO1B
0	0.29657	0.701	0.28	0	Epithelial cell	MYDGF
0	0.29475	0.467	0.112	0	Epithelial cell	NABP2
0	0.29421	0.329	0.027	0	Epithelial cell	CADM1
0	0.29388	0.652	0.255	0	Epithelial cell	SNHG16
0	0.293663	0.736	0.329	0	Epithelial cell	VPS29
0	0.292922	0.391	0.057	0	Epithelial cell	GLRX2
0	0.292884	0.404	0.079	0	Epithelial cell	TUBG1
0	0.292878	0.386	0.062	0	Epithelial cell	C1orf122
0	0.29286	0.837	0.54	0	Epithelial cell	UQCR11
0	0.292819	0.416	0.061	0	Epithelial cell	SMAD1
0	0.29276	0.58	0.195	0	Epithelial cell	PLSCR1
0	0.292674	0.536	0.164	0	Epithelial cell	TOR3A
0	0.292274	0.65	0.245	0	Epithelial cell	SNRPE
0	0.292032	0.511	0.136	0	Epithelial cell	MRPS2
0	0.291981	0.64	0.236	0	Epithelial cell	TXN2
0	0.291949	0.119	0.006	0	Epithelial cell	GPC4
0	0.290992	0.593	0.191	0	Epithelial cell	CCDC47
0	0.290972	0.38	0.091	0	Epithelial cell	MSMO1
0	0.29095	0.238	0.006	0	Epithelial cell	TACC2
0	0.290646	0.496	0.126	0	Epithelial cell	ERI3
0	0.290525	0.744	0.34	0	Epithelial cell	ZNF428
0	0.29015	0.484	0.109	0	Epithelial cell	ARL3
0	0.290146	0.316	0.016	0	Epithelial cell	GSTA4
0	0.289717	0.191	0.008	0	Epithelial cell	LRIG3
0	0.28963	0.808	0.447	0	Epithelial cell	TUFM
0	0.289595	0.294	0.047	0	Epithelial cell	PSAT1
0	0.289411	0.376	0.044	0	Epithelial cell	CCDC106
0	0.289254	0.316	0.038	0	Epithelial cell	HOXA9
0	0.289153	0.549	0.172	0	Epithelial cell	MRPL37
0	0.28888	0.526	0.135	0	Epithelial cell	TP53TG1
0	0.288775	0.616	0.225	0	Epithelial cell	NSMCE1
0	0.288751	0.68	0.265	0	Epithelial cell	CHMP5
0	0.288156	0.316	0.02	0	Epithelial cell	AFAP1
0	0.287882	0.278	0.003	0	Epithelial cell	FGFR3
0	0.287863	0.807	0.428	0	Epithelial cell	RNF7
0	0.287713	0.621	0.221	0	Epithelial cell	AKR7A2
0	0.28763	0.31	0.05	0	Epithelial cell	BEND5
0	0.287501	0.775	0.375	0	Epithelial cell	GTF2A2
0	0.287414	0.533	0.156	0	Epithelial cell	MRPS33
0	0.287361	0.406	0.066	0	Epithelial cell	NT5C3B
0	0.287295	0.288	0.01	0	Epithelial cell	PLLP
0	0.2872	0.257	0.022	0	Epithelial cell	SMPDL3A
0	0.286632	0.381	0.043	0	Epithelial cell	ADAM15
0	0.28639	0.616	0.211	0	Epithelial cell	MRPS16
0	0.286329	0.63	0.215	0	Epithelial cell	MRPL55
0	0.286029	0.24	0.032	0	Epithelial cell	TCEA3
0	0.285922	0.213	0.004	0	Epithelial cell	ADGRV1
0	0.285767	0.34	0.03	0	Epithelial cell	DHRS13
0	0.285749	0.408	0.084	0	Epithelial cell	FBXW7
0	0.285607	0.188	0.001	0	Epithelial cell	ADCYAP1
0	0.285267	0.562	0.156	0	Epithelial cell	C1orf35
0	0.285251	0.265	0.003	0	Epithelial cell	WNK2
0	0.2849	0.33	0.029	0	Epithelial cell	CYB561
0	0.284848	0.219	0.001	0	Epithelial cell	AL137058.1
0	0.28468	0.302	0.029	0	Epithelial cell	MMP14
0	0.284494	0.77	0.39	0	Epithelial cell	NDUFS7
0	0.28441	0.284	0.008	0	Epithelial cell	NECTIN1
0	0.284298	0.499	0.145	0	Epithelial cell	SNHG17
0	0.284134	0.419	0.079	0	Epithelial cell	BRI3
0	0.283935	0.465	0.107	0	Epithelial cell	ARF3
0	0.283512	0.293	0.007	0	Epithelial cell	CRB3
0	0.283096	0.247	0.011	0	Epithelial cell	TPBG
0	0.283034	0.407	0.087	0	Epithelial cell	SUN1
0	0.282551	0.266	0.01	0	Epithelial cell	LAMC2
0	0.282491	0.507	0.124	0	Epithelial cell	UNC50
0	0.282437	0.645	0.263	0	Epithelial cell	SRSF9
0	0.281961	0.237	0.018	0	Epithelial cell	AGRN
0	0.281714	0.996	0.964	0	Epithelial cell	FTH1
0	0.281686	0.644	0.239	0	Epithelial cell	PSMD3
0	0.281079	0.686	0.345	0	Epithelial cell	POLD4
0	0.281053	0.559	0.205	0	Epithelial cell	SNHG7
0	0.281005	0.367	0.141	0	Epithelial cell	WARS
0	0.280402	0.379	0.048	0	Epithelial cell	MANBAL
0	0.279949	0.261	0.002	0	Epithelial cell	MYH14
0	0.279199	0.606	0.204	0	Epithelial cell	CHCHD5
0	0.278923	0.283	0.024	0	Epithelial cell	FNBP1L
0	0.278577	0.905	0.69	0	Epithelial cell	ATP6V1G1
0	0.278471	0.734	0.331	0	Epithelial cell	NDUFS6
0	0.278297	0.274	0.016	0	Epithelial cell	TLR5
0	0.277839	0.806	0.464	0	Epithelial cell	LSM7
0	0.277202	0.462	0.101	0	Epithelial cell	CYHR1
0	0.277132	0.745	0.341	0	Epithelial cell	TMED9
0	0.276897	0.2	0.004	0	Epithelial cell	SERPINB5
0	0.276667	0.249	0.002	0	Epithelial cell	KLRG2
0	0.276277	0.789	0.437	0	Epithelial cell	STAT3
0	0.275961	0.595	0.198	0	Epithelial cell	TMEM134
0	0.275732	0.288	0.015	0	Epithelial cell	RBFOX2
0	0.275714	0.382	0.081	0	Epithelial cell	GAA
0	0.275473	0.818	0.491	0	Epithelial cell	DBI
0	0.275408	0.498	0.131	0	Epithelial cell	MVB12A
0	0.275188	0.306	0.02	0	Epithelial cell	F11R
0	0.275107	0.678	0.325	0	Epithelial cell	GPI
0	0.274676	0.967	0.89	0	Epithelial cell	PPIA
0	0.274643	0.506	0.141	0	Epithelial cell	ERG28
0	0.274539	0.311	0.027	0	Epithelial cell	PODXL2
0	0.274404	0.627	0.271	0	Epithelial cell	GSTO1
0	0.274317	0.401	0.069	0	Epithelial cell	DCAKD
0	0.274209	0.478	0.127	0	Epithelial cell	MRPL15
0	0.273939	0.42	0.088	0	Epithelial cell	AIMP2
0	0.273873	0.571	0.181	0	Epithelial cell	RAB24
0	0.273863	0.307	0.014	0	Epithelial cell	RTL8B
0	0.273848	0.246	0.01	0	Epithelial cell	OSMR
0	0.273263	0.324	0.044	0	Epithelial cell	NUAK2
0	0.272999	0.425	0.083	0	Epithelial cell	RNPEP
0	0.272643	0.139	0.013	0	Epithelial cell	TCIM
0	0.272586	0.447	0.096	0	Epithelial cell	DNASE2
0	0.272162	0.207	0.012	0	Epithelial cell	ITPKC
[truncated: 4,897 more rows]
