# Supplementary material for: The immune landscape of human thymic epithelial tumors
Source: Nat Commun. 2022 Sep 17;13:5463. doi: 10.1038/s41467-022-33170-7 (PMC9482639; doi:10.1038/s41467-022-33170-7)
Supplement: Supplementary file 5 — Supplementary Data 2 [file 41467_2022_33170_MOESM5_ESM.xlsx]

## Sheet: Sheet1
Supplementary Data 2. T cell subpopulation gene markers, related to Figure 3 and Supplementary Fig. 7. P values were determined by one-tailed likelihood-ratio test; p_val_adj were determined by one-tailed likelihood-ratio test followed by Bonferroni correction.
p_val (p_value)	avg_logFC (average log fold change)	pct.1 (ratio of cells in this cluster that expressed)	pct.2 (ratio of cells in the rest of clusters that expressed the gene)	p_val_adj (Bonferroni corrected p_value)	cluster	gene
0	1.38658	0.71	0.087	0	DN	RRM2
0	1.04429	0.579	0.053	0	DN	TK1
0	1.18085	0.759	0.126	0	DN	TYMS
0	1.80675	0.736	0.237	7.22454e-304	DN	HLA-DRA
1.65297e-287	1.63922	0.915	0.628	6.21766e-283	DN	CD74
8.02681e-282	0.964328	0.662	0.103	3.01929e-277	DN	CENPM
4.35551e-279	1.01765	0.656	0.098	1.63833e-274	DN	MKI67
1.20648e-275	1.17224	0.946	0.654	4.53819e-271	DN	TUBA1B
2.16159e-269	1.43028	0.248	0.002	8.13083e-265	DN	AL139020.1
1.20577e-265	1.0631	0.586	0.075	4.53551e-261	DN	UBE2C
3.65774e-246	0.804275	0.934	0.919	1.37586e-241	DN	PFN1
1.2818e-245	1.11037	0.9	0.411	4.82149e-241	DN	HMGB2
4.87375e-242	0.61945	0.238	0.002	1.83326e-237	DN	FCRLA
3.60624e-239	0.696959	0.558	0.084	1.35649e-234	DN	NUSAP1
2.38741e-238	0.914848	0.252	0.003	8.98023e-234	DN	VPREB3
1.465e-234	1.48989	0.301	0.025	5.5106e-230	DN	MS4A1
5.85626e-233	0.825499	0.522	0.063	2.20283e-228	DN	PKMYT1
3.71378e-230	0.664012	0.536	0.085	1.39694e-225	DN	TOP2A
4.0302e-228	0.577933	0.248	0.003	1.51596e-223	DN	CD19
8.05749e-225	1.05579	0.941	0.631	3.03082e-220	DN	TUBB
1.31046e-224	1.48109	0.632	0.174	4.9293e-220	DN	HLA-DRB5
3.8945e-222	0.890992	0.543	0.076	1.46491e-217	DN	CDK1
2.52737e-219	0.728077	0.547	0.086	9.50671e-215	DN	TPX2
3.82198e-219	1.35143	0.739	0.27	1.43764e-214	DN	HLA-DPA1
1.28344e-217	0.911417	0.357	0.022	4.82765e-213	DN	POU2AF1
1.8999e-217	0.999663	0.417	0.05	7.14649e-213	DN	CD79B
7.6009e-217	0.749661	0.52	0.071	2.85908e-212	DN	BIRC5
8.29931e-217	0.787497	0.587	0.1	3.12179e-212	DN	ZWINT
1.02164e-214	0.939968	0.974	0.843	3.84292e-210	DN	GAPDH
2.80092e-214	1.02041	0.823	0.462	1.05357e-209	DN	PKM
3.29593e-206	0.732016	0.555	0.092	1.23976e-201	DN	CENPU
3.87697e-205	0.816466	0.505	0.07	1.45832e-200	DN	CDKN3
4.64266e-203	0.679261	0.462	0.055	1.74634e-198	DN	AURKB
1.51101e-202	0.489898	0.257	0.007	5.68366e-198	DN	BLNK
5.45345e-202	0.959474	0.709	0.183	2.05132e-197	DN	MCM7
3.8605e-200	0.594666	0.386	0.039	1.45213e-195	DN	SHCBP1
7.1867e-200	0.730002	0.503	0.072	2.70328e-195	DN	ASF1B
4.51793e-196	0.691698	0.477	0.068	1.69942e-191	DN	CCNA2
8.01664e-194	0.695689	0.552	0.1	3.01546e-189	DN	UBE2T
3.05613e-193	1.01613	0.703	0.195	1.14956e-188	DN	PTTG1
9.16765e-193	0.651168	0.216	0.003	3.44841e-188	DN	CD22
9.61371e-192	1.36459	0.7	0.24	3.6162e-187	DN	HLA-DRB1
1.37566e-191	0.741596	0.495	0.074	5.17456e-187	DN	CLSPN
6.96099e-190	0.803135	0.533	0.095	2.61838e-185	DN	CENPF
3.78957e-186	0.609516	0.434	0.056	1.42545e-181	DN	ORC6
5.69349e-186	0.526161	0.184	0.001	2.14161e-181	DN	IGHV5-78
4.1823e-184	0.783152	0.476	0.071	1.57317e-179	DN	CCNB2
3.09756e-183	0.985361	0.548	0.113	1.16515e-178	DN	HLA-DMA
2.65468e-181	0.748256	0.551	0.105	9.98558e-177	DN	CKS1B
2.00694e-179	0.755711	0.682	0.184	7.54909e-175	DN	KIF22
1.12515e-177	0.742396	0.685	0.189	4.23227e-173	DN	LMNB1
2.82265e-177	0.894871	0.22	0.006	1.06174e-172	DN	IGLL5
3.64673e-177	0.910582	0.812	0.51	1.37172e-172	DN	TPI1
7.15631e-176	1.11062	0.515	0.1	2.69185e-171	DN	HLA-DQA1
1.59917e-175	0.864177	0.933	0.678	6.01527e-171	DN	HMGN2
1.69804e-174	0.890036	0.364	0.035	6.38716e-170	DN	HLA-DQA2
9.02943e-173	1.06038	0.715	0.246	3.39642e-168	DN	HLA-DPB1
3.03153e-172	2.1336	0.349	0.094	1.14031e-167	DN	IGKC
5.52055e-172	0.602357	0.449	0.066	2.07655e-167	DN	KIFC1
9.56407e-172	0.513122	0.356	0.037	3.59753e-167	DN	MYBL2
1.44934e-170	0.274118	0.187	0.002	5.45167e-166	DN	APOBEC3B
4.76261e-170	0.683781	0.423	0.061	1.79146e-165	DN	GINS2
6.04227e-170	0.866333	0.919	0.673	2.2728e-165	DN	H2AFZ
3.71576e-169	0.960723	0.777	0.338	1.39768e-164	DN	DUT
1.7287e-167	0.722223	0.572	0.131	6.50252e-163	DN	TMEM106C
2.23448e-163	0.570036	0.413	0.057	8.40501e-159	DN	GTSE1
5.67692e-163	0.648728	0.989	0.995	2.13537e-158	DN	ACTB
9.43709e-163	0.458201	0.241	0.01	3.54976e-158	DN	BASP1
1.09734e-162	0.638086	0.508	0.097	4.12763e-158	DN	PHF19
1.51226e-162	0.352861	0.165	0.001	5.68835e-158	DN	SNX29P2
1.70438e-162	0.369266	0.139	0	6.41101e-158	DN	AICDA
4.97852e-162	0.660002	0.248	0.012	1.87267e-157	DN	CD40
6.33868e-162	0.584576	0.547	0.122	2.38429e-157	DN	MAD2L1
2.17615e-160	0.67185	0.69	0.214	8.1856e-156	DN	SMC4
2.63019e-160	0.324328	0.169	0.002	9.89344e-156	DN	CPNE5
4.73836e-160	0.588844	0.411	0.058	1.78233e-155	DN	CDCA8
3.22779e-158	0.785442	0.205	0.006	1.21413e-153	DN	RGS13
1.34561e-157	0.576652	0.527	0.115	5.06151e-153	DN	SMC2
1.47118e-156	0.516747	0.483	0.093	5.53385e-152	DN	CENPW
4.55198e-156	0.414126	0.225	0.009	1.71223e-151	DN	MYO1E
8.28288e-156	0.569278	0.386	0.051	3.1156e-151	DN	CDCA3
9.45078e-156	0.808879	0.414	0.061	3.55491e-151	DN	CDC20
4.57353e-155	0.686708	0.531	0.116	1.72033e-150	DN	FEN1
1.10943e-154	0.808535	0.469	0.102	4.17312e-150	DN	HELLS
2.16339e-153	0.556538	0.392	0.053	8.1376e-149	DN	CDCA5
2.77642e-153	0.791635	0.686	0.236	1.04435e-148	DN	DNMT1
3.52053e-153	0.845569	0.619	0.175	1.32425e-148	DN	PCNA
1.77528e-151	0.703496	0.279	0.022	6.67773e-147	DN	MEF2C
9.09569e-151	0.581819	0.53	0.12	3.42135e-146	DN	DTYMK
2.24567e-150	0.701018	0.653	0.196	8.4471e-146	DN	ANXA5
1.59456e-149	0.788065	0.579	0.153	5.99792e-145	DN	MCM5
1.78647e-148	0.502638	0.188	0.005	6.71982e-144	DN	ELL3
1.81423e-145	0.705627	0.58	0.153	6.82422e-141	DN	MCM3
2.90046e-145	0.610202	0.555	0.138	1.09101e-140	DN	EZH2
6.09107e-145	0.620752	0.732	0.271	2.29116e-140	DN	TMPO
7.51064e-145	0.628258	0.508	0.123	2.82513e-140	DN	UHRF1
5.93495e-143	0.967047	0.515	0.125	2.23243e-138	DN	HLA-DQB1
6.86074e-143	0.492312	0.386	0.057	2.58067e-138	DN	NCAPH
9.62496e-141	0.28021	0.131	0.001	3.62043e-136	DN	AC023590.1
1.02838e-140	0.711628	0.874	0.633	3.86824e-136	DN	RAN
4.8552e-140	0.48995	0.301	0.031	1.82628e-135	DN	HLA-DMB
5.68111e-140	0.611196	0.437	0.081	2.13695e-135	DN	MCM2
1.49866e-139	0.507084	0.404	0.066	5.63722e-135	DN	NDC80
2.23051e-139	0.526206	0.466	0.097	8.39006e-135	DN	CENPN
3.102e-139	0.430127	0.23	0.013	1.16682e-134	DN	LYN
9.61565e-139	0.516062	0.384	0.059	3.61693e-134	DN	NCAPG
1.4065e-138	0.529095	0.365	0.053	5.29055e-134	DN	CDC6
7.22267e-138	0.710718	0.34	0.042	2.71681e-133	DN	PLK1
1.06353e-137	0.609822	0.386	0.064	4.00048e-133	DN	ASPM
1.84175e-137	0.693868	0.503	0.122	6.92773e-133	DN	ATAD2
2.18821e-136	0.852859	0.317	0.042	8.23096e-132	DN	IRF8
1.08127e-135	0.445252	0.349	0.053	4.06718e-131	DN	DLGAP5
2.03285e-135	0.757284	0.692	0.256	7.64657e-131	DN	RANBP1
4.11038e-134	0.520862	0.384	0.06	1.54612e-129	DN	NUF2
2.20985e-132	0.300331	0.365	0.082	8.31233e-128	DN	SP140
9.38125e-132	0.458906	0.191	0.007	3.52876e-127	DN	NAPSB
1.87836e-131	0.264592	0.142	0.002	7.06544e-127	DN	AL133467.1
2.40204e-131	0.75174	0.382	0.061	9.03528e-127	DN	CCNB1
1.75865e-130	0.484224	0.346	0.055	6.61516e-126	DN	POU2F2
5.11529e-130	0.495346	0.199	0.009	1.92412e-125	DN	PHACTR1
6.17488e-130	0.402356	0.4	0.072	2.32268e-125	DN	RPL39L
1.08484e-129	0.74418	0.788	0.447	4.08064e-125	DN	COX5A
1.584e-129	0.432377	0.329	0.046	5.95821e-125	DN	RAD51
2.2447e-129	0.764282	0.305	0.057	8.44344e-125	DN	SWAP70
3.69795e-129	0.405175	0.339	0.046	1.39098e-124	DN	DEPDC1B
3.8992e-129	0.578586	0.315	0.038	1.46669e-124	DN	LAT2
4.57535e-129	0.281207	0.241	0.029	1.72102e-124	DN	ZNF296
5.17627e-129	0.499084	0.356	0.055	1.94706e-124	DN	CDT1
1.59028e-128	0.598402	0.545	0.152	5.98184e-124	DN	TACC3
1.65161e-128	0.348652	0.208	0.011	6.21254e-124	DN	STAP1
1.68482e-128	0.407408	0.331	0.045	6.33743e-124	DN	KIF23
2.42242e-128	0.562998	0.403	0.077	9.11194e-124	DN	FANCI
5.76117e-128	0.654099	0.576	0.18	2.16706e-123	DN	MIS18BP1
5.99753e-128	0.635459	0.877	0.716	2.25597e-123	DN	ARPC2
1.48002e-127	0.311276	0.134	0.001	5.56709e-123	DN	LINC01857
2.85185e-127	0.544741	0.42	0.083	1.07272e-122	DN	MCM4
1.6648e-126	0.543798	0.587	0.179	6.26213e-122	DN	DNAJC9
2.67854e-126	0.294334	0.232	0.025	1.00753e-121	DN	SEL1L3
6.82004e-126	0.496347	0.453	0.101	2.56536e-121	DN	BARD1
7.97647e-126	0.568149	0.565	0.164	3.00035e-121	DN	SAE1
1.57038e-125	0.757392	0.757	0.345	5.90699e-121	DN	DEK
2.18324e-125	0.574569	0.573	0.176	8.21224e-121	DN	RRM1
2.01319e-123	0.67797	0.962	0.773	7.57261e-119	DN	HMGB1
3.86455e-123	0.47405	0.305	0.039	1.45365e-118	DN	FANCA
1.8173e-122	0.467868	0.452	0.107	6.83578e-118	DN	KIF20B
6.94558e-122	0.563281	0.466	0.112	2.61258e-117	DN	LIG1
2.47387e-121	0.486629	0.365	0.063	9.30548e-117	DN	RAD51AP1
4.04331e-121	0.723369	0.664	0.277	1.52089e-116	DN	PARP1
5.03144e-121	0.48274	0.386	0.071	1.89257e-116	DN	RACGAP1
7.24539e-121	0.316857	0.344	0.07	2.72536e-116	DN	HSH2D
8.24426e-121	0.503442	0.471	0.114	3.10108e-116	DN	GMNN
2.13112e-120	0.454746	0.456	0.107	8.0162e-116	DN	SNRNP25
4.10471e-120	0.264774	0.169	0.006	1.54399e-115	DN	DOK3
2.58124e-119	0.358775	0.188	0.009	9.70935e-115	DN	CIITA
6.22414e-119	0.503188	0.339	0.056	2.34121e-114	DN	CDC45
1.11357e-118	0.435055	0.329	0.048	4.18871e-114	DN	KIF2C
1.41438e-118	0.26552	0.264	0.036	5.32021e-114	DN	DAPP1
1.74547e-118	0.469	0.497	0.135	6.56559e-114	DN	CENPK
5.90976e-118	0.704392	0.774	0.445	2.22296e-113	DN	DBI
5.26545e-117	0.486682	0.668	0.263	1.9806e-112	DN	CARHSP1
1.1516e-116	0.312138	0.452	0.131	4.33175e-112	DN	ACTN4
2.35541e-116	0.51273	0.6	0.205	8.85987e-112	DN	NUDT1
6.28515e-116	0.38155	0.505	0.152	2.36416e-111	DN	SKA2
2.74713e-115	0.704076	0.824	0.519	1.03333e-110	DN	ENO1
5.10656e-115	0.492433	0.512	0.149	1.92083e-110	DN	C19orf48
6.19299e-115	0.36504	0.158	0.005	2.32949e-110	DN	ACY3
6.57365e-115	0.420533	0.332	0.053	2.47268e-110	DN	TROAP
6.90289e-115	0.575803	0.675	0.26	2.59652e-110	DN	RPA3
1.21194e-114	0.528931	0.577	0.194	4.55873e-110	DN	HSPB11
1.44471e-114	0.715087	0.682	0.285	5.43428e-110	DN	SLBP
2.24547e-114	0.446928	0.427	0.096	8.44635e-110	DN	RFC4
5.0709e-114	0.694185	0.45	0.111	1.90742e-109	DN	HIST1H1B
5.79115e-114	0.442292	0.559	0.191	2.17834e-109	DN	USP1
2.95156e-113	0.515806	0.934	0.904	1.11023e-108	DN	CFL1
8.80945e-113	0.447433	0.923	0.575	3.31367e-108	DN	STMN1
1.38152e-112	0.465246	0.31	0.045	5.19659e-108	DN	HMMR
1.68938e-112	0.863432	0.813	0.622	6.35459e-108	DN	HIST1H4C
8.52096e-112	0.440047	0.304	0.044	3.20516e-107	DN	ESCO2
9.19238e-112	0.482602	0.397	0.082	3.45771e-107	DN	DHFR
2.23747e-111	0.431452	0.356	0.064	8.41623e-107	DN	NRM
1.03638e-110	0.596151	0.721	0.313	3.89833e-106	DN	H2AFY
1.07808e-110	0.488409	0.413	0.092	4.05521e-106	DN	RFC2
2.66067e-110	0.369586	0.324	0.052	1.00081e-105	DN	SGO1
4.40635e-110	0.633513	0.87	0.717	1.65745e-105	DN	CORO1A
1.27033e-109	0.394316	0.335	0.055	4.77835e-105	DN	TCF19
1.66309e-109	0.399186	0.437	0.112	6.25573e-105	DN	TOR3A
4.69007e-109	0.40634	0.331	0.056	1.76417e-104	DN	KIF11
5.82693e-109	0.380545	0.351	0.064	2.1918e-104	DN	CHEK1
2.05839e-108	0.469031	0.321	0.055	7.74263e-104	DN	DTL
3.71206e-108	0.35739	0.234	0.026	1.39629e-103	DN	PLCG2
4.03805e-108	0.465137	0.388	0.081	1.51891e-103	DN	RBBP8
1.06933e-107	0.409816	0.321	0.054	4.02228e-103	DN	CKAP2L
1.20866e-107	0.49566	0.339	0.06	4.54638e-103	DN	KNL1
1.55971e-107	0.264618	0.36	0.094	5.86685e-103	DN	CD58
1.61826e-107	0.536618	0.65	0.251	6.0871e-103	DN	ANP32E
6.43512e-106	0.421938	0.365	0.074	2.42057e-101	DN	ACOT7
6.56999e-106	0.379059	0.206	0.017	2.4713e-101	DN	NCF1
6.98465e-106	0.371666	0.406	0.097	2.62727e-101	DN	BCL2L12
1.35518e-105	1.03511	0.241	0.039	5.09751e-101	DN	IGHM
2.25991e-105	0.438795	0.315	0.053	8.50066e-101	DN	CENPE
2.30541e-105	0.885252	0.697	0.332	8.6718e-101	DN	COTL1
2.5207e-105	0.373356	0.404	0.096	9.4816e-101	DN	RNASEH2A
2.67683e-104	0.340658	0.317	0.058	1.00689e-99	DN	PXK
5.48953e-104	0.417031	0.368	0.077	2.06489e-99	DN	MND1
5.80083e-104	0.541415	0.603	0.218	2.18198e-99	DN	MTHFD2
1.42901e-103	0.365086	0.315	0.052	5.37522e-99	DN	GGH
2.93492e-103	0.55306	0.276	0.037	1.10397e-98	DN	CTSH
1.08966e-102	0.335756	0.501	0.168	4.09876e-98	DN	ILK
2.40858e-102	0.405198	0.402	0.103	9.05987e-98	DN	WDR34
3.70215e-102	0.403728	0.375	0.081	1.39257e-97	DN	CENPH
7.99957e-102	0.444951	0.45	0.122	3.00904e-97	DN	YEATS4
1.04871e-101	0.577475	0.344	0.071	3.94472e-97	DN	BCAS4
1.4782e-101	0.407926	0.312	0.053	5.56026e-97	DN	CDCA2
1.995e-101	0.602051	0.646	0.257	7.50419e-97	DN	H2AFX
6.36841e-101	0.421659	0.286	0.045	2.39548e-96	DN	DIAPH3
7.19418e-101	0.392523	0.42	0.11	2.70609e-96	DN	CDCA4
8.01756e-101	0.369432	0.505	0.167	3.0158e-96	DN	CCDC167
1.34917e-100	0.519317	0.565	0.195	5.07491e-96	DN	SHMT2
1.49127e-100	0.361735	0.276	0.039	5.60942e-96	DN	MELK
3.46639e-100	0.607901	0.322	0.061	1.30388e-95	DN	EAF2
4.0027e-100	0.308205	0.247	0.043	1.50562e-95	DN	IRF4
4.11875e-100	0.351484	0.551	0.21	1.54927e-95	DN	MAD2L2
7.93461e-100	0.514796	0.481	0.143	2.9846e-95	DN	MCM6
4.352e-99	0.402903	0.527	0.179	1.63701e-94	DN	SNX5
6.90675e-99	0.554465	0.688	0.305	2.59798e-94	DN	PRDX3
1.15959e-98	0.790654	0.699	0.402	4.36181e-94	DN	HERPUD1
1.2277e-98	0.489312	0.657	0.271	4.61801e-94	DN	NUDT21
1.44878e-98	0.602874	0.661	0.278	5.44958e-94	DN	PDIA6
2.47641e-98	0.355244	0.344	0.075	9.315e-94	DN	NCF4
8.70518e-97	0.396793	0.286	0.049	3.27445e-92	DN	RAB30
5.97773e-96	0.482908	0.64	0.268	2.24852e-91	DN	RBBP7
7.20286e-96	0.372787	0.318	0.06	2.70936e-91	DN	WDR76
9.29459e-96	0.604133	0.745	0.363	3.49616e-91	DN	TPM4
1.1466e-95	0.318334	0.278	0.042	4.31295e-91	DN	SPAG5
2.41218e-95	0.708521	0.654	0.325	9.07342e-91	DN	HMGA1
4.85047e-95	0.292708	0.282	0.047	1.8245e-90	DN	HAUS8
6.72857e-95	0.3806	0.452	0.145	2.53095e-90	DN	MAP3K8
1.02305e-94	0.568063	0.745	0.363	3.84819e-90	DN	DDX39A
1.30814e-94	0.544359	0.159	0.01	4.92055e-90	DN	CD24
1.46217e-94	0.384749	0.293	0.049	5.49996e-90	DN	SPC25
2.30744e-94	0.30635	0.403	0.113	8.67944e-90	DN	DCPS
4.83202e-94	0.311896	0.184	0.014	1.81756e-89	DN	SPI1
1.12744e-93	0.355926	0.409	0.11	4.24087e-89	DN	PMVK
2.82387e-93	0.529624	0.711	0.339	1.0622e-88	DN	NASP
5.41343e-93	0.363989	0.487	0.16	2.03626e-88	DN	MRPL37
1.17184e-92	0.29033	0.533	0.209	4.40788e-88	DN	SNRNP40
2.3843e-92	0.340126	0.325	0.066	8.96854e-88	DN	HMGN2P5
3.56071e-92	0.993321	0.545	0.229	1.33936e-87	DN	LGALS1
5.66125e-92	0.451599	0.386	0.102	2.12948e-87	DN	NCAPD3
2.86303e-91	0.326874	0.575	0.235	1.07693e-86	DN	CIAO2A
3.01065e-91	0.27089	0.527	0.217	1.13246e-86	DN	REEP5
5.4716e-91	0.498762	0.55	0.206	2.05814e-86	DN	CENPX
7.1468e-91	0.471587	0.774	0.417	2.68827e-86	DN	SRSF10
9.71285e-91	0.658251	0.709	0.379	3.65349e-86	DN	JPT1
1.20531e-90	0.416773	0.497	0.174	4.53379e-86	DN	CDK4
1.7119e-90	0.974812	0.393	0.172	6.43931e-86	DN	CD79A
1.86656e-90	0.375813	0.272	0.043	7.02106e-86	DN	HJURP
1.96806e-90	0.566305	0.584	0.227	7.40286e-86	DN	TUBA1C
2.56987e-90	0.584566	0.859	0.633	9.66655e-86	DN	HMGN1
2.63052e-90	0.276108	0.166	0.011	9.89469e-86	DN	BLK
3.3206e-90	0.450681	0.651	0.288	1.24904e-85	DN	LSM4
7.68829e-90	0.52329	0.296	0.055	2.89195e-85	DN	TCF4
1.28223e-89	0.384022	0.589	0.24	4.82309e-85	DN	PSMC3
2.10656e-89	0.492195	0.566	0.222	7.92383e-85	DN	C12orf75
2.66648e-89	0.313343	0.446	0.145	1.003e-84	DN	TIMM10
2.83756e-89	0.422266	0.53	0.199	1.06735e-84	DN	SMC1A
3.64211e-89	0.277905	0.12	0.004	1.36998e-84	DN	UCHL1
4.71352e-89	0.654243	0.743	0.382	1.77299e-84	DN	CKS2
6.73075e-89	0.597703	0.801	0.45	2.53177e-84	DN	H2AFV
1.03465e-88	0.363506	0.282	0.049	3.89183e-84	DN	BRCA1
1.04213e-88	0.36474	0.42	0.12	3.91999e-84	DN	HAUS4
1.15739e-88	0.277598	0.297	0.069	4.35351e-84	DN	FAM129A
1.31084e-88	0.362864	0.238	0.037	4.93074e-84	DN	CENPP
1.32825e-88	2.08638	0.197	0.041	4.9962e-84	DN	IGHG1
1.74435e-88	0.589833	0.469	0.152	6.56136e-84	DN	ANXA2
1.84294e-88	0.625597	0.791	0.527	6.93222e-84	DN	PRDX1
1.94238e-88	0.851979	0.505	0.187	7.30626e-84	DN	CD83
3.36761e-88	0.349571	0.241	0.033	1.26673e-83	DN	E2F8
3.50895e-88	0.407462	0.555	0.223	1.31989e-83	DN	SSRP1
5.55274e-88	0.323218	0.165	0.012	2.08866e-83	DN	DERL3
5.97552e-88	0.337369	0.51	0.196	2.24769e-83	DN	ARL6IP6
8.30062e-88	0.390697	0.409	0.113	3.12228e-83	DN	POLR3K
3.60231e-87	0.45662	0.936	0.881	1.35501e-82	DN	PPIA
6.78913e-87	0.483374	0.455	0.153	2.55373e-82	DN	CDCA7
1.43073e-86	0.369119	0.338	0.077	5.38168e-82	DN	TUBG1
1.71744e-86	0.46347	0.282	0.053	6.46014e-82	DN	RGS16
1.91781e-86	0.40204	0.552	0.217	7.21386e-82	DN	HPRT1
2.14414e-86	0.382399	0.498	0.18	8.06519e-82	DN	MZT1
2.8026e-86	0.486693	0.287	0.052	1.0542e-81	DN	PDLIM1
2.82924e-86	0.296178	0.379	0.109	1.06422e-81	DN	ZDHHC12
4.38234e-86	0.284913	0.389	0.115	1.64842e-81	DN	TMEM14A
4.72187e-86	2.69675	0.173	0.063	1.77613e-81	DN	IGKV3-15
5.00734e-86	0.26432	0.227	0.036	1.88351e-81	DN	PRKCD
5.70429e-86	0.441217	0.657	0.295	2.14567e-81	DN	ARPC5L
3.50547e-85	0.513673	0.688	0.332	1.31858e-80	DN	SNRPD1
5.23046e-85	0.313269	0.445	0.152	1.96744e-80	DN	UQCC2
6.13218e-85	0.359121	0.583	0.249	2.30662e-80	DN	FDPS
1.45233e-84	0.373009	0.262	0.044	5.46294e-80	DN	MXD3
1.56813e-84	0.335141	0.216	0.026	5.89851e-80	DN	TSPAN13
1.90655e-84	0.293736	0.261	0.044	7.1715e-80	DN	POC1A
2.09393e-84	0.30632	0.407	0.125	7.87633e-80	DN	RAD51C
2.39788e-84	0.431525	0.502	0.183	9.01961e-80	DN	CNTRL
2.53359e-84	0.271405	0.501	0.201	9.5301e-80	DN	EXOSC8
7.23642e-84	0.6603	0.748	0.468	2.72198e-79	DN	PSMB9
7.68214e-84	0.369278	0.322	0.073	2.88964e-79	DN	GGA2
1.81343e-83	0.287749	0.251	0.042	6.82122e-79	DN	OIP5
2.01625e-83	0.372572	0.298	0.063	7.58413e-79	DN	TIMELESS
3.15124e-83	0.326445	0.488	0.179	1.18534e-78	DN	PSMD14
4.91532e-83	0.283784	0.417	0.139	1.8489e-78	DN	VRK1
5.00207e-83	0.306207	0.576	0.258	1.88153e-78	DN	NAA38
6.72589e-83	0.313974	0.509	0.206	2.52994e-78	DN	CBX5
7.06087e-83	0.348218	0.346	0.085	2.65595e-78	DN	NCAPH2
7.64071e-83	0.426724	0.285	0.06	2.87405e-78	DN	BRCA2
1.31651e-82	0.402358	0.615	0.275	4.95206e-78	DN	LSM3
1.61823e-82	0.307847	0.248	0.042	6.08698e-78	DN	DSCC1
1.84126e-82	0.553189	0.827	0.58	6.92589e-78	DN	COX8A
2.15339e-82	0.336594	0.293	0.058	8.09999e-78	DN	BUB1
3.29859e-82	0.394832	0.342	0.084	1.24076e-77	DN	CCDC50
4.15227e-82	0.301385	0.658	0.334	1.56188e-77	DN	IFI16
4.94446e-82	0.281851	0.53	0.22	1.85986e-77	DN	ETFA
6.35384e-82	0.265311	0.544	0.238	2.39e-77	DN	SNRPA1
6.56137e-82	0.292653	0.569	0.258	2.46806e-77	DN	RNASEH2C
7.35074e-82	0.277566	0.285	0.073	2.76498e-77	DN	IL4R
8.46665e-82	0.351065	0.517	0.2	3.18473e-77	DN	PFKL
1.14626e-81	0.381563	0.654	0.311	4.31166e-77	DN	AP2S1
1.30462e-81	0.467843	0.54	0.235	4.90731e-77	DN	PRKDC
1.30727e-81	0.335127	0.297	0.062	4.9173e-77	DN	FANCG
1.59257e-81	0.270815	0.222	0.031	5.99047e-77	DN	SNX8
1.97785e-81	0.411704	0.294	0.062	7.43969e-77	DN	NCAPG2
2.36193e-81	0.46349	0.651	0.307	8.8844e-77	DN	MRPL51
3.02472e-81	0.438028	0.374	0.101	1.13775e-76	DN	MTHFD1
3.69311e-81	0.455136	0.311	0.071	1.38916e-76	DN	MIR155HG
4.63421e-81	0.316248	0.301	0.069	1.74316e-76	DN	STX7
9.59107e-81	0.292075	0.218	0.031	3.60768e-76	DN	HVCN1
1.27209e-80	0.291533	0.346	0.099	4.78495e-76	DN	APOBEC3C
3.25895e-80	0.61622	0.729	0.446	1.22585e-75	DN	GSTP1
3.35211e-80	0.371497	0.491	0.183	1.2609e-75	DN	RRP7A
6.77533e-80	0.362657	0.243	0.039	2.54854e-75	DN	CLIC4
6.90291e-80	0.300699	0.153	0.011	2.59653e-75	DN	FAM129C
7.01866e-80	0.423574	0.43	0.138	2.64007e-75	DN	SEC14L1
1.71459e-79	0.34803	0.501	0.221	6.44944e-75	DN	RELB
4.38362e-79	0.381855	0.471	0.168	1.6489e-74	DN	LYPLA1
5.21952e-79	0.275075	0.3	0.068	1.96332e-74	DN	SLC43A3
5.37149e-79	0.316105	0.241	0.042	2.02049e-74	DN	MCM10
5.55101e-79	0.295877	0.626	0.319	2.08801e-74	DN	LSM5
1.39612e-78	0.350002	0.333	0.082	5.25149e-74	DN	RFC5
2.15749e-78	0.321226	0.49	0.189	8.11541e-74	DN	LAP3
3.51707e-78	0.415134	0.294	0.066	1.32295e-73	DN	ATAD5
3.63584e-78	0.311358	0.349	0.097	1.36762e-73	DN	EED
3.82686e-78	0.359473	0.278	0.058	1.43947e-73	DN	CHAF1A
5.1995e-78	0.352329	0.23	0.042	1.95579e-73	DN	RAD54L
5.64143e-78	0.278539	0.399	0.132	2.12202e-73	DN	CSRP1
5.89797e-78	0.320665	0.342	0.089	2.21852e-73	DN	HIRIP3
6.93117e-78	0.299654	0.356	0.103	2.60716e-73	DN	NCAPD2
1.02876e-77	0.279121	0.42	0.145	3.86966e-73	DN	HAUS1
2.191e-77	0.299684	0.523	0.223	8.24145e-73	DN	FIBP
2.35264e-77	0.303609	0.562	0.257	8.84946e-73	DN	SMC3
3.81461e-77	0.359742	0.411	0.137	1.43487e-72	DN	CKAP2
5.90824e-77	0.344932	0.297	0.066	2.22238e-72	DN	POLD3
7.06227e-77	0.282285	0.252	0.044	2.65647e-72	DN	CIP2A
1.46427e-76	0.335118	0.498	0.199	5.50785e-72	DN	PPIH
3.68967e-76	0.427894	0.964	0.868	1.38787e-71	DN	HNRNPA2B1
4.53761e-76	0.375455	0.519	0.217	1.70682e-71	DN	RFC1
4.9056e-76	0.294107	0.609	0.298	1.84524e-71	DN	SNRPA
5.67871e-76	0.414677	0.714	0.368	2.13605e-71	DN	BANF1
1.21811e-75	0.31223	0.462	0.174	4.58192e-71	DN	ARPC1B
1.91042e-75	0.498064	0.711	0.368	7.18604e-71	DN	ANAPC11
2.35162e-75	0.444281	0.311	0.073	8.84562e-71	DN	CD81
2.43231e-75	0.309161	0.502	0.211	9.14913e-71	DN	HNRNPAB
3.24385e-75	0.300772	0.363	0.116	1.22018e-70	DN	HMGB3
3.44116e-75	0.372446	0.481	0.179	1.29439e-70	DN	SMS
3.60977e-75	0.273266	0.55	0.257	1.35782e-70	DN	VDAC3
3.68901e-75	0.453204	0.474	0.182	1.38762e-70	DN	FABP5
3.94076e-75	0.270365	0.367	0.113	1.48232e-70	DN	MCUR1
7.16004e-75	0.376327	0.449	0.17	2.69325e-70	DN	CYTOR
7.43629e-75	0.308357	0.317	0.076	2.79716e-70	DN	TFDP1
8.5853e-75	0.260425	0.523	0.233	3.22936e-70	DN	STOML2
2.15632e-74	0.278187	0.197	0.028	8.11099e-70	DN	CD72
2.23358e-74	0.271801	0.314	0.079	8.40162e-70	DN	CCDC34
2.5013e-74	0.406576	0.243	0.044	9.40863e-70	DN	FAM111B
4.55086e-74	0.419032	0.298	0.07	1.7118e-69	DN	FBXO5
6.41947e-74	0.266432	0.604	0.314	2.41468e-69	DN	NDUFS6
6.96949e-74	0.314663	0.273	0.067	2.62157e-69	DN	PLEK
9.22887e-74	0.286401	0.356	0.104	3.47144e-69	DN	NABP2
1.04923e-73	0.331683	0.425	0.164	3.94668e-69	DN	FAM111A
1.32483e-73	0.291078	0.555	0.264	4.98333e-69	DN	MEA1
1.91834e-73	0.43231	0.749	0.412	7.21584e-69	DN	NUCKS1
3.81461e-73	0.310445	0.286	0.065	1.43487e-68	DN	SGO2
8.21276e-73	0.391443	0.437	0.156	3.08923e-68	DN	GUSB
1.01786e-72	0.333273	0.294	0.07	3.82869e-68	DN	MASTL
1.57278e-72	0.26291	0.473	0.199	5.916e-68	DN	MRPL11
1.98896e-72	0.298152	0.476	0.191	7.48149e-68	DN	ELAVL1
2.91219e-72	0.308249	0.404	0.139	1.09542e-67	DN	PPIF
3.08946e-72	0.477545	0.653	0.335	1.1621e-67	DN	VDAC1
4.30356e-72	0.320096	0.623	0.306	1.61878e-67	DN	DNAJC15
1.59648e-71	0.519074	0.794	0.5	6.00516e-67	DN	PPP1CA
1.78401e-71	0.308387	0.223	0.038	6.71057e-67	DN	FAM3C
2.85448e-71	0.555827	0.734	0.485	1.07371e-66	DN	PSME2
3.05395e-71	0.342176	0.237	0.046	1.14874e-66	DN	BUB1B
3.21013e-71	0.320284	0.254	0.051	1.20749e-66	DN	KIF15
4.78588e-71	0.335215	0.36	0.113	1.80021e-66	DN	CKAP5
6.95401e-71	0.28333	0.29	0.071	2.61575e-66	DN	PCLAF
9.66987e-71	0.333854	0.304	0.082	3.63732e-66	DN	HIST1H3B
1.13356e-70	0.300766	0.24	0.056	4.26388e-66	DN	CXCR5
2.07786e-70	0.294108	0.449	0.172	7.81588e-66	DN	MTCH2
2.19314e-70	0.501713	0.799	0.487	8.24949e-66	DN	CALM3
2.21692e-70	0.260497	0.628	0.322	8.33895e-66	DN	PSMG2
2.37586e-70	0.451295	0.75	0.419	8.9368e-66	DN	BUB3
2.77749e-70	0.270086	0.211	0.037	1.04475e-65	DN	FOXM1
2.80335e-70	0.285146	0.559	0.266	1.05448e-65	DN	CMC2
3.73185e-70	0.280128	0.51	0.228	1.40373e-65	DN	AKR1A1
4.97263e-70	0.351522	0.377	0.116	1.87045e-65	DN	DCTPP1
9.97557e-70	0.268833	0.731	0.427	3.75231e-65	DN	HNRNPR
1.73632e-69	1.87483	0.177	0.075	6.53116e-65	DN	IGKV4-1
1.78565e-69	0.344632	0.593	0.312	6.71674e-65	DN	TAF15
2.43998e-69	0.357995	0.749	0.42	9.17797e-65	DN	RAD21
3.35937e-69	0.477413	0.748	0.423	1.26363e-64	DN	SNRPB
6.03112e-69	0.278387	0.273	0.063	2.2686e-64	DN	TESC
8.81912e-69	0.313442	0.576	0.275	3.31731e-64	DN	MRPL23
1.66152e-68	0.281563	0.241	0.046	6.24982e-64	DN	FANCD2
2.641e-68	0.342899	0.579	0.27	9.93411e-64	DN	CSK
7.63797e-68	0.273565	0.353	0.11	2.87302e-63	DN	POP7
9.08793e-68	0.29481	0.607	0.301	3.41843e-63	DN	VPS29
9.50067e-68	0.283099	0.28	0.065	3.57368e-63	DN	DSN1
1.00957e-67	0.260834	0.587	0.293	3.79749e-63	DN	TMED9
1.33006e-67	0.305299	0.29	0.071	5.00301e-63	DN	RCC1
1.40211e-67	0.385432	0.191	0.032	5.27404e-63	DN	CD70
1.41746e-67	0.41287	0.317	0.083	5.33178e-63	DN	SYVN1
1.74328e-67	0.326637	0.384	0.126	6.55733e-63	DN	GGCT
1.76615e-67	0.332486	0.304	0.079	6.64337e-63	DN	CTNNAL1
2.18359e-67	0.294317	0.406	0.152	8.21357e-63	DN	DDB2
2.45196e-67	0.284779	0.342	0.104	9.22304e-63	DN	MLH1
3.08995e-67	0.285566	0.672	0.372	1.16228e-62	DN	RBX1
3.76273e-67	0.274069	0.215	0.037	1.41535e-62	DN	AURKA
4.63011e-67	0.382028	0.384	0.134	1.74162e-62	DN	PAICS
5.98101e-67	0.305454	0.233	0.044	2.24976e-62	DN	TPD52
9.12089e-67	0.398426	0.72	0.392	3.43082e-62	DN	PPM1G
1.00372e-66	0.29044	0.245	0.05	3.7755e-62	DN	PRC1
1.53618e-66	0.271306	0.644	0.342	5.77835e-62	DN	UBE2A
1.68539e-66	0.265036	0.257	0.057	6.33959e-62	DN	SPATS2
2.13943e-66	0.316491	0.252	0.053	8.04745e-62	DN	DEF8
2.15086e-66	0.26437	0.596	0.312	8.09045e-62	DN	NUTF2
2.48047e-66	0.300266	0.379	0.13	9.3303e-62	DN	TIFA
2.61424e-66	0.300019	0.594	0.293	9.83345e-62	DN	COX17
3.79564e-66	0.275998	0.536	0.256	1.42773e-61	DN	TOMM5
4.56795e-66	0.473333	0.575	0.262	1.71823e-61	DN	PMAIP1
7.52468e-66	0.295074	0.241	0.049	2.83041e-61	DN	ECT2
1.10874e-65	0.318028	0.633	0.324	4.17051e-61	DN	ADRM1
1.29541e-65	0.312643	0.616	0.318	4.8727e-61	DN	CCT5
2.04574e-65	0.483696	0.792	0.481	7.69504e-61	DN	TUBB4B
2.38006e-65	0.266381	0.386	0.141	8.9526e-61	DN	DAZAP1
3.22522e-65	0.507959	0.741	0.453	1.21317e-60	DN	PSMB8
7.59227e-65	0.341667	0.396	0.141	2.85583e-60	DN	AHCY
8.30445e-65	1.48577	0.112	0.017	3.12372e-60	DN	IGHG2
9.20002e-65	0.525697	0.573	0.299	3.46059e-60	DN	HIST1H1E
1.39156e-64	0.327928	0.616	0.317	5.23434e-60	DN	CCT6A
1.71146e-64	0.438949	0.739	0.425	6.43765e-60	DN	ERH
2.30102e-64	0.296878	0.565	0.283	8.65528e-60	DN	IMPDH2
3.88604e-64	0.339955	0.315	0.108	1.46173e-59	DN	LGALS3
3.38934e-63	0.318754	0.411	0.151	1.2749e-58	DN	BOLA3
3.6453e-63	0.436096	0.637	0.325	1.37118e-58	DN	KPNA2
4.40837e-63	0.45231	0.238	0.05	1.65821e-58	DN	RUBCNL
1.57727e-62	0.416312	0.536	0.246	5.93291e-58	DN	PDCD5
2.7085e-62	0.26607	0.23	0.046	1.0188e-57	DN	INCENP
3.35056e-62	0.308779	0.385	0.137	1.26031e-57	DN	GOT2
3.43931e-62	0.274164	0.434	0.182	1.2937e-57	DN	SUPT16H
3.63629e-62	0.325144	0.643	0.347	1.36779e-57	DN	AURKAIP1
6.62066e-62	0.265067	0.336	0.111	2.49036e-57	DN	PRPSAP1
1.08559e-61	0.284739	0.291	0.078	4.08343e-57	DN	TTF2
1.08876e-61	0.315353	0.392	0.152	4.09539e-57	DN	ARL6IP1
2.65519e-61	0.323239	0.616	0.318	9.98749e-57	DN	PSMB2
4.149e-61	0.36334	0.678	0.367	1.56065e-56	DN	CLTA
4.6857e-61	0.457821	0.866	0.63	1.76253e-56	DN	ANP32B
2.46707e-60	0.323535	0.629	0.341	9.2799e-56	DN	NDUFAB1
2.56869e-60	0.342577	0.407	0.159	9.66211e-56	DN	CHCHD10
2.68813e-60	0.334573	0.637	0.335	1.01114e-55	DN	RAC1
3.21979e-60	0.459042	0.575	0.304	1.21112e-55	DN	SYNE2
4.58861e-60	0.337329	0.368	0.14	1.72601e-55	DN	NSD2
5.02672e-60	0.291215	0.678	0.392	1.8908e-55	DN	NDUFA6
5.62434e-60	0.342599	0.439	0.173	2.1156e-55	DN	IMP4
9.93941e-60	0.27199	0.43	0.179	3.73871e-55	DN	GMPS
1.25823e-59	0.344104	0.692	0.389	4.73282e-55	DN	TALDO1
1.89105e-59	0.51801	0.593	0.297	7.11319e-55	DN	SYNGR2
2.0086e-59	0.340455	0.591	0.303	7.55536e-55	DN	BST2
2.56716e-59	0.40702	0.356	0.122	9.65636e-55	DN	TYMP
3.71296e-59	0.329067	0.622	0.355	1.39663e-54	DN	C1QBP
6.73879e-59	0.315277	0.639	0.341	2.5348e-54	DN	CDK2AP2
1.03419e-58	0.270019	0.282	0.077	3.89011e-54	DN	CDK2
1.29053e-58	0.296505	0.563	0.283	4.85433e-54	DN	TAP1
1.30901e-58	0.272412	0.628	0.349	4.92384e-54	DN	LSM2
5.4243e-58	0.274892	0.276	0.073	2.04035e-53	DN	POLD1
5.45893e-58	0.448884	0.29	0.087	2.05337e-53	DN	HIST1H2AL
8.3995e-58	0.309029	0.218	0.046	3.15947e-53	DN	MT1E
1.08848e-57	0.320546	0.328	0.107	4.0943e-53	DN	MSH6
1.1741e-57	0.433557	0.835	0.587	4.41637e-53	DN	TPM3
1.75701e-57	0.313192	0.668	0.385	6.60901e-53	DN	PA2G4
2.18023e-57	0.320335	0.237	0.054	8.20094e-53	DN	CCNE2
2.31662e-57	0.310928	0.3	0.103	8.71397e-53	DN	CXCR3
2.45e-57	1.01205	0.11	0.011	9.21567e-53	DN	IGHG4
2.82117e-57	0.381788	0.841	0.559	1.06118e-52	DN	HNRNPA3
5.41751e-57	0.346564	0.679	0.379	2.0378e-52	DN	UBE2N
6.42644e-57	0.3537	0.403	0.17	2.4173e-52	DN	SLC20A1
1.52966e-56	0.429762	0.372	0.134	5.75382e-52	DN	HMCES
2.4477e-56	0.265501	0.146	0.018	9.20702e-52	DN	ALOX5
2.52683e-56	0.51987	0.748	0.473	9.50468e-52	DN	LSP1
2.88069e-56	0.276134	0.545	0.294	1.08357e-51	DN	NHP2
5.69592e-56	0.281699	0.42	0.175	2.14252e-51	DN	GRHPR
6.36953e-56	0.358676	0.798	0.507	2.3959e-51	DN	NAP1L1
6.57397e-56	0.444555	0.697	0.406	2.4728e-51	DN	GDI2
6.59205e-56	0.533794	0.622	0.329	2.4796e-51	DN	RGS1
2.86952e-55	0.270505	0.491	0.237	1.07937e-50	DN	PHB
2.8892e-55	0.333012	0.498	0.239	1.08677e-50	DN	ATP5MC1
4.2148e-55	0.285007	0.715	0.439	1.5854e-50	DN	UQCRQ
4.82626e-55	0.307569	0.695	0.405	1.8154e-50	DN	RNPS1
2.16359e-54	0.364615	0.438	0.205	8.13834e-50	DN	BATF
5.0329e-54	0.628165	0.442	0.182	1.89313e-49	DN	DUSP4
5.52786e-54	0.327403	0.399	0.163	2.07931e-49	DN	EHMT1
5.97752e-54	0.353299	0.423	0.177	2.24844e-49	DN	MX1
6.10361e-54	0.317871	0.752	0.467	2.29587e-49	DN	RALY
8.1555e-54	0.28148	0.643	0.366	3.06769e-49	DN	VAMP8
1.68867e-53	0.440816	0.411	0.169	6.35193e-49	DN	AD000864.1
2.06018e-53	0.703331	0.116	0.015	7.74935e-49	DN	IGLC2
5.98212e-53	0.276036	0.315	0.113	2.25017e-48	DN	RASGEF1B
7.04268e-53	0.293795	0.241	0.075	2.6491e-48	DN	ST6GAL1
7.22323e-53	0.456915	0.533	0.262	2.71702e-48	DN	RGS2
2.24402e-52	0.297604	0.298	0.095	8.44086e-48	DN	CTPS1
4.66433e-52	0.381454	0.678	0.418	1.75449e-47	DN	PRDX6
5.05132e-52	0.293537	0.307	0.123	1.90005e-47	DN	BCL2A1
2.10246e-51	0.26537	0.165	0.03	7.90839e-47	DN	CIT
3.91458e-51	0.328241	0.185	0.041	1.47247e-46	DN	KNTC1
6.14993e-51	0.343766	0.77	0.487	2.3133e-46	DN	GNG5
6.68889e-51	0.290749	0.291	0.093	2.51602e-46	DN	CDKN2A
2.30704e-50	0.278084	0.342	0.132	8.67792e-46	DN	NUP210
2.41936e-50	0.413744	0.821	0.569	9.10042e-46	DN	YBX1
2.76826e-50	0.321832	0.466	0.231	1.04128e-45	DN	MYDGF
3.21047e-50	0.283407	0.476	0.231	1.20762e-45	DN	UBE2S
3.43091e-50	0.302876	0.205	0.045	1.29054e-45	DN	CEP152
4.45479e-50	0.262679	0.682	0.427	1.67567e-45	DN	LSM7
7.5138e-50	0.372344	0.727	0.447	2.82631e-45	DN	PSMB3
8.46619e-50	0.324947	0.643	0.366	3.18456e-45	DN	PRELID1
8.80385e-50	0.27917	0.392	0.171	3.31157e-45	DN	APOBEC3G
1.3093e-49	1.81065	0.141	0.064	4.92495e-45	DN	IGKV1-5
1.74863e-49	0.308515	0.777	0.505	6.57747e-45	DN	YWHAQ
5.70555e-49	0.327416	0.577	0.312	2.14614e-44	DN	ZYX
6.72504e-49	0.453268	0.169	0.034	2.52962e-44	DN	CCDC144B
9.39124e-49	0.388963	0.524	0.276	3.53251e-44	DN	POLD4
1.22083e-48	0.422456	0.273	0.086	4.59214e-44	DN	BIK
1.69168e-48	0.321537	0.569	0.328	6.36324e-44	DN	PPA1
2.13155e-48	0.300303	0.116	0.016	8.01782e-44	DN	IGHG3
2.17259e-48	0.329794	0.689	0.429	8.1722e-44	DN	FKBP1A
2.69147e-48	0.395805	0.861	0.622	1.0124e-43	DN	LDHA
2.81851e-48	0.292522	0.577	0.316	1.06018e-43	DN	GPI
4.3886e-48	0.290637	0.24	0.076	1.65077e-43	DN	GPR18
1.89143e-47	1.24539	0.116	0.038	7.11463e-43	DN	IGHV4-39
2.54623e-47	0.612299	0.555	0.32	9.57764e-43	DN	MT2A
3.84867e-47	0.324507	0.702	0.433	1.44768e-42	DN	SNRPG
4.46139e-47	0.333373	0.434	0.198	1.67815e-42	DN	DNPH1
4.52261e-47	0.954106	0.107	0.043	1.70118e-42	DN	IGKV3-20
5.18505e-47	0.489115	0.558	0.32	1.95036e-42	DN	UBE2J1
8.88145e-47	0.272616	0.685	0.426	3.34076e-42	DN	CCT8
2.24167e-46	0.379186	0.756	0.505	8.43205e-42	DN	PARK7
3.91111e-46	0.294142	0.695	0.424	1.47116e-41	DN	PSMD8
4.83197e-46	0.290418	0.287	0.107	1.81755e-41	DN	PHGDH
1.41651e-45	0.277896	0.241	0.07	5.32821e-41	DN	SAC3D1
1.63008e-45	0.294339	0.385	0.167	6.13156e-41	DN	GCHFR
1.81485e-45	0.264281	0.321	0.125	6.82657e-41	DN	IARS
2.20064e-45	0.312706	0.884	0.831	8.27772e-41	DN	OAZ1
2.78144e-45	0.307116	0.721	0.453	1.04624e-40	DN	POMP
3.79449e-45	0.319998	0.628	0.372	1.4273e-40	DN	TCEA1
5.03048e-45	0.317122	0.153	0.036	1.89222e-40	DN	E2F7
5.45917e-45	0.341851	0.702	0.432	2.05347e-40	DN	CAP1
1.26915e-44	0.425045	0.548	0.3	4.77389e-40	DN	PIM1
2.08602e-44	0.343028	0.741	0.476	7.84655e-40	DN	ARPC5
3.08301e-44	0.301314	0.195	0.046	1.15967e-39	DN	HIST1H3G
3.65574e-44	0.304588	0.509	0.267	1.37511e-39	DN	SEC11C
7.44491e-44	0.265938	0.285	0.102	2.8004e-39	DN	PRDX4
7.60916e-44	0.34233	0.682	0.416	2.86219e-39	DN	CYBA
1.67985e-43	0.325353	0.272	0.101	6.31876e-39	DN	HIST1H2AG
2.13107e-43	0.271632	0.732	0.484	8.01603e-39	DN	ATP5PF
3.74156e-43	0.383633	0.134	0.023	1.40739e-38	DN	IGHA1
4.06607e-43	0.287964	0.456	0.228	1.52945e-38	DN	NME2
9.44369e-43	0.380477	0.662	0.413	3.55225e-38	DN	CD53
1.17105e-41	0.320891	0.921	0.897	4.40492e-37	DN	MYL6
5.56279e-41	0.333239	0.982	0.893	2.09244e-36	DN	RPLP0
9.08418e-41	0.274554	0.194	0.049	3.41701e-36	DN	HIST1H3C
1.56956e-40	0.280386	0.391	0.186	5.9039e-36	DN	SDF2L1
2.14001e-40	0.387662	0.831	0.67	8.04965e-36	DN	MIF
6.07219e-40	0.359054	0.704	0.455	2.28405e-35	DN	S100A10
9.69066e-40	0.299172	0.734	0.497	3.64514e-35	DN	EIF5A
9.81625e-40	0.295631	0.902	0.834	3.69238e-35	DN	RHOA
1.64902e-39	0.283383	0.413	0.219	6.20278e-35	DN	METAP2
3.55196e-39	0.391474	0.794	0.597	1.33607e-34	DN	ACTR3
6.89937e-39	0.349866	0.958	0.96	2.5952e-34	DN	ACTG1
1.69989e-38	0.304481	0.184	0.053	6.39412e-34	DN	C21orf58
1.81272e-38	0.33039	0.248	0.1	6.81856e-34	DN	NEIL3
3.80322e-38	0.28071	0.662	0.433	1.43058e-33	DN	POLR2L
9.80373e-38	0.357892	0.816	0.6	3.68767e-33	DN	ATP5MC3
1.85533e-37	0.357657	0.799	0.589	6.97882e-33	DN	HNRNPF
2.39506e-37	0.288681	0.817	0.588	9.00903e-33	DN	SRSF3
1.16342e-36	0.435961	0.947	0.974	4.3762e-32	DN	MT-CO2
2.4217e-36	0.300191	0.731	0.49	9.10922e-32	DN	WDR1
2.27552e-35	0.455297	0.884	0.849	8.55935e-31	DN	MT-CO3
1.82155e-34	0.330164	0.868	0.76	6.85176e-30	DN	SLC25A5
2.35476e-34	0.330685	0.856	0.76	8.85745e-30	DN	ARPC3
3.31102e-34	0.707139	0.265	0.114	1.24544e-29	DN	JCHAIN
6.32963e-33	0.343093	0.681	0.451	2.38089e-28	DN	CNN2
3.35431e-32	0.324066	0.725	0.535	1.26172e-27	DN	MT-ND5
5.57957e-31	0.497214	0.449	0.259	2.09875e-26	DN	LRMP
8.36569e-31	0.262789	0.109	0.021	3.14676e-26	DN	CR2
8.8985e-31	0.293891	0.378	0.247	3.34717e-26	DN	TMEM131L
1.85264e-30	0.313239	0.685	0.471	6.96871e-26	DN	ALDOA
2.63169e-30	0.265108	0.907	0.907	9.89912e-26	DN	SERF2
6.45492e-30	0.385887	0.51	0.331	2.42802e-25	DN	ISG15
8.62996e-30	0.325606	0.826	0.684	3.24616e-25	DN	CLIC1
1.34116e-29	0.299956	0.862	0.706	5.04478e-25	DN	HINT1
1.71415e-29	0.49835	0.245	0.101	6.44776e-25	DN	TNFRSF18
4.28678e-28	0.366315	0.321	0.156	1.61247e-23	DN	PHLDA1
5.8647e-28	0.429422	0.929	0.935	2.20601e-23	DN	MT-CO1
1.57638e-27	0.290521	0.593	0.394	5.92954e-23	DN	PLP2
1.92974e-27	0.343711	0.31	0.145	7.25871e-23	DN	CCDC88A
1.99746e-27	0.269915	0.294	0.164	7.51343e-23	DN	MT-ND6
2.28295e-27	0.284755	0.792	0.61	8.58733e-23	DN	PSMA7
1.05663e-26	0.398681	0.155	0.047	3.9745e-22	DN	IL2RA
5.76595e-26	0.268303	0.238	0.096	2.16886e-21	DN	GCSAM
1.08595e-25	0.267522	0.16	0.055	4.0848e-21	DN	FOXP3
5.36211e-25	0.350335	0.805	0.656	2.01696e-20	DN	LAPTM5
1.5173e-24	1.59122	0.107	0.06	5.70733e-20	DN	IGKV2-30
2.16831e-24	0.333055	0.363	0.2	8.1561e-20	DN	IFI6
9.02951e-24	0.355938	0.845	0.74	3.39645e-19	DN	VIM
2.99425e-22	0.356408	0.301	0.153	1.12629e-17	DN	BACH2
2.59356e-21	0.316634	0.219	0.096	9.75568e-17	DN	SMIM14
3.0634e-21	0.340749	0.967	0.991	1.1523e-16	DN	MT-RNR2
7.70054e-21	0.542168	0.184	0.072	2.89656e-16	DN	CCL3
1.04336e-20	0.480549	0.575	0.434	3.9246e-16	DN	S100A4
1.44165e-18	0.273524	0.863	0.829	5.42277e-14	DN	MT-CYB
1.24208e-17	0.359589	0.516	0.387	4.67209e-13	DN	LY6E
2.16251e-16	0.722367	0.137	0.05	8.13428e-12	DN	CXCL13
1.21989e-14	0.653032	0.135	0.053	4.58863e-10	DN	GZMB
6.75186e-14	0.320701	0.569	0.493	2.53971e-09	DN	S100A6
1.23844e-12	0.278757	0.142	0.067	4.65841e-08	DN	IFNG
3.64599e-12	0.431409	0.22	0.139	1.37144e-07	DN	TNFRSF4
6.01816e-11	0.312944	0.933	0.905	2.26373e-06	DN	MT-RNR1
1.40218e-08	0.461817	0.135	0.073	0.000527431	DN	CCL4L2
3.27725e-08	0.54954	0.215	0.137	0.00123274	DN	CCL4
0	2.54415	0.975	0.587	0	DP_P	HIST1H4C
0	2.22383	0.997	0.621	0	DP_P	TUBA1B
0	2.22036	0.935	0.049	0	DP_P	TYMS
0	2.18409	0.972	0.359	0	DP_P	HMGB2
0	2.11079	0.997	0.597	0	DP_P	TUBB
0	2.04106	0.996	0.648	0	DP_P	HMGN2
0	1.99016	0.723	0.029	0	DP_P	RRM2
0	1.8067	0.617	0.025	0	DP_P	UBE2C
0	1.78788	0.998	0.535	0	DP_P	STMN1
0	1.75966	0.645	0.032	0	DP_P	TOP2A
0	1.75112	0.734	0.039	0	DP_P	MKI67
0	1.66799	0.691	0.037	0	DP_P	CENPF
0	1.5808	0.859	0.048	0	DP_P	UHRF1
0	1.54606	0.992	0.642	0	DP_P	H2AFZ
0	1.52196	0.998	0.752	0	DP_P	HMGB1
0	1.50793	0.605	0.063	0	DP_P	HIST1H1B
0	1.45286	0.667	0.031	0	DP_P	TPX2
0	1.44077	0.654	0.03	0	DP_P	NUSAP1
0	1.42677	0.885	0.116	0	DP_P	MCM7
0	1.3654	0.913	0.283	0	DP_P	DUT
0	1.34127	0.588	0.021	0	DP_P	CCNB2
0	1.32575	0.996	0.828	0	DP_P	GAPDH
0	1.32062	0.51	0.018	0	DP_P	CDC20
0	1.317	0.904	0.12	0	DP_P	LMNB1
0	1.27836	0.546	0.035	0	DP_P	HIST1H3B
0	1.27214	0.539	0.018	0	DP_P	ASPM
0	1.26067	0.599	0.018	0	DP_P	CCNA2
0	1.23178	0.848	0.153	0	DP_P	SMC4
0	1.2299	0.59	0.14	0	DP_P	ID1
0	1.21376	0.623	0.025	0	DP_P	CDK1
0	1.202	0.706	0.149	0	DP_P	PTTG1
0	1.19376	0.792	0.115	0	DP_P	PCNA
0	1.16923	0.948	0.286	0	DP_P	DEK
0	1.15784	0.736	0.038	0	DP_P	UBE2T
0	1.1417	0.915	0.209	0	DP_P	TMPO
0	1.14093	0.8	0.128	0	DP_P	TRDC
0	1.13943	0.63	0.019	0	DP_P	BIRC5
0	1.13898	0.938	0.251	0	DP_P	H2AFY
0	1.13612	0.878	0.196	0	DP_P	RANBP1
0	1.13435	0.808	0.125	0	DP_P	KIF22
0	1.13434	0.827	0.084	0	DP_P	CDCA7
0	1.11283	0.961	0.357	0	DP_P	NUCKS1
0	1.10376	0.902	0.267	0	DP_P	HMGA1
0	1.09826	0.771	0.047	0	DP_P	HMGB3
0	1.07904	0.447	0.025	0	DP_P	CCNB1
0	1.05781	0.751	0.028	0	DP_P	CENPU
0	1.03393	0.986	0.598	0	DP_P	RAN
0	1.02492	0.762	0.094	0	DP_P	MCM3
0	1.02048	0.985	0.595	0	DP_P	ANP32B
0	1.01883	0.768	0.05	0	DP_P	SMC2
0	1.01161	0.99	0.869	0	DP_P	PPIA
0	1.00748	0.679	0.038	0	DP_P	NEIL3
0	1.00314	0.901	0.227	0	DP_P	LSM4
0	1.00202	0.762	0.059	0	DP_P	MAD2L1
0	0.997393	0.928	0.328	0	DP_P	CKS2
0	0.987882	0.375	0.012	0	DP_P	PLK1
0	0.980701	0.738	0.097	0	DP_P	MCM5
0	0.977422	0.813	0.129	0	DP_P	USP1
0	0.977195	0.789	0.116	0	DP_P	RRM1
0	0.974139	0.732	0.256	0	DP_P	HIST1H1E
0	0.969852	0.718	0.058	0	DP_P	FEN1
0	0.966226	0.47	0.012	0	DP_P	DLGAP5
0	0.95277	0.971	0.529	0	DP_P	YBX1
0	0.951504	0.58	0.015	0	DP_P	PKMYT1
0	0.946442	0.513	0.015	0	DP_P	CDCA8
0	0.945111	0.967	0.4	0	DP_P	H2AFV
0	0.941139	0.737	0.211	0	DP_P	H2AFX
0	0.938762	0.663	0.052	0	DP_P	CKS1B
0	0.936041	0.815	0.197	0	DP_P	ANP32E
0	0.935903	0.632	0.018	0	DP_P	ASF1B
0	0.931111	0.881	0.203	0	DP_P	CARHSP1
0	0.930439	0.69	0.067	0	DP_P	ATAD2
0	0.923633	0.635	0.02	0	DP_P	CLSPN
0	0.920192	0.702	0.033	0	DP_P	CENPW
0	0.911156	0.696	0.049	0	DP_P	CENPM
0	0.903477	0.721	0.04	0	DP_P	WDR34
0	0.897066	0.558	0.019	0	DP_P	KIFC1
0	0.896801	0.673	0.046	0	DP_P	HELLS
0	0.888379	0.737	0.039	0	DP_P	ZWINT
0	0.887503	0.492	0.015	0	DP_P	AURKB
0	0.8835	0.917	0.399	0	DP_P	GSTP1
0	0.881332	0.951	0.363	0	DP_P	IDH2
0	0.881105	0.532	0.023	0	DP_P	FBXO5
0	0.878333	0.499	0.046	0	DP_P	HIST1H2AL
0	0.872999	0.547	0.026	0	DP_P	CDKN3
0	0.872146	0.7	0.044	0	DP_P	PHGDH
0	0.871667	0.675	0.079	0	DP_P	PAICS
0	0.86991	0.747	0.079	0	DP_P	EZH2
0	0.868602	0.643	0.025	0	DP_P	MCM2
0	0.867243	0.512	0.014	0	DP_P	GTSE1
0	0.85942	0.999	0.855	0	DP_P	HNRNPA2B1
0	0.854635	0.819	0.18	0	DP_P	DNMT1
0	0.852904	0.913	0.274	0	DP_P	SNRPD1
0	0.846869	0.523	0.014	0	DP_P	NCAPG
0	0.841478	0.949	0.373	0	DP_P	ERH
0	0.829296	0.894	0.285	0	DP_P	NASP
0	0.827734	0.503	0.016	0	DP_P	KNL1
0	0.825534	0.973	0.481	0	DP_P	SIVA1
0	0.825069	0.45	0.013	0	DP_P	CDCA3
0	0.816292	0.975	0.452	0	DP_P	ILF2
0	0.815431	0.999	0.989	0	DP_P	PTMA
0	0.81061	0.743	0.077	0	DP_P	NSD2
0	0.810138	0.72	0.045	0	DP_P	CRNDE
0	0.809751	0.476	0.012	0	DP_P	TROAP
0	0.809166	0.864	0.201	0	DP_P	RPA3
0	0.805729	0.779	0.279	0	DP_P	HIST1H1D
0	0.803647	0.617	0.015	0	DP_P	PCLAF
0	0.803259	0.489	0.011	0	DP_P	CKAP2L
0	0.802614	0.632	0.029	0	DP_P	MCM4
0	0.801955	0.406	0.011	0	DP_P	HMMR
0	0.800615	0.517	0.016	0	DP_P	NUF2
0	0.790017	0.908	0.311	0	DP_P	SNRPF
0	0.785522	0.943	0.366	0	DP_P	SRSF10
0	0.78319	0.955	0.463	0	DP_P	NAP1L1
0	0.783096	0.788	0.18	0	DP_P	PRKDC
0	0.782983	0.821	0.149	0	DP_P	MAD2L2
0	0.779838	0.903	0.26	0	DP_P	LSM5
0	0.779297	0.715	0.094	0	DP_P	C19orf48
0	0.775928	0.908	0.372	0	DP_P	RAD21
0	0.770489	0.953	0.375	0	DP_P	HNRNPR
0	0.767924	0.911	0.334	0	DP_P	SET
0	0.767713	0.446	0.034	0	DP_P	AC002454.1
0	0.763275	0.569	0.012	0	DP_P	RAD51AP1
0	0.761632	0.608	0.024	0	DP_P	FANCI
0	0.761535	0.606	0.03	0	DP_P	DHFR
0	0.757675	0.667	0.06	0	DP_P	GMNN
0	0.754285	0.415	0.018	0	DP_P	CENPE
0	0.75317	0.78	0.153	0	DP_P	HNRNPAB
0	0.752127	0.969	0.541	0	DP_P	COX8A
0	0.750314	0.985	0.598	0	DP_P	HMGN1
0	0.748502	0.826	0.14	0	DP_P	HADH
0	0.747297	0.826	0.144	0	DP_P	NUDT1
0	0.745555	0.813	0.183	0	DP_P	SNRPE
0	0.73453	0.892	0.248	0	DP_P	PRDX3
0	0.734124	0.942	0.332	0	DP_P	SRP9
0	0.732661	0.802	0.311	0	DP_P	C1QBP
0	0.731179	0.902	0.333	0	DP_P	PA2G4
0	0.730661	0.911	0.481	0	DP_P	ENO1
0	0.728105	0.773	0.142	0	DP_P	SMC1A
0	0.726651	0.85	0.446	0	DP_P	TUBB4B
0	0.72455	0.925	0.302	0	DP_P	PSMA6
0	0.724388	0.974	0.563	0	DP_P	ATP5MC3
0	0.721258	0.588	0.054	0	DP_P	NCAPD2
0	0.720715	0.976	0.55	0	DP_P	SRSF3
0	0.717171	0.737	0.125	0	DP_P	DNAJC9
0	0.714748	0.986	0.737	0	DP_P	SLC25A5
0	0.711211	0.518	0.018	0	DP_P	GINS2
0	0.709161	0.625	0.062	0	DP_P	LIG1
0	0.709087	0.463	0.012	0	DP_P	CDCA2
0	0.708031	0.476	0.015	0	DP_P	KIF11
0	0.707307	0.87	0.231	0	DP_P	HNRNPD
0	0.706968	0.567	0.063	0	DP_P	KIF20B
0	0.70677	0.717	0.129	0	DP_P	MIS18BP1
0	0.703789	0.897	0.317	0	DP_P	BANF1
0	0.699264	0.49	0.012	0	DP_P	CDCA5
0	0.697819	0.621	0.046	0	DP_P	CENPN
0	0.697811	0.945	0.305	0	DP_P	ADA
0	0.688916	0.472	0.009	0	DP_P	KIF15
0	0.688818	0.48	0.024	0	DP_P	SGO2
0	0.688584	0.677	0.066	0	DP_P	DTYMK
0	0.68855	0.893	0.201	0	DP_P	NREP
0	0.684631	0.792	0.166	0	DP_P	SSRP1
0	0.683908	0.76	0.283	0	DP_P	KPNA2
0	0.68387	0.701	0.129	0	DP_P	MZT1
0	0.681536	0.992	0.866	0	DP_P	HNRNPA1
0	0.678872	0.92	0.375	0	DP_P	SNRPB
0	0.678408	0.7	0.098	0	DP_P	SKA2
0	0.677403	0.897	0.312	0	DP_P	DDX39A
0	0.672889	0.689	0.123	0	DP_P	CDK4
0	0.67194	0.59	0.026	0	DP_P	MND1
0	0.668296	0.875	0.251	0	DP_P	MRPL51
0	0.666902	0.967	0.519	0	DP_P	HNRNPA3
0	0.664242	0.465	0.008	0	DP_P	SPC25
0	0.663147	0.844	0.225	0	DP_P	CDK6
0	0.661684	0.96	0.46	0	DP_P	YWHAQ
0	0.660479	0.753	0.242	0	DP_P	SLBP
0	0.655414	0.817	0.201	0	DP_P	SMC3
0	0.654084	0.496	0.06	0	DP_P	HIST1H2AG
0	0.654023	0.513	0.011	0	DP_P	CDC45
0	0.653216	0.631	0.084	0	DP_P	TMEM106C
0	0.650777	0.913	0.323	0	DP_P	RBBP4
0	0.650519	0.644	0.094	0	DP_P	MCM6
0	0.649465	0.493	0.031	0	DP_P	RACGAP1
0	0.649323	0.615	0.045	0	DP_P	RNASEH2A
0	0.647122	0.974	0.568	0	DP_P	SRSF2
0	0.646822	0.597	0.053	0	DP_P	NCAPD3
0	0.644803	0.381	0.008	0	DP_P	KIF14
0	0.644551	0.677	0.069	0	DP_P	LRR1
0	0.644295	0.989	0.507	0	DP_P	NUCB2
0	0.640506	0.924	0.425	0	DP_P	PRDX2
0	0.63735	0.802	0.146	0	DP_P	CBX5
0	0.633854	0.482	0.027	0	DP_P	NDC80
0	0.631789	0.922	0.36	0	DP_P	PSIP1
0	0.629922	0.404	0.008	0	DP_P	HJURP
0	0.626318	0.947	0.344	0	DP_P	RNASEH2B
0	0.625441	0.612	0.052	0	DP_P	DHRS4L2
0	0.62226	0.46	0.012	0	DP_P	SGO1
0	0.620391	0.551	0.07	0	DP_P	CKAP5
0	0.61957	0.666	0.084	0	DP_P	CENPK
0	0.617278	0.558	0.031	0	DP_P	CCDC34
0	0.615292	0.655	0.187	0	DP_P	TUBA1C
0	0.615002	0.492	0.016	0	DP_P	NCAPH
0	0.613972	0.88	0.318	0	DP_P	ANAPC11
0	0.613391	0.727	0.143	0	DP_P	HSPB11
0	0.613383	0.433	0.011	0	DP_P	KIF2C
0	0.611522	0.985	0.688	0	DP_P	SUMO2
0	0.610502	0.916	0.379	0	DP_P	CCT2
0	0.609664	0.961	0.465	0	DP_P	TXN
0	0.609454	0.992	0.884	0	DP_P	RPLP0
0	0.609181	0.847	0.243	0	DP_P	SNRPA
0	0.605986	0.983	0.659	0	DP_P	H3F3A
0	0.605447	0.499	0.017	0	DP_P	NCAPG2
0	0.60399	0.486	0.013	0	DP_P	CDT1
0	0.602863	0.479	0.013	0	DP_P	DTL
0	0.60195	0.914	0.385	0	DP_P	SNRPG
0	0.601741	0.628	0.118	0	DP_P	FAM111A
0	0.600802	0.473	0.013	0	DP_P	CDC6
0	0.599512	0.836	0.335	0	DP_P	JPT1
0	0.597998	0.93	0.444	0	DP_P	CALM3
0	0.595954	0.747	0.237	0	DP_P	IMPDH2
0	0.59534	0.578	0.064	0	DP_P	CDCA4
0	0.593651	0.453	0.036	0	DP_P	HIST1H2BH
0	0.592648	0.985	0.384	0	DP_P	TFDP2
0	0.592399	0.591	0.112	0	DP_P	TACC3
0	0.592367	0.904	0.319	0	DP_P	RBX1
0	0.589949	0.913	0.402	0	DP_P	COX5A
0	0.589296	0.569	0.095	0	DP_P	CKAP2
0	0.587118	0.705	0.13	0	DP_P	FABP5
0	0.586997	0.358	0.017	0	DP_P	HIST1H3C
0	0.584175	0.908	0.456	0	DP_P	EIF5A
0	0.5841	0.827	0.236	0	DP_P	AIF1
0	0.58279	0.475	0.118	0	DP_P	MYC
0	0.582774	0.463	0.019	0	DP_P	TK1
0	0.582421	0.858	0.245	0	DP_P	SNRPC
0	0.58209	0.771	0.181	0	DP_P	MZT2B
0	0.578121	0.385	0.013	0	DP_P	KIF23
0	0.576396	0.754	0.164	0	DP_P	HPRT1
0	0.57567	0.608	0.071	0	DP_P	DLEU2
0	0.574052	0.666	0.081	0	DP_P	CDCA7L
0	0.573794	0.944	0.399	0	DP_P	CBX3
0	0.573395	0.982	0.68	0	DP_P	NCL
0	0.572713	0.808	0.178	0	DP_P	PAFAH1B3
0	0.572647	0.958	0.552	0	DP_P	HNRNPF
0	0.572274	0.452	0.018	0	DP_P	BUB1
0	0.571961	0.583	0.049	0	DP_P	RFC4
0	0.570566	0.994	0.895	0	DP_P	CFL1
0	0.567087	0.59	0.089	0	DP_P	NME4
0	0.566921	0.908	0.343	0	DP_P	NONO
0	0.566883	0.442	0.012	0	DP_P	C21orf58
0	0.565854	0.832	0.266	0	DP_P	CCT5
0	0.565543	0.811	0.24	0	DP_P	RHEB
0	0.56498	0.976	0.649	0	DP_P	ATP5F1B
0	0.563948	0.918	0.645	0	DP_P	MIF
0	0.563895	0.503	0.019	0	DP_P	TIMELESS
0	0.563446	0.359	0.014	0	DP_P	HIST1H3G
0	0.563307	0.667	0.118	0	DP_P	PRPS2
0	0.562883	0.525	0.019	0	DP_P	CHEK1
0	0.562506	0.498	0.023	0	DP_P	ATAD5
0	0.562031	0.835	0.22	0	DP_P	LSM3
0	0.561802	0.909	0.378	0	DP_P	MRPL57
0	0.561448	0.655	0.118	0	DP_P	SAE1
0	0.559558	0.858	0.264	0	DP_P	PSMB2
0	0.559211	0.486	0.017	0	DP_P	BRCA2
0	0.558649	0.395	0.059	0	DP_P	HIST1H2BF
0	0.558352	0.715	0.115	0	DP_P	CBX1
0	0.557761	0.408	0.012	0	DP_P	DEPDC1B
0	0.556956	0.394	0.02	0	DP_P	CCNE2
0	0.554647	0.484	0.036	0	DP_P	TTK
0	0.551699	0.682	0.117	0	DP_P	POLD2
0	0.550881	0.748	0.114	0	DP_P	SLC29A1
0	0.550764	0.494	0.028	0	DP_P	E2F2
0	0.550369	0.563	0.055	0	DP_P	MTHFD1
0	0.550348	0.943	0.445	0	DP_P	ATP5MF
0	0.549864	0.728	0.136	0	DP_P	ANAPC15
0	0.548948	0.406	0.009	0	DP_P	ESCO2
0	0.548816	0.869	0.258	0	DP_P	ESD
0	0.546253	0.391	0.015	0	DP_P	ECT2
0	0.545271	0.906	0.392	0	DP_P	HP1BP3
0	0.544953	0.873	0.302	0	DP_P	KHDRBS1
0	0.543655	0.944	0.442	0	DP_P	GNG5
0	0.54328	0.39	0.009	0	DP_P	FAM111B
0	0.542269	0.902	0.341	0	DP_P	YWHAE
0	0.541158	0.549	0.062	0	DP_P	MSH6
0	0.538864	0.305	0.017	0	DP_P	HIST2H2AB
0	0.53726	0.408	0.008	0	DP_P	PBK
0	0.536068	0.817	0.214	0	DP_P	RBBP7
0	0.535183	0.84	0.261	0	DP_P	NDUFS6
0	0.534931	0.929	0.362	0	DP_P	ANP32A
0	0.534113	0.507	0.04	0	DP_P	RBBP8
0	0.530653	0.502	0.026	0	DP_P	SAC3D1
0	0.529877	0.733	0.11	0	DP_P	MLLT11
0	0.529686	0.984	0.766	0	DP_P	CALM2
0	0.529437	0.799	0.204	0	DP_P	RNASEH2C
0	0.529053	0.788	0.203	0	DP_P	COPS3
0	0.528576	0.907	0.337	0	DP_P	TALDO1
0	0.52837	0.784	0.221	0	DP_P	SYNCRIP
0	0.528163	0.824	0.284	0	DP_P	FDFT1
0	0.52796	0.839	0.247	0	DP_P	PSMA4
0	0.527803	0.694	0.127	0	DP_P	BAZ1B
0	0.52606	0.819	0.262	0	DP_P	NUTF2
0	0.524157	0.696	0.194	0	DP_P	ATP5MC1
0	0.522706	0.77	0.246	0	DP_P	NHP2
0	0.522586	0.851	0.245	0	DP_P	HDAC2
0	0.522576	0.414	0.009	0	DP_P	DIAPH3
0	0.521452	0.322	0.005	0	DP_P	KIF20A
0	0.521009	0.431	0.008	0	DP_P	SKA3
0	0.521001	0.825	0.267	0	DP_P	CCT6A
0	0.518985	0.679	0.113	0	DP_P	RUVBL2
0	0.518984	0.558	0.057	0	DP_P	BARD1
0	0.515778	0.536	0.037	0	DP_P	RFC5
0	0.515058	0.574	0.097	0	DP_P	AHCY
0	0.513331	0.85	0.257	0	DP_P	NDUFB3
0	0.511246	0.643	0.089	0	DP_P	VRK1
0	0.51021	0.775	0.188	0	DP_P	PSMC3
0	0.509727	0.981	0.757	0	DP_P	CHCHD2
0	0.509415	0.972	0.634	0	DP_P	COX6C
0	0.508373	0.408	0.009	0	DP_P	BUB1B
0	0.507505	0.634	0.191	0	DP_P	UBE2S
0	0.507496	0.934	0.438	0	DP_P	XRCC5
0	0.506805	0.523	0.037	0	DP_P	CENPH
0	0.505834	0.678	0.132	0	DP_P	SUPT16H
0	0.503905	0.892	0.332	0	DP_P	MDH1
0	0.501388	0.94	0.446	0	DP_P	COX6A1
0	0.500479	0.856	0.284	0	DP_P	NDUFB6
0	0.50013	0.37	0.009	0	DP_P	ANLN
0	0.499943	0.923	0.44	0	DP_P	ATP5PF
0	0.49905	0.607	0.076	0	DP_P	RAD51C
0	0.498977	0.906	0.393	0	DP_P	UQCRQ
0	0.498382	0.649	0.087	0	DP_P	ACTL6A
0	0.498369	0.446	0.058	0	DP_P	HIST1H2BN
0	0.497241	0.585	0.077	0	DP_P	YEATS4
0	0.495755	0.814	0.239	0	DP_P	UBA2
0	0.495447	0.514	0.033	0	DP_P	TUBG1
0	0.494578	0.843	0.218	0	DP_P	ZNF22
0	0.494476	0.484	0.039	0	DP_P	CTNNAL1
0	0.490931	0.579	0.066	0	DP_P	TOPBP1
0	0.490641	0.361	0.013	0	DP_P	MXD3
0	0.48901	0.756	0.206	0	DP_P	TOMM5
0	0.487693	0.747	0.148	0	DP_P	TPGS2
0	0.487544	0.843	0.291	0	DP_P	NDUFAB1
0	0.487078	0.975	0.832	0	DP_P	NPM1
0	0.484555	0.873	0.32	0	DP_P	KPNB1
0	0.483852	0.952	0.575	0	DP_P	RBM3
0	0.48266	0.44	0.018	0	DP_P	TCF19
0	0.481498	0.488	0.035	0	DP_P	CDK2
0	0.480823	0.67	0.131	0	DP_P	ACAT2
0	0.480309	0.959	0.614	0	DP_P	NDUFA4
0	0.478734	0.812	0.262	0	DP_P	TAF15
0	0.478499	0.459	0.018	0	DP_P	CHAF1A
0	0.477762	0.666	0.134	0	DP_P	PGD
0	0.477201	0.484	0.028	0	DP_P	PXMP2
0	0.477141	0.383	0.019	0	DP_P	ARHGAP11A
0	0.475726	0.46	0.019	0	DP_P	ORC6
0	0.475172	0.701	0.137	0	DP_P	THOC3
0	0.47443	0.802	0.226	0	DP_P	CYC1
0	0.474337	0.932	0.422	0	DP_P	RALY
0	0.474324	0.438	0.014	0	DP_P	GGH
0	0.473964	0.684	0.148	0	DP_P	ARL6IP6
0	0.473368	0.435	0.072	0	DP_P	HIST1H2AE
0	0.473277	0.941	0.459	0	DP_P	UBE2I
0	0.472403	0.785	0.186	0	DP_P	SMARCA4
0	0.471907	0.897	0.363	0	DP_P	ILF3
0	0.471704	0.281	0.014	0	DP_P	HIST1H2AB
0	0.470871	0.394	0.007	0	DP_P	RAD54L
0	0.470858	0.669	0.152	0	DP_P	MRPL11
0	0.470494	0.935	0.537	0	DP_P	UQCRH
0	0.469415	0.996	0.811	0	DP_P	CD99
0	0.469403	0.923	0.422	0	DP_P	RBMX
0	0.469327	0.777	0.225	0	DP_P	MRPL23
0	0.467723	0.768	0.182	0	DP_P	VAT1
0	0.467556	0.484	0.053	0	DP_P	CDKN2A
0	0.467459	0.69	0.159	0	DP_P	CENPX
0	0.467073	0.754	0.199	0	DP_P	FDPS
0	0.466715	0.718	0.149	0	DP_P	EXOSC8
0	0.465898	0.422	0.013	0	DP_P	BRCA1
0	0.464333	0.587	0.084	0	DP_P	ACYP1
0	0.462705	0.817	0.254	0	DP_P	UQCRC1
0	0.462276	0.866	0.376	0	DP_P	BUB3
0	0.460705	0.413	0.011	0	DP_P	RAD51
0	0.460247	0.833	0.293	0	DP_P	LBR
0	0.459717	0.673	0.13	0	DP_P	SMS
0	0.458732	0.671	0.118	0	DP_P	CCDC167
0	0.458077	0.633	0.17	0	DP_P	CDC25B
0	0.456911	0.667	0.131	0	DP_P	FKBP3
0	0.456775	0.421	0.011	0	DP_P	KLHL23
0	0.456402	0.862	0.341	0	DP_P	CCT7
0	0.456165	0.92	0.396	0	DP_P	HNRNPM
0	0.456149	0.876	0.383	0	DP_P	LSM7
0	0.45599	0.452	0.021	0	DP_P	ASRGL1
0	0.45566	0.384	0.017	0	DP_P	PRC1
0	0.455036	0.725	0.202	0	DP_P	SMPD3
0	0.453918	0.82	0.298	0	DP_P	DCTN3
0	0.453644	0.896	0.378	0	DP_P	CCT8
0	0.45157	0.477	0.032	0	DP_P	POLD1
0	0.451288	0.388	0.007	0	DP_P	MCM10
0	0.451268	0.563	0.064	0	DP_P	POP7
0	0.450882	0.959	0.578	0	DP_P	HNRNPC
0	0.450301	0.695	0.199	0	DP_P	TMEM131L
0	0.449225	0.903	0.385	0	DP_P	SEM1
0	0.447361	0.437	0.03	0	DP_P	HMGN2P5
0	0.447338	0.37	0.057	0	DP_P	HIST1H2BJ
0	0.447271	0.807	0.303	0	DP_P	ADD3
0	0.446741	0.428	0.039	0	DP_P	ATP6AP1L
0	0.44667	0.488	0.032	0	DP_P	HMGN5
0	0.446048	0.767	0.208	0	DP_P	NAA38
0	0.445	0.339	0.006	0	DP_P	KIF4A
0	0.44493	0.998	0.955	0	DP_P	ACTG1
0	0.443486	0.453	0.123	0	DP_P	ARL6IP1
0	0.442253	0.62	0.094	0	DP_P	HACD3
0	0.442247	0.478	0.03	0	DP_P	RCC1
0	0.441878	0.917	0.423	0	DP_P	TKT
0	0.441404	0.521	0.076	0	DP_P	DCTPP1
0	0.440969	0.701	0.164	0	DP_P	NUDCD2
0	0.440469	0.644	0.183	0	DP_P	CAPG
0	0.440389	0.957	0.59	0	DP_P	ELOB
0	0.440195	0.771	0.156	0	DP_P	MPP1
0	0.439726	0.884	0.38	0	DP_P	SFPQ
0	0.438944	0.845	0.311	0	DP_P	SSBP1
0	0.438033	0.497	0.053	0	DP_P	RFC2
0	0.437576	0.791	0.218	0	DP_P	PHF5A
0	0.437203	0.648	0.131	0	DP_P	GMPS
0	0.436802	0.46	0.026	0	DP_P	DSN1
0	0.436072	0.767	0.223	0	DP_P	NUDT21
0	0.435598	0.389	0.015	0	DP_P	PARPBP
0	0.435	0.855	0.337	0	DP_P	EIF3A
0	0.434324	0.329	0.015	0	DP_P	KNSTRN
0	0.43398	0.347	0.083	0	DP_P	HIST3H2A
0	0.433779	0.949	0.486	0	DP_P	RTRAF
0	0.433383	0.611	0.096	0	DP_P	CCDC88A
0	0.433221	0.598	0.147	0	DP_P	ATIC
0	0.433051	0.671	0.15	0	DP_P	SHMT2
0	0.432301	0.323	0.006	0	DP_P	E2F7
0	0.429316	0.715	0.159	0	DP_P	MRPL16
0	0.428806	0.743	0.287	0	DP_P	PPA1
0	0.42765	0.687	0.15	0	DP_P	PPIH
0	0.427512	0.682	0.152	0	DP_P	PRPF19
0	0.427316	0.31	0.007	0	DP_P	E2F8
0	0.427287	0.933	0.45	0	DP_P	ATP5F1C
0	0.426355	0.957	0.635	0	DP_P	SNRPD2
0	0.426054	0.556	0.083	0	DP_P	GGCT
0	0.425708	0.706	0.143	0	DP_P	MYL6B
0	0.42465	0.544	0.073	0	DP_P	MSH2
0	0.424122	0.794	0.219	0	DP_P	GNA15
0	0.423784	0.918	0.387	0	DP_P	MAL
0	0.423661	0.421	0.017	0	DP_P	RFC3
0	0.423328	0.918	0.52	0	DP_P	SERBP1
0	0.423067	0.277	0.005	0	DP_P	CENPA
0	0.422536	0.44	0.039	0	DP_P	FADS1
0	0.422472	0.726	0.184	0	DP_P	STOML2
0	0.421843	0.209	0.014	0	DP_P	IGLL1
0	0.42175	0.739	0.21	0	DP_P	VDAC3
0	0.421557	0.668	0.131	0	DP_P	PBRM1
0	0.421459	0.466	0.036	0	DP_P	ACOT7
0	0.421377	0.375	0.051	0	DP_P	UNG
0	0.421329	0.514	0.039	0	DP_P	MIS18A
0	0.419967	0.327	0.055	0	DP_P	FXYD2
0	0.419265	0.497	0.057	0	DP_P	CEP78
0	0.419204	0.352	0.009	0	DP_P	MELK
0	0.418905	0.499	0.054	0	DP_P	CTPS1
0	0.418336	0.94	0.449	0	DP_P	EWSR1
0	0.417731	0.675	0.159	0	DP_P	AKR7A2
0	0.417403	0.322	0.011	0	DP_P	CCNF
0	0.415702	0.721	0.174	0	DP_P	C12orf75
0	0.415406	0.474	0.089	0	DP_P	ETS2
0	0.415279	0.556	0.08	0	DP_P	TEX30
0	0.414538	0.76	0.204	0	DP_P	PSMB7
0	0.41432	0.875	0.351	0	DP_P	NDUFA12
0	0.414252	0.563	0.111	0	DP_P	VIPR2
0	0.413807	0.682	0.158	0	DP_P	CFAP20
0	0.413123	0.949	0.518	0	DP_P	XRCC6
0	0.412868	0.304	0.04	0	DP_P	HES4
0	0.410993	0.887	0.361	0	DP_P	SUMO1
0	0.410833	0.275	0.014	0	DP_P	AURKA
0	0.410805	0.376	0.009	0	DP_P	DSCC1
0	0.409241	0.613	0.099	0	DP_P	HAUS1
0	0.408608	0.282	0.006	0	DP_P	DEPDC1
0	0.407807	0.42	0.027	0	DP_P	FANCG
0	0.40756	0.731	0.217	0	DP_P	MEA1
0	0.407199	0.824	0.261	0	DP_P	AP2S1
0	0.405914	0.889	0.351	0	DP_P	MAGOH
0	0.40544	0.924	0.469	0	DP_P	ATP5F1A
0	0.405439	0.74	0.183	0	DP_P	HSBP1
0	0.405434	0.526	0.062	0	DP_P	MAGOHB
0	0.405112	0.713	0.168	0	DP_P	DHX15
0	0.404153	0.46	0.041	0	DP_P	RFWD3
0	0.403572	0.516	0.056	0	DP_P	SHMT1
0	0.403368	0.844	0.36	0	DP_P	CCT3
0	0.403205	0.545	0.074	0	DP_P	CEP70
0	0.403092	0.878	0.358	0	DP_P	RNPS1
0	0.402715	0.393	0.029	0	DP_P	WDR76
0	0.401739	0.876	0.321	0	DP_P	HMGN3
0	0.401622	0.352	0.013	0	DP_P	SPAG5
0	0.401292	0.538	0.085	0	DP_P	DKC1
0	0.400889	0.903	0.381	0	DP_P	SF3B6
0	0.400222	0.758	0.295	0	DP_P	VDAC1
0	0.400022	0.873	0.319	0	DP_P	MARCKSL1
0	0.399215	0.453	0.04	0	DP_P	ZNF714
0	0.398837	0.856	0.346	0	DP_P	NDUFA6
0	0.398238	0.549	0.079	0	DP_P	AC138409.2
0	0.398009	0.854	0.366	0	DP_P	MDH2
0	0.397961	0.367	0.089	0	DP_P	JCHAIN
0	0.397237	0.567	0.068	0	DP_P	C8orf88
0	0.396083	0.334	0.018	0	DP_P	INCENP
0	0.395986	0.866	0.323	0	DP_P	NDUFA2
0	0.395864	0.222	0.01	0	DP_P	HIST1H2AI
0	0.394168	0.417	0.031	0	DP_P	POLD3
0	0.393838	0.871	0.345	0	DP_P	PPM1G
0	0.393697	0.84	0.229	0	DP_P	PTCRA
0	0.393308	0.53	0.085	0	DP_P	AC011481.1
0	0.392857	0.797	0.304	0	DP_P	SNHG1
0	0.392227	0.397	0.019	0	DP_P	WDHD1
0	0.392108	0.638	0.145	0	DP_P	TIMM8B
0	0.39196	0.813	0.249	0	DP_P	SMARCB1
0	0.391695	0.442	0.038	0	DP_P	RPL39L
0	0.390583	0.788	0.229	0	DP_P	BEX3
0	0.389949	0.952	0.561	0	DP_P	HNRNPU
0	0.389403	0.914	0.459	0	DP_P	SRRM1
0	0.38842	0.623	0.139	0	DP_P	POLE3
0	0.387756	0.496	0.06	0	DP_P	GPANK1
0	0.387632	0.675	0.174	0	DP_P	SLIRP
0	0.387432	0.843	0.302	0	DP_P	NDUFS8
0	0.387429	0.904	0.408	0	DP_P	POMP
0	0.387316	0.862	0.334	0	DP_P	PSMA5
0	0.387255	0.67	0.166	0	DP_P	MZT2A
0	0.386878	0.358	0.011	0	DP_P	SHCBP1
0	0.386316	0.637	0.131	0	DP_P	XPO1
0	0.38567	0.732	0.279	0	DP_P	FBL
0	0.385457	0.772	0.215	0	DP_P	NDUFS3
0	0.385343	0.375	0.009	0	DP_P	OIP5
0	0.384915	0.81	0.288	0	DP_P	IFI16
0	0.383984	0.434	0.043	0	DP_P	TTF2
0	0.383414	0.805	0.274	0	DP_P	H1FX
0	0.383345	0.389	0.01	0	DP_P	POC1A
0	0.382447	0.723	0.331	0	DP_P	TPM4
0	0.38215	0.979	0.698	0	DP_P	HNRNPA0
0	0.382032	0.971	0.331	0	DP_P	DNTT
0	0.381301	0.62	0.124	0	DP_P	GLO1
0	0.380662	0.858	0.345	0	DP_P	ATP5MPL
0	0.379406	0.579	0.098	0	DP_P	AC011893.1
0	0.379368	0.598	0.102	0	DP_P	POLR2D
0	0.37882	0.868	0.327	0	DP_P	ENY2
0	0.378214	0.34	0.006	0	DP_P	FOXM1
0	0.378018	0.321	0.016	0	DP_P	KIF18A
0	0.377186	0.432	0.031	0	DP_P	DDX11
0	0.377163	0.25	0.013	0	DP_P	HIST1H2AH
0	0.376623	0.633	0.13	0	DP_P	USP39
0	0.37642	0.675	0.173	0	DP_P	RFC1
0	0.37585	0.424	0.042	0	DP_P	CCDC26
0	0.375281	0.903	0.449	0	DP_P	COX7B
0	0.374861	0.904	0.402	0	DP_P	PSMB3
0	0.374026	0.753	0.204	0	DP_P	SRRT
0	0.373266	0.707	0.172	0	DP_P	VBP1
0	0.371773	0.762	0.313	0	DP_P	APEX1
0	0.371596	0.737	0.201	0	DP_P	SRSF9
0	0.370523	0.875	0.369	0	DP_P	PSMB6
0	0.369993	0.971	0.686	0	DP_P	SLC25A3
0	0.369597	0.541	0.096	0	DP_P	SCCPDH
0	0.368477	0.24	0.004	0	DP_P	TMSB15A
0	0.368336	0.593	0.119	0	DP_P	MRPL37
0	0.368287	0.926	0.508	0	DP_P	EIF3L
0	0.367816	0.339	0.011	0	DP_P	MYBL2
0	0.366502	0.274	0.006	0	DP_P	NEK2
0	0.366248	0.468	0.052	0	DP_P	HIRIP3
0	0.364941	0.684	0.163	0	DP_P	SNRNP40
0	0.363244	0.44	0.044	0	DP_P	UCK2
0	0.363199	0.553	0.086	0	DP_P	HPF1
0	0.363178	0.457	0.047	0	DP_P	SCMH1
0	0.363124	0.847	0.32	0	DP_P	CLTA
0	0.362898	0.898	0.467	0	DP_P	PARK7
0	0.362762	0.327	0.006	0	DP_P	SPC24
0	0.362113	0.638	0.147	0	DP_P	HTATSF1
0	0.361866	0.316	0.006	0	DP_P	EXO1
0	0.361662	0.3	0.017	0	DP_P	GPSM2
0	0.361302	0.617	0.131	0	DP_P	SMARCC1
0	0.36117	0.931	0.587	0	DP_P	CCND3
0	0.360578	0.653	0.195	0	DP_P	PHB
0	0.360568	0.437	0.041	0	DP_P	TFDP1
0	0.360502	0.322	0.011	0	DP_P	ZNF367
0	0.360072	0.717	0.171	0	DP_P	UBE2V2
0	0.359991	0.252	0.006	0	DP_P	PSRC1
0	0.359684	0.745	0.213	0	DP_P	LSM6
0	0.359648	0.894	0.414	0	DP_P	SEC61G
0	0.359059	0.59	0.153	0	DP_P	NOLC1
0	0.357219	0.878	0.404	0	DP_P	DBI
0	0.356719	0.524	0.081	0	DP_P	HAUS4
0	0.355987	0.618	0.13	0	DP_P	N4BP2
0	0.354273	0.568	0.109	0	DP_P	GTF3C5
0	0.353618	0.56	0.101	0	DP_P	SUZ12
0	0.353602	0.762	0.219	0	DP_P	CEP57
0	0.353412	0.53	0.094	0	DP_P	IPO5
0	0.353027	0.656	0.148	0	DP_P	TPRKB
0	0.35278	0.457	0.052	0	DP_P	UBR7
0	0.352527	0.494	0.067	0	DP_P	TTF1
0	0.351522	0.607	0.143	0	DP_P	CNTRL
0	0.350916	0.745	0.262	0	DP_P	CLNS1A
0	0.35081	0.55	0.096	0	DP_P	GOT2
0	0.350457	0.406	0.046	0	DP_P	UGT3A2
0	0.350406	0.56	0.113	0	DP_P	UQCC2
0	0.349382	0.772	0.24	0	DP_P	PSMD2
0	0.349238	0.736	0.224	0	DP_P	PHIP
0	0.349102	0.758	0.228	0	DP_P	STAG2
0	0.348707	0.511	0.076	0	DP_P	MRPL15
0	0.348483	0.557	0.099	0	DP_P	DAZAP1
0	0.348063	0.657	0.147	0	DP_P	CHCHD3
0	0.347465	0.504	0.172	0	DP_P	CDKN2D
0	0.34736	0.646	0.15	0	DP_P	ELP5
0	0.347234	0.502	0.072	0	DP_P	FH
0	0.347123	0.486	0.063	0	DP_P	TP53
0	0.345954	0.526	0.084	0	DP_P	HDGF
0	0.345676	0.726	0.207	0	DP_P	TXNDC17
0	0.345444	0.626	0.158	0	DP_P	LAGE3
0	0.34509	0.581	0.113	0	DP_P	LRRC28
0	0.34449	0.512	0.075	0	DP_P	POLR3K
0	0.343833	0.339	0.008	0	DP_P	TRIP13
0	0.342588	0.579	0.119	0	DP_P	FARSA
0	0.341823	0.628	0.132	0	DP_P	PSMD1
0	0.341318	0.509	0.069	0	DP_P	SNRNP25
0	0.340282	0.941	0.577	0	DP_P	PSMA7
0	0.339982	0.616	0.129	0	DP_P	MTCH2
0	0.339246	0.921	0.463	0	DP_P	NDUFB4
0	0.337915	0.745	0.235	0	DP_P	SUMO3
0	0.337573	0.292	0.007	0	DP_P	CEP55
0	0.337454	0.954	0.317	0	DP_P	GIHCG
0	0.33658	0.865	0.326	0	DP_P	UGP2
0	0.336314	0.592	0.12	0	DP_P	POLR2H
0	0.335601	0.348	0.01	0	DP_P	AC010615.2
0	0.33556	0.739	0.231	0	DP_P	OLA1
0	0.335183	0.656	0.155	0	DP_P	YWHAH
0	0.334595	0.776	0.237	0	DP_P	SEC13
0	0.334566	0.68	0.189	0	DP_P	MRPS15
0	0.334487	0.365	0.026	0	DP_P	BLM
0	0.334274	0.234	0.004	0	DP_P	PIMREG
0	0.333305	0.885	0.405	0	DP_P	TRA2B
0	0.333214	0.379	0.034	0	DP_P	SAMD1
0	0.333181	0.719	0.18	0	DP_P	DMAC1
0	0.333007	0.92	0.519	0	DP_P	DYNLL1
0	0.332988	0.707	0.186	0	DP_P	SUCLG1
0	0.331485	0.874	0.378	0	DP_P	HNRNPH3
0	0.331393	0.743	0.22	0	DP_P	SSNA1
0	0.331169	0.828	0.316	0	DP_P	MPC2
0	0.330586	0.929	0.323	0	DP_P	CD1B
0	0.330407	0.678	0.178	0	DP_P	FIBP
0	0.329795	0.938	0.508	0	DP_P	UQCR10
0	0.329789	0.832	0.447	0	DP_P	PEBP1
0	0.329718	0.329	0.017	0	DP_P	CIP2A
0	0.329703	0.579	0.118	0	DP_P	SF3B3
0	0.328852	0.797	0.291	0	DP_P	PTBP1
0	0.328759	0.26	0.008	0	DP_P	PRR11
0	0.328576	0.523	0.087	0	DP_P	REC8
0	0.328095	0.386	0.03	0	DP_P	SKP2
0	0.327733	0.899	0.438	0	DP_P	ATP5PB
0	0.327631	0.617	0.137	0	DP_P	PSMD14
0	0.327167	0.62	0.209	0	DP_P	DANCR
0	0.327062	0.566	0.137	0	DP_P	BZW2
0	0.326861	0.673	0.166	0	DP_P	NUDT5
0	0.326318	0.605	0.191	0	DP_P	NME2
0	0.326071	0.956	0.603	0	DP_P	COX7A2
0	0.325318	0.483	0.068	0	DP_P	HLTF
0	0.325287	0.696	0.193	0	DP_P	SNRPA1
0	0.325178	0.374	0.028	0	DP_P	TCEAL9
0	0.324759	0.58	0.106	0	DP_P	HINT2
0	0.324754	0.853	0.387	0	DP_P	FKBP1A
0	0.324419	0.975	0.793	0	DP_P	ATP5MC2
0	0.324375	0.482	0.069	0	DP_P	CENPV
0	0.324042	0.679	0.187	0	DP_P	MRPL14
0	0.323973	0.979	0.735	0	DP_P	HNRNPDL
0	0.323924	0.26	0.029	0	DP_P	AC244502.1
0	0.323442	0.645	0.131	0	DP_P	APIP
0	0.323284	0.878	0.403	0	DP_P	PHB2
0	0.323133	0.822	0.289	0	DP_P	ACP1
0	0.322625	0.806	0.282	0	DP_P	SRSF4
0	0.322419	0.989	0.744	0	DP_P	HNRNPK
0	0.321919	0.771	0.268	0	DP_P	G3BP1
0	0.321545	0.199	0.014	0	DP_P	HIST1H4F
0	0.320957	0.85	0.352	0	DP_P	TPR
0	0.320701	0.63	0.128	0	DP_P	MRPL13
0	0.320519	0.586	0.128	0	DP_P	RPA1
0	0.320201	0.79	0.273	0	DP_P	MRPL52
0	0.320135	0.444	0.053	0	DP_P	CSE1L
0	0.319936	0.915	0.46	0	DP_P	PPP1CA
0	0.319861	0.721	0.161	0	DP_P	MAP1A
0	0.319856	0.69	0.176	0	DP_P	ATXN10
0	0.319663	0.756	0.257	0	DP_P	MRPS34
0	0.318993	0.528	0.095	0	DP_P	BID
0	0.318981	0.869	0.353	0	DP_P	RBM17
0	0.318948	0.496	0.082	0	DP_P	GART
0	0.318879	0.472	0.077	0	DP_P	EBNA1BP2
0	0.318644	0.194	0.012	0	DP_P	HIST1H2AM
0	0.317691	0.337	0.014	0	DP_P	TMEM237
0	0.317477	0.435	0.074	0	DP_P	NSG1
0	0.316825	0.806	0.274	0	DP_P	PSMG2
0	0.316677	0.854	0.336	0	DP_P	EIF4H
0	0.316219	0.674	0.204	0	DP_P	PDCD5
0	0.316003	0.448	0.055	0	DP_P	IMMP1L
0	0.316001	0.686	0.196	0	DP_P	GSTO1
0	0.315618	0.519	0.099	0	DP_P	RIF1
0	0.315366	0.628	0.148	0	DP_P	ELAVL1
0	0.315045	0.401	0.041	0	DP_P	PRIM1
0	0.314999	0.818	0.302	0	DP_P	LSM2
0	0.314449	0.646	0.143	0	DP_P	CTCF
0	0.314252	0.875	0.369	0	DP_P	ELOC
0	0.314115	0.798	0.303	0	DP_P	POLR2E
0	0.313991	0.508	0.077	0	DP_P	MARCKS
0	0.313879	0.553	0.111	0	DP_P	RAD23B
0	0.313503	0.599	0.126	0	DP_P	MRPL27
0	0.313441	0.32	0.012	0	DP_P	MAP3K20
0	0.312611	0.573	0.115	0	DP_P	TIMM23
0	0.312575	0.489	0.079	0	DP_P	MRPL17
0	0.312075	0.338	0.021	0	DP_P	MNS1
0	0.311935	0.59	0.114	0	DP_P	TM7SF3
0	0.31153	0.717	0.197	0	DP_P	PNKD
0	0.311388	0.943	0.535	0	DP_P	NDUFB11
0	0.311346	0.65	0.16	0	DP_P	LRRC59
0	0.311281	0.737	0.218	0	DP_P	CAPRIN1
0	0.31125	0.629	0.171	0	DP_P	MRPL3
0	0.30997	0.263	0.007	0	DP_P	CIT
0	0.309504	0.638	0.159	0	DP_P	NDUFA11
0	0.30879	0.812	0.29	0	DP_P	DDX46
0	0.308395	0.401	0.045	0	DP_P	CCP110
0	0.308298	0.924	0.485	0	DP_P	ATP5IF1
0	0.308117	0.574	0.117	0	DP_P	NAE1
0	0.30803	0.404	0.067	0	DP_P	EXOSC5
0	0.307795	0.696	0.196	0	DP_P	CPSF6
0	0.30762	0.512	0.086	0	DP_P	RUVBL1
0	0.307594	0.316	0.011	0	DP_P	DNA2
0	0.307385	0.326	0.028	0	DP_P	ARHGAP33
0	0.307335	0.808	0.29	0	DP_P	LUC7L2
0	0.307194	0.381	0.046	0	DP_P	EMC9
0	0.307112	0.267	0.007	0	DP_P	STIL
0	0.306807	0.754	0.236	0	DP_P	FUNDC2
0	0.306417	0.613	0.135	0	DP_P	GALNT2
0	0.306047	0.468	0.063	0	DP_P	KHSRP
0	0.305791	0.667	0.169	0	DP_P	NELFE
0	0.30576	0.48	0.076	0	DP_P	NUP62
0	0.305326	0.767	0.42	0	DP_P	SELENOW
0	0.305209	0.857	0.362	0	DP_P	ELOVL5
0	0.304833	0.55	0.112	0	DP_P	BOLA3
0	0.303584	0.826	0.382	0	DP_P	GTF3A
0	0.303329	0.61	0.176	0	DP_P	NDUFAF8
0	0.303135	0.865	0.356	0	DP_P	NDUFB10
0	0.303026	0.756	0.255	0	DP_P	PSMA3
0	0.302921	0.58	0.125	0	DP_P	OXCT1
0	0.302839	0.538	0.11	0	DP_P	HAT1
0	0.30243	0.718	0.236	0	DP_P	EIF2S2
0	0.30234	0.748	0.249	0	DP_P	COX17
0	0.301993	0.443	0.073	0	DP_P	FAM45A
0	0.301793	0.427	0.073	0	DP_P	SQLE
0	0.301684	0.484	0.072	0	DP_P	BCL11A
0	0.301095	0.533	0.093	0	DP_P	C16orf91
0	0.300882	0.697	0.214	0	DP_P	TIMM13
0	0.30062	0.536	0.097	0	DP_P	HMGXB4
0	0.300508	0.375	0.092	0	DP_P	HIST1H2BC
0	0.300441	0.461	0.069	0	DP_P	MLH1
0	0.300376	0.393	0.048	0	DP_P	HYI
0	0.299865	0.665	0.183	0	DP_P	DHX9
0	0.299496	0.621	0.132	0	DP_P	COMMD4
0	0.299296	0.674	0.185	0	DP_P	POLR2I
0	0.298988	0.599	0.138	0	DP_P	SLC25A11
0	0.29896	0.847	0.363	0	DP_P	GDI2
0	0.298759	0.314	0.018	0	DP_P	POLA1
0	0.298757	0.422	0.048	0	DP_P	PRIM2
0	0.298512	0.345	0.021	0	DP_P	NME1
0	0.297758	0.202	0.007	0	DP_P	HIST1H3F
0	0.297359	0.37	0.036	0	DP_P	NRM
0	0.297306	0.676	0.182	0	DP_P	TMX1
0	0.297	0.406	0.055	0	DP_P	NCAPH2
0	0.296628	0.608	0.132	0	DP_P	KLHDC3
0	0.296038	0.324	0.019	0	DP_P	FANCD2
0	0.295941	0.849	0.336	0	DP_P	THRAP3
0	0.295816	0.382	0.045	0	DP_P	NUP155
0	0.295668	0.343	0.022	0	DP_P	TMEM97
0	0.295448	0.845	0.332	0	DP_P	COPE
0	0.294731	0.838	0.327	0	DP_P	TOP1
0	0.294041	0.863	0.381	0	DP_P	PSMD8
0	0.293822	0.642	0.168	0	DP_P	TCERG1
0	0.293423	0.839	0.35	0	DP_P	GNAS
0	0.292747	0.905	0.468	0	DP_P	ATP5MD
0	0.292265	0.799	0.289	0	DP_P	HNRNPUL1
0	0.292265	0.838	0.346	0	DP_P	PPIG
0	0.292264	0.418	0.057	0	DP_P	SHQ1
0	0.291931	0.605	0.13	0	DP_P	DRG1
0	0.291903	0.823	0.322	0	DP_P	SF3A2
0	0.291402	0.285	0.008	0	DP_P	PLK4
0	0.291206	0.893	0.396	0	DP_P	PPP1CC
0	0.290928	0.72	0.343	0	DP_P	HIST1H1C
0	0.290278	0.783	0.263	0	DP_P	SF3B4
0	0.290206	0.618	0.147	0	DP_P	ZCRB1
0	0.290174	0.758	0.256	0	DP_P	VPS29
0	0.290109	0.771	0.3	0	DP_P	CDK2AP2
0	0.290056	0.856	0.348	0	DP_P	UQCRFS1
0	0.289784	0.318	0.021	0	DP_P	MMS22L
0	0.289272	0.497	0.093	0	DP_P	PDS5B
0	0.289144	0.528	0.095	0	DP_P	PMS2P1
0	0.28899	0.405	0.072	0	DP_P	PHF19
0	0.288762	0.865	0.405	0	DP_P	SF3B5
0	0.288589	0.801	0.302	0	DP_P	NUDC
0	0.288083	0.682	0.184	0	DP_P	CAMTA1
0	0.288004	0.241	0.005	0	DP_P	CDC25C
0	0.287976	0.925	0.489	0	DP_P	SF3B2
0	0.287896	0.758	0.286	0	DP_P	CANX
0	0.287765	0.269	0.006	0	DP_P	WDR62
0	0.287472	0.703	0.201	0	DP_P	ATG3
0	0.287025	0.433	0.055	0	DP_P	ATP23
0	0.286805	0.953	0.579	0	DP_P	SEC61B
0	0.286799	0.484	0.108	0	DP_P	CDKN2C
0	0.286769	0.356	0.029	0	DP_P	C4orf46
0	0.286739	0.652	0.176	0	DP_P	FBXL5
0	0.286353	0.802	0.298	0	DP_P	RAB11A
0	0.286283	0.63	0.156	0	DP_P	MRPS16
0	0.285148	0.449	0.059	0	DP_P	NIPSNAP3A
0	0.284532	0.236	0.022	0	DP_P	AC011603.2
0	0.284291	0.396	0.061	0	DP_P	CDK5RAP2
0	0.283894	0.653	0.17	0	DP_P	DDB1
0	0.283298	0.444	0.065	0	DP_P	BCL2L12
0	0.282916	0.842	0.38	0	DP_P	NDUFB9
0	0.282689	0.32	0.047	0	DP_P	HIST2H2AC
0	0.282454	0.581	0.126	0	DP_P	SRPK1
0	0.281955	0.626	0.158	0	DP_P	IMMT
0	0.281907	0.701	0.19	0	DP_P	CIAO2A
0	0.281777	0.509	0.117	0	DP_P	DDB2
0	0.281748	0.813	0.287	0	DP_P	PIN1
0	0.280895	0.596	0.146	0	DP_P	TFAM
0	0.280478	0.716	0.224	0	DP_P	SNRNP200
0	0.28045	0.902	0.31	0	DP_P	CD1A
0	0.280424	0.66	0.172	0	DP_P	BLOC1S1
0	0.280213	0.59	0.121	0	DP_P	NSL1
0	0.280046	0.302	0.02	0	DP_P	CEP152
0	0.280046	0.953	0.608	0	DP_P	COX6B1
0	0.279606	0.483	0.085	0	DP_P	THOC6
0	0.279562	0.794	0.309	0	DP_P	NDUFAF3
0	0.279426	0.236	0.003	0	DP_P	KIF18B
0	0.279069	0.681	0.201	0	DP_P	DCAF7
0	0.27896	0.519	0.123	0	DP_P	ABCE1
0	0.278065	0.527	0.106	0	DP_P	EXOSC9
0	0.277877	0.825	0.313	0	DP_P	PRPF40A
0	0.277216	0.61	0.155	0	DP_P	BAG1
0	0.277186	0.358	0.04	0	DP_P	SLC43A3
0	0.276958	0.417	0.054	0	DP_P	AC115837.1
0	0.276948	0.82	0.311	0	DP_P	GTF2A2
0	0.276794	0.518	0.1	0	DP_P	AK2
0	0.276734	0.47	0.078	0	DP_P	SEH1L
0	0.276634	0.649	0.177	0	DP_P	VPS35
0	0.276597	0.767	0.276	0	DP_P	NDUFB7
0	0.276538	0.642	0.188	0	DP_P	AKR1A1
0	0.27642	0.49	0.083	0	DP_P	NUP93
0	0.276416	0.601	0.144	0	DP_P	TGS1
0	0.275951	0.281	0.012	0	DP_P	CHAF1B
0	0.275396	0.461	0.066	0	DP_P	AKR1C3
0	0.2749	0.544	0.102	0	DP_P	BRD3
0	0.27462	0.459	0.07	0	DP_P	GPN3
0	0.274148	0.465	0.076	0	DP_P	RPL26L1
0	0.27398	0.546	0.123	0	DP_P	MRPL36
0	0.273834	0.636	0.169	0	DP_P	CCDC124
0	0.273734	0.625	0.166	0	DP_P	SF3A3
0	0.273418	0.673	0.186	0	DP_P	EIF4E
0	0.273281	0.894	0.405	0	DP_P	PNN
0	0.273123	0.793	0.285	0	DP_P	POLR2K
0	0.272899	0.293	0.012	0	DP_P	CENPP
0	0.272783	0.575	0.156	0	DP_P	NOP56
0	0.272435	0.932	0.478	0	DP_P	EID1
0	0.27219	0.639	0.184	0	DP_P	MRPL4
0	0.271262	0.293	0.039	0	DP_P	GSTM1
0	0.271239	0.598	0.14	0	DP_P	MRPS26
0	0.270643	0.333	0.026	0	DP_P	TIPIN
0	0.270412	0.592	0.129	0	DP_P	MAGED1
0	0.27009	0.774	0.275	0	DP_P	PSMD7
0	0.26984	0.723	0.223	0	DP_P	HNRNPL
0	0.269586	0.683	0.226	0	DP_P	CMC2
0	0.268927	0.569	0.147	0	DP_P	RRP7A
0	0.268657	0.378	0.054	0	DP_P	MRTO4
0	0.268618	0.32	0.024	0	DP_P	POLE
0	0.268231	0.277	0.018	0	DP_P	SPDL1
0	0.268167	0.532	0.104	0	DP_P	HCFC1
0	0.268078	0.737	0.234	0	DP_P	YY1
0	0.267922	0.376	0.038	0	DP_P	CPVL
0	0.267355	0.261	0.006	0	DP_P	TYMSOS
0	0.267316	0.426	0.06	0	DP_P	WDR5
0	0.267257	0.503	0.085	0	DP_P	AAAS
0	0.266478	0.762	0.258	0	DP_P	POLR2G
0	0.266115	0.821	0.353	0	DP_P	TCP1
0	0.265569	0.502	0.104	0	DP_P	MLEC
0	0.265322	0.529	0.115	0	DP_P	TXNL4A
0	0.265308	0.464	0.079	0	DP_P	MCUR1
0	0.265248	0.846	0.371	0	DP_P	VDAC2
0	0.26505	0.586	0.128	0	DP_P	TSEN15
0	0.264824	0.815	0.304	0	DP_P	HDAC1
0	0.264572	0.35	0.042	0	DP_P	CCDC18
0	0.264149	0.425	0.068	0	DP_P	CASP8AP2
0	0.264058	0.472	0.08	0	DP_P	ERI3
0	0.264035	0.371	0.04	0	DP_P	IFI27L1
0	0.263738	0.67	0.194	0	DP_P	THOC7
0	0.263605	0.697	0.22	0	DP_P	U2AF2
0	0.263424	0.689	0.193	0	DP_P	RTN3
0	0.263416	0.476	0.084	0	DP_P	LRRC58
0	0.26326	0.283	0.015	0	DP_P	RCCD1
0	0.262389	0.269	0.006	0	DP_P	ORC1
0	0.262208	0.602	0.144	0	DP_P	WDR61
0	0.262169	0.249	0.025	0	DP_P	FAM83D
0	0.261952	0.32	0.021	0	DP_P	CHTF18
0	0.261654	0.541	0.116	0	DP_P	C1orf35
0	0.261546	0.466	0.098	0	DP_P	ODF2
0	0.261487	0.792	0.288	0	DP_P	UBE2L3
0	0.261472	0.446	0.077	0	DP_P	WDR77
0	0.261078	0.644	0.174	0	DP_P	MCRIP1
0	0.260684	0.326	0.046	0	DP_P	MASTL
0	0.361778	0.98	0.812	0	DP_P	RPL35
9.43496e-261	0.269098	0.964	0.748	3.54896e-256	DP_P	EEF1B2
3.59019e-251	0.281242	0.939	0.702	1.35045e-246	DP_P	SNHG29
0	2.28431	0.78	0.127	0	DP_Q	RAG1
0	2.27893	0.957	0.185	0	DP_Q	CD1E
0	2.17486	0.909	0.204	0	DP_Q	MZB1
0	2.10427	0.79	0.147	0	DP_Q	ELOVL4
0	1.94441	0.783	0.157	0	DP_Q	ARPP21
0	1.9339	0.86	0.357	0	DP_Q	CD8B
0	1.91237	0.843	0.171	0	DP_Q	DNTT
0	1.89368	0.587	0.097	0	DP_Q	CD1C
0	1.82572	0.563	0.095	0	DP_Q	CYP2U1
0	1.80148	0.813	0.169	0	DP_Q	CD1B
0	1.79793	0.938	0.287	0	DP_Q	SOX4
0	1.7648	0.764	0.171	0	DP_Q	CD1A
0	1.71376	0.826	0.396	0	DP_Q	AQP3
0	1.6952	0.691	0.201	0	DP_Q	CD38
0	1.63566	0.452	0.053	0	DP_Q	RASSF6
0	1.63559	0.721	0.21	0	DP_Q	GIHCG
0	1.57816	0.53	0.105	0	DP_Q	AL365440.2
0	1.5413	0.586	0.142	0	DP_Q	PTCRA
0	1.50345	0.811	0.261	0	DP_Q	TFDP2
0	1.4879	0.54	0.183	0	DP_Q	SH3TC1
0	1.48593	0.837	0.403	0	DP_Q	SATB1
0	1.48346	0.834	0.464	0	DP_Q	TCF7
0	1.47916	0.766	0.352	0	DP_Q	PTP4A2
0	1.41245	0.53	0.108	0	DP_Q	RAG2
0	1.3807	0.68	0.313	0	DP_Q	GLUL
0	1.37532	0.581	0.224	0	DP_Q	MDM4
0	1.36833	0.546	0.195	0	DP_Q	BCL2L1
0	1.36199	0.964	0.763	0	DP_Q	CD99
0	1.3593	0.493	0.136	0	DP_Q	AEBP1
0	1.35893	0.62	0.363	0	DP_Q	XBP1
0	1.35072	0.418	0.074	0	DP_Q	AL138899.1
0	1.34934	0.84	0.679	0	DP_Q	TRBC2
0	1.32576	0.564	0.231	0	DP_Q	HDAC7
0	1.32301	0.616	0.248	0	DP_Q	TCF12
0	1.30174	0.649	0.248	0	DP_Q	SSBP2
0	1.298	0.573	0.196	0	DP_Q	MIR181A1HG
0	1.26573	0.643	0.309	0	DP_Q	LDLRAD4
0	1.24516	0.773	0.381	0	DP_Q	CD8A
0	1.22392	0.406	0.096	0	DP_Q	AL357060.1
0	1.22216	0.638	0.235	0	DP_Q	ADA
0	1.21529	0.508	0.221	0	DP_Q	HIST1H2AC
0	1.20561	0.484	0.222	0	DP_Q	C12orf65
0	1.20185	0.782	0.499	0	DP_Q	APBB1IP
0	1.19423	0.398	0.158	0	DP_Q	EPHB6
0	1.19359	0.604	0.359	0	DP_Q	MAL
0	1.18759	0.486	0.139	0	DP_Q	SMPD3
0	1.18722	0.478	0.214	0	DP_Q	NFATC3
0	1.17513	0.649	0.502	0	DP_Q	TRBC1
0	1.16483	0.371	0.086	0	DP_Q	PITPNM2
0	1.16084	0.766	0.505	0	DP_Q	PSAP
0	1.13396	0.717	0.439	0	DP_Q	CAMK4
0	1.13207	0.802	0.439	0	DP_Q	LEF1
0	1.11989	0.321	0.077	0	DP_Q	RORC
0	1.11695	0.459	0.183	0	DP_Q	LAIR1
0	1.11332	0.407	0.204	0	DP_Q	VOPP1
0	1.05951	0.416	0.159	0	DP_Q	SCAI
0	1.05776	0.662	0.392	0	DP_Q	SH2D1A
0	1.04927	0.31	0.075	0	DP_Q	DAPK1
0	1.03859	0.301	0.068	0	DP_Q	CHRNA3
0	1.03097	0.362	0.125	0	DP_Q	GALNT7
0	1.03044	0.814	0.605	0	DP_Q	CD3G
0	1.02312	0.921	0.809	0	DP_Q	CD3D
0	1.02273	0.391	0.131	0	DP_Q	MAP1A
0	1.01482	0.571	0.368	0	DP_Q	DGKA
0	1.01442	0.271	0.042	0	DP_Q	NEIL1
0	1.01226	0.366	0.143	0	DP_Q	MTA3
0	1.00326	0.563	0.321	0	DP_Q	DCK
0	0.999471	0.325	0.078	0	DP_Q	CCR9
0	0.998925	0.394	0.191	0	DP_Q	SLAMF1
0	0.995723	0.79	0.438	0	DP_Q	NUCB2
0	0.991197	0.264	0.058	0	DP_Q	PLEKHG1
0	0.984162	0.349	0.161	0	DP_Q	ARHGEF7
0	0.966733	0.907	0.81	0	DP_Q	BTG2
0	0.964331	0.233	0.076	0	DP_Q	STXBP2
0	0.964193	0.33	0.102	0	DP_Q	TSHR
0	0.962955	0.529	0.319	0	DP_Q	RCSD1
0	0.962226	0.249	0.067	0	DP_Q	PLXDC1
0	0.958416	0.265	0.076	0	DP_Q	FBLN5
0	0.952839	0.447	0.242	0	DP_Q	GRAP2
0	0.950823	0.817	0.635	0	DP_Q	SEPT6
0	0.942291	0.666	0.5	0	DP_Q	PNISR
0	0.937349	0.458	0.177	0	DP_Q	NREP
0	0.929832	0.999	0.995	0	DP_Q	MALAT1
0	0.9255	0.302	0.139	0	DP_Q	FBXL12
0	0.925324	0.33	0.156	0	DP_Q	AGPAT5
0	0.919645	0.36	0.175	0	DP_Q	EPHX2
0	0.91942	0.54	0.347	0	DP_Q	BCL11B
0	0.918197	0.245	0.032	0	DP_Q	LINC01225
0	0.913778	0.401	0.193	0	DP_Q	LRMP
0	0.893288	0.324	0.123	0	DP_Q	LETM1
0	0.891923	0.319	0.131	0	DP_Q	ZNF280D
0	0.891912	0.578	0.33	0	DP_Q	ITM2C
0	0.885202	0.193	0.067	0	DP_Q	NPPC
0	0.885195	0.173	0.053	0	DP_Q	H1F0
0	0.883992	0.562	0.326	0	DP_Q	RNASEH2B
0	0.881331	0.57	0.42	0	DP_Q	SPSB3
0	0.871613	0.565	0.372	0	DP_Q	ITGA4
0	0.871148	0.39	0.161	0	DP_Q	LZTFL1
0	0.869698	0.298	0.163	0	DP_Q	MXD1
0	0.869257	0.649	0.51	0	DP_Q	DDX17
0	0.853183	0.444	0.269	0	DP_Q	H1FX
0	0.842435	0.365	0.192	0	DP_Q	ITPR2
0	0.836455	0.27	0.095	0	DP_Q	CEP128
0	0.834851	0.462	0.341	0	DP_Q	HIST1H1C
0	0.834349	0.438	0.323	0	DP_Q	SIT1
0	0.832944	0.962	0.91	0	DP_Q	CD3E
0	0.830618	0.811	0.632	0	DP_Q	H3F3A
0	0.82846	0.436	0.27	0	DP_Q	THEMIS
0	0.826795	0.317	0.157	0	DP_Q	IL17RA
0	0.824849	0.518	0.371	0	DP_Q	PTPN2
0	0.824259	0.389	0.245	0	DP_Q	CD4
0	0.818989	0.241	0.051	0	DP_Q	LINC01226
0	0.813157	0.414	0.249	0	DP_Q	CCDC18-AS1
0	0.8121	0.193	0.044	0	DP_Q	CD1D
0	0.807748	0.194	0.034	0	DP_Q	ADAMTS17
0	0.804114	0.372	0.229	0	DP_Q	GNA15
0	0.799993	0.36	0.213	0	DP_Q	TSC22D1
0	0.793308	0.357	0.222	0	DP_Q	ADAM10
0	0.791155	0.26	0.137	0	DP_Q	PRMT7
0	0.787124	0.496	0.342	0	DP_Q	LUC7L3
0	0.783078	0.346	0.19	0	DP_Q	PGM2L1
0	0.780221	0.352	0.186	0	DP_Q	VAT1
0	0.778695	0.266	0.092	0	DP_Q	OSBPL5
0	0.776581	0.187	0.058	0	DP_Q	MTSS1
0	0.775216	0.287	0.159	0	DP_Q	CD2AP
0	0.771552	0.3	0.164	0	DP_Q	SLC7A6
0	0.771488	0.346	0.185	0	DP_Q	CUX1
0	0.77012	0.368	0.261	0	DP_Q	SLA
0	0.769944	0.292	0.141	0	DP_Q	MED13L
0	0.769171	0.279	0.127	0	DP_Q	AC119396.1
0	0.769032	0.244	0.078	0	DP_Q	PTK7
0	0.766575	0.72	0.636	0	DP_Q	RGS10
0	0.766089	0.289	0.173	0	DP_Q	IDH3A
0	0.763765	0.211	0.063	0	DP_Q	PCSK5
0	0.762085	0.263	0.109	0	DP_Q	FLNB
0	0.752246	0.665	0.464	0	DP_Q	SIVA1
0	0.75222	0.332	0.161	0	DP_Q	MPP1
0	0.752086	0.259	0.082	0	DP_Q	CASC15
0	0.749318	0.283	0.145	0	DP_Q	ACSF3
0	0.73957	0.187	0.054	0	DP_Q	ANKRD36BP2
0	0.730397	0.212	0.112	0	DP_Q	LINC02273
0	0.728606	0.48	0.323	0	DP_Q	MARCKSL1
0	0.726157	0.221	0.072	0	DP_Q	CBFA2T3
0	0.722985	0.338	0.222	0	DP_Q	BAZ2A
0	0.722609	0.228	0.077	0	DP_Q	TTC24
0	0.716852	0.571	0.472	0	DP_Q	CHD1
0	0.710343	0.219	0.064	0	DP_Q	PAFAH2
0	0.705442	0.505	0.412	0	DP_Q	MAPRE2
0	0.705347	0.654	0.605	0	DP_Q	CCND3
0	0.704308	0.305	0.161	0	DP_Q	TMIGD2
0	0.703957	0.25	0.155	0	DP_Q	CHMP7
0	0.70246	0.331	0.206	0	DP_Q	RBM33
0	0.701952	0.511	0.384	0	DP_Q	GRSF1
0	0.701684	0.279	0.155	0	DP_Q	SERTAD2
0	0.699692	0.387	0.239	0	DP_Q	CDK6
0	0.695729	0.207	0.1	0	DP_Q	CD9
0	0.694304	0.671	0.615	0	DP_Q	SEPT9
0	0.694036	0.252	0.13	0	DP_Q	MCPH1
0	0.693896	0.191	0.062	0	DP_Q	TBC1D19
0	0.693432	0.25	0.109	0	DP_Q	BCL7A
0	0.69008	0.152	0.015	0	DP_Q	AC005580.1
0	0.689406	0.317	0.194	0	DP_Q	ZEB1
0	0.688291	0.732	0.695	0	DP_Q	GMFG
0	0.687902	0.602	0.513	0	DP_Q	UBXN4
0	0.685984	0.257	0.139	0	DP_Q	SLC29A1
0	0.685645	0.724	0.633	0	DP_Q	UCP2
0	0.685111	0.221	0.105	0	DP_Q	EDEM1
0	0.684647	0.444	0.349	0	DP_Q	UGP2
0	0.682844	0.168	0.035	0	DP_Q	PCDH9
0	0.682	0.243	0.114	0	DP_Q	VIPR2
0	0.677992	0.312	0.167	0	DP_Q	KDM5B
0	0.677895	0.183	0.049	0	DP_Q	NLGN4X
0	0.675934	0.227	0.09	0	DP_Q	MOB1B
0	0.67524	0.26	0.169	0	DP_Q	KCNA3
0	0.670464	0.245	0.098	0	DP_Q	AC011893.1
0	0.668411	0.384	0.297	0	DP_Q	AKIRIN2
0	0.664684	0.271	0.194	0	DP_Q	ARRDC2
0	0.661448	0.24	0.125	0	DP_Q	GSE1
0	0.658744	0.236	0.135	0	DP_Q	KLF13
0	0.658719	0.337	0.222	0	DP_Q	MSI2
0	0.657043	0.425	0.321	0	DP_Q	SASH3
0	0.654389	0.411	0.312	0	DP_Q	TRAT1
0	0.650071	0.268	0.145	0	DP_Q	IKZF2
0	0.649255	0.19	0.067	0	DP_Q	RHPN1
0	0.642376	0.146	0.017	0	DP_Q	ARL5C
0	0.641832	0.138	0.014	0	DP_Q	CPLX1
0	0.640999	0.273	0.277	0	DP_Q	MT1X
0	0.640617	0.332	0.275	0	DP_Q	EPB41
0	0.64051	0.768	0.738	0	DP_Q	LCK
0	0.633882	0.18	0.069	0	DP_Q	AP005482.1
0	0.632762	0.195	0.099	0	DP_Q	ZNF107
0	0.632438	0.23	0.134	0	DP_Q	ABCD3
0	0.631923	0.56	0.5	0	DP_Q	ARGLU1
0	0.630071	0.18	0.067	0	DP_Q	PTPRK
0	0.629884	0.157	0.056	0	DP_Q	EEPD1
0	0.623349	0.158	0.043	0	DP_Q	NAT14
0	0.622966	0.616	0.464	0	DP_Q	TXN
0	0.620167	0.405	0.314	0	DP_Q	ADH5
0	0.619438	0.307	0.215	0	DP_Q	PCMTD1
0	0.61874	0.51	0.453	0	DP_Q	TAF7
0	0.616854	0.897	0.885	0	DP_Q	PCBP2
0	0.607445	0.219	0.092	0	DP_Q	RUFY3
0	0.606219	0.249	0.189	0	DP_Q	SNRK
0	0.60523	0.263	0.133	0	DP_Q	CD79A
0	0.602549	0.181	0.103	0	DP_Q	BCL6
0	0.601279	0.306	0.225	0	DP_Q	FAM200B
0	0.599064	0.319	0.247	0	DP_Q	OGA
0	0.597814	0.326	0.253	0	DP_Q	PHF20L1
0	0.59555	0.377	0.339	0	DP_Q	PET100
0	0.592801	0.162	0.113	0	DP_Q	RUSC1
0	0.589962	0.545	0.525	0	DP_Q	ISCU
0	0.589493	0.337	0.247	0	DP_Q	TOX
0	0.585741	0.281	0.194	0	DP_Q	SVBP
0	0.585019	0.894	0.881	0	DP_Q	ZFP36L2
0	0.583944	0.189	0.1	0	DP_Q	DGKE
0	0.582592	0.71	0.682	0	DP_Q	EIF4G2
0	0.582025	0.457	0.406	0	DP_Q	N4BP2L2
0	0.579928	0.17	0.09	0	DP_Q	SPRY1
0	0.57965	0.372	0.302	0	DP_Q	UBE2J1
0	0.579164	0.243	0.154	0	DP_Q	TNRC6C
0	0.578759	0.205	0.135	0	DP_Q	NUP214
0	0.575032	0.26	0.179	0	DP_Q	CDKN2D
0	0.572988	0.286	0.226	0	DP_Q	ATP2A3
0	0.572724	0.282	0.233	0	DP_Q	LYST
0	0.570798	0.51	0.48	0	DP_Q	CD247
0	0.569946	0.374	0.323	0	DP_Q	NIPBL
0	0.566543	0.449	0.402	0	DP_Q	FNBP1
0	0.564523	0.303	0.234	0	DP_Q	ODF2L
0	0.562656	0.202	0.124	0	DP_Q	CHFR
0	0.562261	0.246	0.183	0	DP_Q	PDE7A
0	0.557198	0.23	0.134	0	DP_Q	TASP1
0	0.557035	0.168	0.057	0	DP_Q	TNFRSF21
0	0.551451	0.26	0.177	0	DP_Q	TTC14
0	0.551417	0.178	0.093	0	DP_Q	KLC2
0	0.550334	0.192	0.096	0	DP_Q	SYK
0	0.549247	0.163	0.055	0	DP_Q	AC097493.4
0	0.54824	0.294	0.233	0	DP_Q	NCK1
0	0.547942	0.22	0.126	0	DP_Q	MTHFD2L
0	0.547326	0.15	0.047	0	DP_Q	PELI2
0	0.547243	0.138	0.053	0	DP_Q	IDNK
0	0.547062	0.269	0.216	0	DP_Q	RB1CC1
0	0.547045	0.394	0.325	0	DP_Q	LBR
0	0.545708	0.217	0.158	0	DP_Q	KRI1
0	0.54287	0.431	0.399	0	DP_Q	TRAF3IP3
0	0.540395	0.117	0.016	0	DP_Q	BMF
0	0.539981	0.264	0.208	0	DP_Q	UPF3A
0	0.537825	0.287	0.226	0	DP_Q	KAT6B
0	0.537347	0.638	0.606	0	DP_Q	SEC61B
0	0.536401	0.248	0.151	0	DP_Q	GALNT2
0	0.536317	0.283	0.218	0	DP_Q	REST
0	0.536301	0.191	0.123	0	DP_Q	CDKN2C
0	0.53614	0.15	0.071	0	DP_Q	PAXIP1-AS1
0	0.535681	0.896	0.424	0	DP_Q	STMN1
0	0.534176	0.267	0.194	0	DP_Q	ATXN7L3B
0	0.531323	0.155	0.083	0	DP_Q	SLC35E3
0	0.53019	0.147	0.055	0	DP_Q	STK11IP
0	0.529411	0.229	0.176	0	DP_Q	SDE2
0	0.527979	0.161	0.079	0	DP_Q	RPTOR
0	0.527726	0.663	0.665	0	DP_Q	SON
0	0.525396	0.179	0.088	0	DP_Q	PCBP3
0	0.525203	0.388	0.357	0	DP_Q	WASF2
0	0.523903	0.174	0.106	0	DP_Q	TRIM14
0	0.523129	0.142	0.059	0	DP_Q	CXCL3
0	0.523101	0.285	0.221	0	DP_Q	TIA1
0	0.522697	0.143	0.07	0	DP_Q	LMO7
0	0.522223	0.24	0.211	0	DP_Q	CYB5A
0	0.520639	0.34	0.259	0	DP_Q	BEX3
0	0.516446	0.255	0.193	0	DP_Q	KLHL24
0	0.515949	0.146	0.072	0	DP_Q	SEMA7A
0	0.514598	0.169	0.094	0	DP_Q	MAST4
0	0.513931	0.313	0.269	0	DP_Q	SDR39U1
0	0.509996	0.493	0.463	0	DP_Q	TKT
0	0.509655	0.396	0.297	0	DP_Q	HIST1H1D
0	0.509352	0.361	0.263	0	DP_Q	AIF1
0	0.508877	0.542	0.515	0	DP_Q	EID1
0	0.507365	0.329	0.285	0	DP_Q	SRPK2
0	0.504738	0.191	0.139	0	DP_Q	MPHOSPH9
0	0.504557	0.162	0.105	0	DP_Q	TLE4
0	0.504157	0.142	0.06	0	DP_Q	ZNF496
0	0.503403	0.703	0.655	0	DP_Q	LTB
0	0.502809	0.305	0.242	0	DP_Q	TIMM13
0	0.501594	0.209	0.141	0	DP_Q	EPM2AIP1
0	0.500992	0.402	0.365	0	DP_Q	HMGN3
0	0.500178	0.542	0.546	0	DP_Q	EPC1
0	0.499445	0.579	0.596	0	DP_Q	ACAP1
0	0.499151	0.249	0.218	0	DP_Q	RAB18
0	0.499022	0.389	0.357	0	DP_Q	CNOT7
0	0.498884	0.773	0.742	0	DP_Q	DDIT4
0	0.498806	0.326	0.281	0	DP_Q	ZRANB2
0	0.498634	0.178	0.118	0	DP_Q	SNX20
0	0.497848	0.415	0.34	0	DP_Q	PSMA6
0	0.497514	0.226	0.175	0	DP_Q	MAN2A1
0	0.497099	0.136	0.047	0	DP_Q	FAM8A1
0	0.494926	0.216	0.158	0	DP_Q	ENOSF1
0	0.492584	0.422	0.418	0	DP_Q	ATRX
0	0.491138	0.27	0.218	0	DP_Q	CCS
0	0.490688	0.223	0.176	0	DP_Q	PRKCQ
0	0.490516	0.162	0.083	0	DP_Q	ALDH5A1
0	0.489865	0.771	0.768	0	DP_Q	HNRNPK
0	0.489435	0.221	0.182	0	DP_Q	CRY1
0	0.487984	0.139	0.056	0	DP_Q	KLF7
0	0.487249	0.242	0.183	0	DP_Q	CHD9
0	0.486871	0.587	0.578	0	DP_Q	RSRP1
0	0.486787	0.14	0.058	0	DP_Q	GFI1
0	0.486592	0.282	0.232	0	DP_Q	USP22
0	0.485231	0.33	0.311	0	DP_Q	SSH2
0	0.482073	0.314	0.284	0	DP_Q	KDM5A
0	0.481518	0.143	0.069	0	DP_Q	PLCL1
0	0.481289	0.225	0.174	0	DP_Q	VEZF1
0	0.478167	0.267	0.224	0	DP_Q	RFTN1
0	0.477021	0.251	0.214	0	DP_Q	SEPHS2
0	0.476358	0.18	0.122	0	DP_Q	PTAR1
0	0.475136	0.268	0.224	0	DP_Q	SYTL3
0	0.472747	0.165	0.105	0	DP_Q	CCDC14
0	0.47192	0.127	0.046	0	DP_Q	LIG4
0	0.471858	0.385	0.376	0	DP_Q	CYFIP2
0	0.471705	0.128	0.026	0	DP_Q	SLC8A1-AS1
0	0.471686	0.275	0.218	0	DP_Q	ZMYM2
0	0.471152	0.345	0.344	0	DP_Q	PTPN7
0	0.470363	0.12	0.035	0	DP_Q	DDR1
0	0.469797	0.272	0.238	0	DP_Q	TMEM131L
0	0.468636	0.373	0.345	0	DP_Q	ZNF428
0	0.468478	0.43	0.359	0	DP_Q	RBBP4
0	0.468453	0.956	0.962	0	DP_Q	ACTG1
0	0.467395	0.111	0.035	0	DP_Q	PIK3C2B
0	0.466857	0.465	0.449	0	DP_Q	PNN
0	0.466355	0.16	0.084	0	DP_Q	MYB
0	0.465882	0.263	0.212	0	DP_Q	PHYKPL
0	0.464854	0.191	0.116	0	DP_Q	GABPB1-IT1
0	0.464573	0.167	0.096	0	DP_Q	CALCOCO1
0	0.464214	0.125	0.036	0	DP_Q	LRP12
0	0.464078	0.391	0.389	0	DP_Q	IKZF1
0	0.463692	0.284	0.258	0	DP_Q	BIRC2
0	0.46318	0.174	0.09	0	DP_Q	AC008124.1
0	0.461821	0.342	0.334	0	DP_Q	CHIC2
0	0.460005	0.32	0.263	0	DP_Q	ZNF22
0	0.459066	0.195	0.131	0	DP_Q	RNPC3
0	0.458717	0.227	0.168	0	DP_Q	DDAH2
0	0.458392	0.142	0.085	0	DP_Q	MKNK1
0	0.458059	0.289	0.27	0	DP_Q	CGGBP1
0	0.457711	0.148	0.071	0	DP_Q	LINC00426
0	0.457287	0.163	0.094	0	DP_Q	AL139246.5
0	0.454846	0.153	0.103	0	DP_Q	GLCCI1
0	0.454333	0.168	0.108	0	DP_Q	STAG3
0	0.453586	0.414	0.426	0	DP_Q	CELF2
0	0.453351	0.297	0.276	0	DP_Q	PIAS1
0	0.453041	0.307	0.312	0	DP_Q	MED30
0	0.453003	0.233	0.196	0	DP_Q	THUMPD3-AS1
0	0.452787	0.101	0.041	0	DP_Q	SERGEF
0	0.451573	0.215	0.171	0	DP_Q	PDE6D
0	0.451036	0.237	0.2	0	DP_Q	CEP85L
0	0.450704	0.162	0.09	0	DP_Q	BCL11A
0	0.45056	0.387	0.381	0	DP_Q	OSTC
0	0.450181	0.238	0.199	0	DP_Q	TRPT1
0	0.449593	0.143	0.074	0	DP_Q	HHIP
0	0.448947	0.326	0.343	0	DP_Q	CCDC107
0	0.448551	0.109	0.04	0	DP_Q	C3orf52
0	0.447073	0.129	0.045	0	DP_Q	EFHC1
0	0.446974	0.203	0.159	0	DP_Q	PRKCB
0	0.446714	0.272	0.239	0	DP_Q	BEX4
0	0.446233	0.671	0.668	0	DP_Q	HSPB1
0	0.445694	0.207	0.175	0	DP_Q	DYM
0	0.44556	0.167	0.098	0	DP_Q	MARCKS
0	0.444863	0.504	0.526	0	DP_Q	MTDH
0	0.444709	0.261	0.239	0	DP_Q	SMG1
0	0.442084	0.213	0.17	0	DP_Q	CLK4
0	0.441578	0.15	0.082	0	DP_Q	PEX5
0	0.441143	0.153	0.099	0	DP_Q	ZNRF1
0	0.438887	0.221	0.15	0	DP_Q	MLLT11
0	0.438123	0.185	0.164	0	DP_Q	METAP1
0	0.437187	0.638	0.691	0	DP_Q	LCP1
0	0.437144	0.172	0.137	0	DP_Q	POR
0	0.437112	0.332	0.335	0	DP_Q	ETS1
0	0.436522	0.286	0.277	0	DP_Q	TNRC6B
0	0.435969	0.115	0.054	0	DP_Q	AL365361.1
0	0.435882	0.232	0.19	0	DP_Q	PHF14
0	0.435429	0.154	0.121	0	DP_Q	APBB1
0	0.434603	0.147	0.059	0	DP_Q	NINL
0	0.434117	0.202	0.143	0	DP_Q	GABPB1-AS1
0	0.433594	0.434	0.477	0	DP_Q	SEC62
0	0.432622	0.501	0.522	0	DP_Q	ATP5F1A
0	0.431696	0.396	0.405	0	DP_Q	ALKBH7
0	0.430921	0.339	0.341	0	DP_Q	PIN1
0	0.42965	0.226	0.201	0	DP_Q	KMT2C
0	0.429483	0.339	0.341	0	DP_Q	STMP1
0	0.428586	0.707	0.742	0	DP_Q	SRSF5
0	0.426719	0.299	0.296	0	DP_Q	AKAP9
0	0.426491	0.253	0.232	0	DP_Q	ASH1L
0	0.425852	0.292	0.279	0	DP_Q	ZNF292
0	0.425534	0.274	0.264	0	DP_Q	BPTF
0	0.42514	0.385	0.413	0	DP_Q	ARL4C
0	0.424029	0.201	0.141	0	DP_Q	LRRC28
0	0.422915	0.217	0.173	0	DP_Q	ZBTB20
0	0.421841	0.184	0.122	0	DP_Q	HIST1H2BK
0	0.420325	0.396	0.406	0	DP_Q	RAB11B
0	0.417067	0.223	0.189	0	DP_Q	RB1
0	0.41696	0.316	0.296	0	DP_Q	MIEN1
0	0.416691	0.445	0.477	0	DP_Q	AES
0	0.416355	0.165	0.134	0	DP_Q	AL096870.2
0	0.416018	0.151	0.125	0	DP_Q	BRD9
0	0.415807	0.48	0.508	0	DP_Q	TERF2IP
0	0.415742	0.434	0.468	0	DP_Q	TBC1D10C
0	0.415369	0.301	0.295	0	DP_Q	LMBRD1
0	0.41524	0.142	0.099	0	DP_Q	ARNTL
0	0.41471	0.152	0.092	0	DP_Q	KIZ
0	0.413513	0.214	0.176	0	DP_Q	CUL5
0	0.412983	0.383	0.405	0	DP_Q	ACTR2
0	0.412644	0.157	0.106	0	DP_Q	RIC1
0	0.41205	0.159	0.094	0	DP_Q	UBE2E2
0	0.412015	0.206	0.187	0	DP_Q	IFNAR1
0	0.410327	0.319	0.309	0	DP_Q	RPAIN
0	0.410246	0.12	0.054	0	DP_Q	GM2A
0	0.40997	0.2	0.172	0	DP_Q	MEF2D
0	0.409585	0.15	0.1	0	DP_Q	TTC7A
0	0.40942	0.261	0.234	0	DP_Q	CAT
0	0.409207	0.248	0.261	0	DP_Q	RPIA
0	0.409091	0.215	0.188	0	DP_Q	COPB1
0	0.409051	0.126	0.079	0	DP_Q	CERK
0	0.408864	0.332	0.294	0	DP_Q	HDAC2
0	0.408574	0.159	0.125	0	DP_Q	LRCH1
0	0.407814	0.55	0.615	0	DP_Q	SEPT1
0	0.407525	0.258	0.245	0	DP_Q	SECISBP2
0	0.407316	0.221	0.194	0	DP_Q	DPF2
0	0.405587	0.267	0.237	0	DP_Q	SMARCA4
0	0.405429	0.223	0.228	0	DP_Q	ATG101
0	0.405366	0.233	0.208	0	DP_Q	ZNF638
0	0.403071	0.767	0.76	0	DP_Q	SLC25A5
0	0.402405	0.226	0.207	0	DP_Q	ABTB1
0	0.401357	0.17	0.135	0	DP_Q	TXLNGY
0	0.401342	0.276	0.285	0	DP_Q	STAG2
0	0.401307	0.239	0.227	0	DP_Q	MARCH7
0	0.401092	0.468	0.512	0	DP_Q	MAP1LC3B
0	0.40086	0.363	0.372	0	DP_Q	CNPY3
0	0.399744	0.259	0.251	0	DP_Q	ARL2BP
0	0.398835	0.314	0.325	0	DP_Q	ACADVL
0	0.398676	0.133	0.072	0	DP_Q	SPRED2
0	0.397913	0.205	0.189	0	DP_Q	CTCF
0	0.397802	0.512	0.548	0	DP_Q	TMEM123
0	0.397619	0.237	0.227	0	DP_Q	ZC3H13
0	0.396946	0.168	0.131	0	DP_Q	USP7
0	0.396102	0.412	0.438	0	DP_Q	ARHGAP15
0	0.395337	0.425	0.486	0	DP_Q	RPS27L
0	0.393813	0.181	0.163	0	DP_Q	TBL1XR1
0	0.393737	0.156	0.112	0	DP_Q	FBXO3
0	0.393695	0.25	0.223	0	DP_Q	MTF2
0	0.393568	0.468	0.556	0	DP_Q	DAD1
[truncated: 3,897 more rows]
