# Supplementary material for: The immune landscape of human thymic epithelial tumors
Source: Nat Commun. 2022 Sep 17;13:5463. doi: 10.1038/s41467-022-33170-7 (PMC9482639; doi:10.1038/s41467-022-33170-7)
Supplement: Supplementary file 6 — Supplementary Data 3 [file 41467_2022_33170_MOESM6_ESM.xlsx]

## Sheet: Sheet1
Supplementary Data 3. Tumor cell subpopulation gene markers, related to Figure 5 and Supplementary Fig. 9-10. P values were determined by one-tailed likelihood-ratio test; p_val_adj were determined by one-tailed likelihood-ratio test followed by Bonferroni correction.
p_val (p_value)	avg_logFC (average log fold change)	pct.1 (ratio of cells in this cluster that expressed)	pct.2 (ratio of cells in the rest of clusters that expressed the gene)	p_val_adj (Bonferroni corrected p_value)	cluster	gene
0	3.70522	0.863	0.016	0	CCL25+ cTEC-like cell	CCL19
0	2.84079	0.919	0.002	0	CCL25+ cTEC-like cell	AC079467.1
1.67809e-293	1.43037	0.909	0.602	6.31214e-289	CCL25+ cTEC-like cell	CHCHD10
2.29634e-270	1.28757	0.93	0.881	8.63768e-266	CCL25+ cTEC-like cell	RPL37A
7.26234e-261	1.15823	0.968	0.975	2.73173e-256	CCL25+ cTEC-like cell	RPL37
8.64602e-254	1.83373	0.793	0.05	3.2522e-249	CCL25+ cTEC-like cell	CTSV
1.47824e-253	0.975972	0.6	0	5.56039e-249	CCL25+ cTEC-like cell	AL035425.3
6.07685e-229	1.18663	0.589	0.002	2.28581e-224	CCL25+ cTEC-like cell	BX276092.7
3.75842e-223	2.39457	0.965	0.337	1.41373e-218	CCL25+ cTEC-like cell	KRT15
9.45191e-217	1.04394	0.565	0.004	3.55534e-212	CCL25+ cTEC-like cell	OLFM3
1.03851e-214	1.00283	0.923	0.903	3.90635e-210	CCL25+ cTEC-like cell	RPL13A
2.55745e-210	0.774727	0.509	0	9.61986e-206	CCL25+ cTEC-like cell	IRS4
7.3481e-210	1.70503	0.804	0.12	2.76399e-205	CCL25+ cTEC-like cell	GPNMB
3.45907e-208	1.27315	0.8	0.119	1.30113e-203	CCL25+ cTEC-like cell	FBXO2
1.28156e-203	2.31966	0.793	0.05	4.82057e-199	CCL25+ cTEC-like cell	CCL25
1.56074e-201	0.997683	0.888	0.783	5.87072e-197	CCL25+ cTEC-like cell	NDUFA1
1.52372e-200	1.30271	0.772	0.049	5.73147e-196	CCL25+ cTEC-like cell	CXCL12
3.72657e-200	1.00347	0.884	0.767	1.40175e-195	CCL25+ cTEC-like cell	MGST3
1.57169e-195	1.19161	0.796	0.354	5.9119e-191	CCL25+ cTEC-like cell	PIK3R1
4.26206e-195	0.894987	0.639	0.019	1.60317e-190	CCL25+ cTEC-like cell	EDN3
7.05243e-194	1.38802	0.811	0.089	2.65277e-189	CCL25+ cTEC-like cell	HOPX
1.40388e-187	0.984732	0.593	0.015	5.28068e-183	CCL25+ cTEC-like cell	LGALS7
1.04043e-186	1.65461	0.986	0.698	3.91357e-182	CCL25+ cTEC-like cell	KRT5
2.38672e-186	0.924867	0.737	0.053	8.97764e-182	CCL25+ cTEC-like cell	ALDH1L1
2.3418e-185	0.542692	0.46	0	8.80869e-181	CCL25+ cTEC-like cell	AL035425.1
2.14271e-183	0.741453	0.54	0.008	8.05979e-179	CCL25+ cTEC-like cell	SFRP1
2.41908e-182	1.10144	0.905	0.773	9.09937e-178	CCL25+ cTEC-like cell	GAS5
6.54102e-178	1.32934	0.804	0.205	2.46041e-173	CCL25+ cTEC-like cell	COX7A1
6.86154e-178	0.869975	0.66	0.036	2.58097e-173	CCL25+ cTEC-like cell	ZBED2
9.79237e-176	2.21569	0.902	0.426	3.6834e-171	CCL25+ cTEC-like cell	MT1X
4.70966e-175	1.80328	0.94	0.336	1.77154e-170	CCL25+ cTEC-like cell	S100A14
1.28664e-171	1.64525	0.919	0.687	4.8397e-167	CCL25+ cTEC-like cell	CALML3
6.38812e-166	0.604436	0.481	0.006	2.40289e-161	CCL25+ cTEC-like cell	TMEM163
4.23465e-161	0.520215	0.502	0.009	1.59286e-156	CCL25+ cTEC-like cell	DSG3
1.65966e-157	0.415647	0.407	0.001	6.2428e-153	CCL25+ cTEC-like cell	GSTM1
2.60444e-157	1.56257	0.982	0.782	9.79661e-153	CCL25+ cTEC-like cell	MIR205HG
6.70889e-155	1.73554	0.951	0.419	2.52355e-150	CCL25+ cTEC-like cell	IFI27
5.30611e-153	0.74908	0.916	0.929	1.99589e-148	CCL25+ cTEC-like cell	COX7C
1.14362e-149	0.801995	0.663	0.052	4.30173e-145	CCL25+ cTEC-like cell	SLIT3
9.93163e-148	0.837075	0.498	0.013	3.73578e-143	CCL25+ cTEC-like cell	SLC6A1
4.70043e-147	0.901369	0.919	0.901	1.76807e-142	CCL25+ cTEC-like cell	SLC25A5
4.92696e-147	0.552012	0.396	0.002	1.85328e-142	CCL25+ cTEC-like cell	SPOCK1
1.92818e-146	0.409368	0.54	0.036	7.25283e-142	CCL25+ cTEC-like cell	SNHG18
8.49596e-145	1.47513	0.821	0.263	3.19575e-140	CCL25+ cTEC-like cell	SORBS2
2.8699e-142	0.893357	0.839	0.621	1.07951e-137	CCL25+ cTEC-like cell	RPS20
7.63726e-142	0.804457	0.884	0.835	2.87276e-137	CCL25+ cTEC-like cell	UQCRB
4.05136e-141	1.3196	0.786	0.137	1.52392e-136	CCL25+ cTEC-like cell	ASS1
8.68494e-141	0.375473	0.425	0.005	3.26684e-136	CCL25+ cTEC-like cell	TCERG1L
2.15845e-140	0.4922	0.449	0.01	8.11899e-136	CCL25+ cTEC-like cell	SLC22A20P
5.39446e-140	0.903562	0.677	0.085	2.02913e-135	CCL25+ cTEC-like cell	PART1
1.0917e-139	1.5602	0.919	0.608	4.10644e-135	CCL25+ cTEC-like cell	SFN
7.45268e-139	0.433349	0.393	0.003	2.80332e-134	CCL25+ cTEC-like cell	PTPRD
3.76743e-137	1.58254	0.856	0.496	1.41712e-132	CCL25+ cTEC-like cell	IFI6
4.5436e-137	0.426857	0.389	0.003	1.70908e-132	CCL25+ cTEC-like cell	SLITRK4
1.63782e-133	0.839437	0.881	0.78	6.16068e-129	CCL25+ cTEC-like cell	GRINA
1.77552e-133	0.851566	0.905	0.796	6.67862e-129	CCL25+ cTEC-like cell	NUCKS1
1.90764e-129	0.588886	0.382	0.004	7.1756e-125	CCL25+ cTEC-like cell	DPYS
1.02716e-125	0.473083	0.418	0.009	3.86367e-121	CCL25+ cTEC-like cell	CDKN2B
6.90336e-125	0.60806	0.54	0.034	2.5967e-120	CCL25+ cTEC-like cell	MAP2
2.27978e-124	0.987117	0.695	0.131	8.5754e-120	CCL25+ cTEC-like cell	DSC2
2.17338e-123	0.909395	0.702	0.147	8.17516e-119	CCL25+ cTEC-like cell	AMOTL1
1.13834e-122	0.493401	0.467	0.018	4.28187e-118	CCL25+ cTEC-like cell	ISL1
1.16809e-122	0.993871	0.958	0.868	4.39377e-118	CCL25+ cTEC-like cell	CST3
3.39867e-122	0.355905	0.326	0.001	1.27841e-117	CCL25+ cTEC-like cell	CALN1
4.20519e-121	0.870445	0.789	0.149	1.58178e-116	CCL25+ cTEC-like cell	PAX9
9.94275e-121	0.479973	0.449	0.022	3.73996e-116	CCL25+ cTEC-like cell	NPTX1
3.91849e-120	1.64297	0.754	0.158	1.47394e-115	CCL25+ cTEC-like cell	KRT6A
5.05686e-119	0.531533	0.467	0.021	1.90214e-114	CCL25+ cTEC-like cell	CCDC74B
1.31988e-118	0.714152	0.565	0.052	4.96474e-114	CCL25+ cTEC-like cell	IL6R
6.47642e-117	1.40823	0.902	0.677	2.43611e-112	CCL25+ cTEC-like cell	EGR1
2.67232e-115	0.462141	0.565	0.055	1.00519e-110	CCL25+ cTEC-like cell	CDKN2A
1.60328e-114	0.635048	0.919	0.934	6.03075e-110	CCL25+ cTEC-like cell	COX4I1
1.69493e-114	0.740804	0.74	0.392	6.37549e-110	CCL25+ cTEC-like cell	COX20
4.55843e-114	0.366709	0.365	0.006	1.71465e-109	CCL25+ cTEC-like cell	LINC00891
8.6346e-113	0.315757	0.319	0.002	3.24791e-108	CCL25+ cTEC-like cell	GBP6
1.03576e-112	0.775326	0.579	0.081	3.89602e-108	CCL25+ cTEC-like cell	HIST2H2BE
4.90602e-112	0.679944	0.618	0.076	1.8454e-107	CCL25+ cTEC-like cell	DSC3
6.61889e-112	0.689401	0.93	0.866	2.48969e-107	CCL25+ cTEC-like cell	SUB1
1.4294e-111	0.871349	0.733	0.289	5.37669e-107	CCL25+ cTEC-like cell	BEND5
2.16345e-110	0.363398	0.66	0.135	8.13781e-106	CCL25+ cTEC-like cell	FBLN1
2.06904e-109	0.910355	0.695	0.184	7.78268e-105	CCL25+ cTEC-like cell	SESN3
2.87069e-109	0.714051	0.947	0.928	1.07981e-104	CCL25+ cTEC-like cell	EEF1D
3.48497e-109	0.622216	0.516	0.042	1.31087e-104	CCL25+ cTEC-like cell	CD274
8.9045e-108	0.507607	0.411	0.02	3.34943e-103	CCL25+ cTEC-like cell	ENPP3
2.00846e-106	0.765513	0.842	0.773	7.55483e-102	CCL25+ cTEC-like cell	COX7B
5.73385e-105	0.505403	0.495	0.042	2.15679e-100	CCL25+ cTEC-like cell	HAP1
2.26502e-104	0.358229	0.354	0.008	8.51985e-100	CCL25+ cTEC-like cell	AC010478.1
4.3521e-103	0.817662	0.744	0.411	1.63704e-98	CCL25+ cTEC-like cell	HIF1A
1.89349e-101	0.597747	0.537	0.067	7.12237e-97	CCL25+ cTEC-like cell	GOLT1A
9.01875e-101	0.663541	0.93	0.943	3.3924e-96	CCL25+ cTEC-like cell	RPS16
2.34879e-100	0.315436	0.305	0.003	8.83497e-96	CCL25+ cTEC-like cell	LINC00632
3.38831e-100	0.340031	0.389	0.015	1.27451e-95	CCL25+ cTEC-like cell	RPP25
1.72524e-98	0.622496	0.386	0.015	6.48948e-94	CCL25+ cTEC-like cell	THBD
4.93121e-98	0.512051	0.4	0.021	1.85487e-93	CCL25+ cTEC-like cell	AHNAK2
6.27808e-98	0.443231	0.404	0.03	2.3615e-93	CCL25+ cTEC-like cell	KCNC2
6.5239e-98	0.354725	0.428	0.034	2.45396e-93	CCL25+ cTEC-like cell	APOBEC2
7.67102e-98	0.265102	0.361	0.012	2.88545e-93	CCL25+ cTEC-like cell	RNF128
1.10393e-97	0.380674	0.449	0.031	4.15243e-93	CCL25+ cTEC-like cell	ZBTB16
1.53373e-97	0.662196	0.961	0.984	5.76912e-93	CCL25+ cTEC-like cell	RPS14
2.12197e-97	0.829	0.589	0.203	7.9818e-93	CCL25+ cTEC-like cell	SREBF1
1.13559e-96	0.456451	0.379	0.015	4.27152e-92	CCL25+ cTEC-like cell	BNC2
2.33957e-95	0.524047	0.512	0.05	8.80029e-91	CCL25+ cTEC-like cell	DMRT2
2.68167e-95	0.345379	0.425	0.029	1.00871e-90	CCL25+ cTEC-like cell	NRG2
4.28008e-95	0.45718	0.463	0.036	1.60995e-90	CCL25+ cTEC-like cell	RNF212
4.67508e-95	0.721123	0.765	0.489	1.75853e-90	CCL25+ cTEC-like cell	IFI27L2
5.89874e-95	0.468467	0.351	0.014	2.21881e-90	CCL25+ cTEC-like cell	KRT32
9.29889e-95	0.623736	0.975	0.985	3.49778e-90	CCL25+ cTEC-like cell	TPT1
7.92953e-94	0.727088	0.744	0.495	2.98269e-89	CCL25+ cTEC-like cell	PBX1
1.2494e-93	0.745731	0.818	0.547	4.69961e-89	CCL25+ cTEC-like cell	ACADVL
2.25451e-93	0.755389	0.856	0.67	8.48034e-89	CCL25+ cTEC-like cell	GPI
3.05662e-93	0.339086	0.316	0.007	1.14975e-88	CCL25+ cTEC-like cell	STC2
5.05069e-93	0.650678	0.912	0.899	1.89982e-88	CCL25+ cTEC-like cell	ATP5MC3
7.47352e-93	0.432765	0.425	0.027	2.81116e-88	CCL25+ cTEC-like cell	ST3GAL1
8.68904e-93	0.405321	0.354	0.012	3.26838e-88	CCL25+ cTEC-like cell	GPLD1
1.44451e-92	0.561392	0.554	0.071	5.43353e-88	CCL25+ cTEC-like cell	AKR1C3
5.67553e-92	0.331058	0.723	0.224	2.13485e-87	CCL25+ cTEC-like cell	GAS6
5.76144e-92	0.815507	0.747	0.182	2.16717e-87	CCL25+ cTEC-like cell	GYPC
7.21506e-92	0.461646	0.53	0.064	2.71395e-87	CCL25+ cTEC-like cell	PHYHD1
1.86398e-91	0.704331	0.772	0.471	7.01135e-87	CCL25+ cTEC-like cell	ALDH9A1
2.22773e-91	0.50665	0.404	0.024	8.37961e-87	CCL25+ cTEC-like cell	CHI3L2
3.18645e-91	0.346139	0.372	0.019	1.19858e-86	CCL25+ cTEC-like cell	SLITRK6
9.91513e-91	0.333149	0.302	0.006	3.72958e-86	CCL25+ cTEC-like cell	LMO3
1.95768e-89	0.374906	0.432	0.031	7.36382e-85	CCL25+ cTEC-like cell	PDE1A
2.83406e-89	1.44552	0.589	0.091	1.06603e-84	CCL25+ cTEC-like cell	S100A9
2.06356e-88	0.633722	0.758	0.432	7.76209e-84	CCL25+ cTEC-like cell	NTPCR
1.33427e-87	0.597901	0.537	0.068	5.01888e-83	CCL25+ cTEC-like cell	EFEMP1
1.546e-87	0.610959	0.986	0.988	5.81526e-83	CCL25+ cTEC-like cell	RPS27
3.02042e-87	0.478162	0.474	0.061	1.13613e-82	CCL25+ cTEC-like cell	ALDH4A1
5.14738e-87	0.328659	0.365	0.017	1.93619e-82	CCL25+ cTEC-like cell	GAS1RR
5.27347e-87	0.597746	0.723	0.189	1.98361e-82	CCL25+ cTEC-like cell	CYP1B1
2.30426e-86	0.853607	0.579	0.094	8.66747e-82	CCL25+ cTEC-like cell	IFIT1
2.93337e-86	0.507476	0.614	0.112	1.10339e-81	CCL25+ cTEC-like cell	PLIN2
4.16055e-86	0.655897	0.702	0.338	1.56499e-81	CCL25+ cTEC-like cell	CMBL
6.76544e-86	0.67009	0.926	0.904	2.54482e-81	CCL25+ cTEC-like cell	RPL21
1.93201e-85	0.439015	0.386	0.024	7.26726e-81	CCL25+ cTEC-like cell	NSG1
4.53086e-85	0.573237	0.593	0.12	1.70428e-80	CCL25+ cTEC-like cell	BCAS4
2.96303e-83	0.755734	0.737	0.335	1.11454e-78	CCL25+ cTEC-like cell	SLC38A1
1.91812e-82	0.293731	0.386	0.032	7.21501e-78	CCL25+ cTEC-like cell	C4B
1.40011e-80	0.261196	0.274	0.006	5.26652e-76	CCL25+ cTEC-like cell	SOD3
4.60127e-80	1.09546	0.6	0.146	1.73077e-75	CCL25+ cTEC-like cell	IFIT3
6.56751e-80	0.652039	0.842	0.767	2.47037e-75	CCL25+ cTEC-like cell	RPS29
1.02489e-79	0.642204	0.856	0.766	3.85513e-75	CCL25+ cTEC-like cell	NDUFC1
6.36624e-79	0.457478	0.544	0.094	2.39466e-74	CCL25+ cTEC-like cell	LIMCH1
1.96277e-78	0.628431	0.814	0.685	7.38297e-74	CCL25+ cTEC-like cell	DCXR
3.45188e-78	0.581409	0.814	0.738	1.29843e-73	CCL25+ cTEC-like cell	UQCRC1
3.70078e-78	0.466453	0.326	0.015	1.39205e-73	CCL25+ cTEC-like cell	IGFBP3
7.6379e-76	0.549105	0.519	0.156	2.873e-71	CCL25+ cTEC-like cell	MSRB2
8.01107e-76	0.541753	0.916	0.908	3.01336e-71	CCL25+ cTEC-like cell	RPL38
3.60282e-75	0.326155	0.337	0.019	1.3552e-70	CCL25+ cTEC-like cell	AFAP1L1
4.81706e-74	0.585911	0.386	0.046	1.81194e-69	CCL25+ cTEC-like cell	SCX
6.66176e-74	0.675565	0.93	0.897	2.50582e-69	CCL25+ cTEC-like cell	ALDOA
1.22705e-73	0.412406	0.488	0.072	4.61555e-69	CCL25+ cTEC-like cell	GALNT18
2.13453e-73	0.75669	0.726	0.267	8.02903e-69	CCL25+ cTEC-like cell	LINC01551
4.89743e-73	0.548958	0.519	0.082	1.84217e-68	CCL25+ cTEC-like cell	BTNL9
1.28875e-72	0.373673	0.418	0.045	4.84762e-68	CCL25+ cTEC-like cell	FSTL4
2.91368e-72	0.34727	0.393	0.037	1.09598e-67	CCL25+ cTEC-like cell	GFRA1
6.93525e-72	0.388966	0.284	0.01	2.6087e-67	CCL25+ cTEC-like cell	TRMT9B
2.92449e-71	0.569797	0.439	0.056	1.10005e-66	CCL25+ cTEC-like cell	RAB42
3.72688e-71	0.670082	0.909	0.857	1.40187e-66	CCL25+ cTEC-like cell	BST2
3.83101e-71	0.272519	0.368	0.034	1.44104e-66	CCL25+ cTEC-like cell	SLC2A9
3.54468e-70	0.696703	0.695	0.208	1.33333e-65	CCL25+ cTEC-like cell	CTSL
4.75624e-70	0.339711	0.46	0.075	1.78906e-65	CCL25+ cTEC-like cell	CCDC3
1.13804e-69	0.63392	0.589	0.171	4.28075e-65	CCL25+ cTEC-like cell	SLC6A8
1.1651e-69	0.386769	0.46	0.062	4.38251e-65	CCL25+ cTEC-like cell	RXRA
1.29699e-69	0.577967	0.793	0.583	4.87862e-65	CCL25+ cTEC-like cell	HSF1
1.58177e-69	0.566099	0.849	0.739	5.94982e-65	CCL25+ cTEC-like cell	ATP5MPL
3.69755e-69	0.312414	0.351	0.027	1.39083e-64	CCL25+ cTEC-like cell	TMEM47
8.95189e-69	0.274485	0.326	0.021	3.36725e-64	CCL25+ cTEC-like cell	LPCAT2
2.16964e-68	0.43519	0.537	0.106	8.16109e-64	CCL25+ cTEC-like cell	SVIL
2.71189e-68	0.678502	0.891	0.869	1.02008e-63	CCL25+ cTEC-like cell	LY6E
3.07318e-68	0.733801	0.523	0.131	1.15597e-63	CCL25+ cTEC-like cell	DDX58
4.76795e-68	0.65544	0.979	0.84	1.79346e-63	CCL25+ cTEC-like cell	KRT19
1.01915e-67	0.380901	0.418	0.058	3.83353e-63	CCL25+ cTEC-like cell	ITM2A
2.33179e-67	0.274461	0.361	0.032	8.77103e-63	CCL25+ cTEC-like cell	SMIM10
5.06148e-67	0.635907	0.712	0.476	1.90387e-62	CCL25+ cTEC-like cell	RHOBTB3
5.1836e-66	0.599004	0.67	0.215	1.94981e-61	CCL25+ cTEC-like cell	ALDH7A1
5.5993e-65	0.63527	0.835	0.686	2.10618e-60	CCL25+ cTEC-like cell	CYCS
7.94912e-65	0.521432	0.386	0.042	2.99006e-60	CCL25+ cTEC-like cell	THBS1
1.53971e-64	0.655651	0.716	0.547	5.7916e-60	CCL25+ cTEC-like cell	BNIP3
1.82167e-64	0.466249	0.505	0.101	6.85221e-60	CCL25+ cTEC-like cell	COL6A1
2.18361e-64	1.22849	0.814	0.82	8.21367e-60	CCL25+ cTEC-like cell	NEAT1
9.82574e-64	0.4692	0.505	0.093	3.69595e-59	CCL25+ cTEC-like cell	COL27A1
1.06279e-63	0.53869	0.979	0.995	3.99768e-59	CCL25+ cTEC-like cell	RPL13
1.44934e-63	0.544952	0.786	0.67	5.45169e-59	CCL25+ cTEC-like cell	NDUFA3
2.05945e-63	0.602171	0.656	0.257	7.7466e-59	CCL25+ cTEC-like cell	SMYD2
2.11345e-63	0.653349	0.916	0.857	7.94975e-59	CCL25+ cTEC-like cell	PKM
2.36513e-63	0.311139	0.379	0.04	8.89645e-59	CCL25+ cTEC-like cell	AC245041.2
3.63373e-63	0.574865	0.653	0.197	1.36683e-58	CCL25+ cTEC-like cell	NR3C1
5.75848e-63	0.345595	0.309	0.028	2.16605e-58	CCL25+ cTEC-like cell	AL354766.2
9.58637e-63	0.500438	0.902	0.873	3.60591e-58	CCL25+ cTEC-like cell	TOMM7
1.25268e-62	0.26617	0.333	0.028	4.71197e-58	CCL25+ cTEC-like cell	GMPR
2.21632e-62	0.482614	0.923	0.957	8.33669e-58	CCL25+ cTEC-like cell	RPL10A
3.94264e-62	0.428159	0.505	0.1	1.48303e-57	CCL25+ cTEC-like cell	ATPSCKMT
1.03575e-61	0.516833	0.916	0.89	3.89598e-57	CCL25+ cTEC-like cell	COX6B1
3.10986e-61	0.32695	0.361	0.039	1.16977e-56	CCL25+ cTEC-like cell	FAT2
3.16868e-61	0.334817	0.344	0.035	1.1919e-56	CCL25+ cTEC-like cell	TIMP3
3.27209e-61	0.433627	0.526	0.143	1.2308e-56	CCL25+ cTEC-like cell	APOBEC3C
8.93697e-61	0.27619	0.295	0.023	3.36164e-56	CCL25+ cTEC-like cell	ATP8A2
2.19252e-60	0.402776	0.411	0.064	8.24716e-56	CCL25+ cTEC-like cell	PASK
6.08893e-60	0.280304	0.239	0.008	2.29035e-55	CCL25+ cTEC-like cell	AL590560.2
7.67214e-60	0.608588	0.814	0.561	2.88588e-55	CCL25+ cTEC-like cell	ZYX
2.01694e-59	0.583559	0.653	0.245	7.58672e-55	CCL25+ cTEC-like cell	PARP10
2.9271e-59	0.544155	0.874	0.812	1.10103e-54	CCL25+ cTEC-like cell	ATP5F1A
2.55416e-58	0.52177	0.67	0.211	9.60746e-54	CCL25+ cTEC-like cell	HSPB8
4.20898e-58	0.262813	0.27	0.016	1.58321e-53	CCL25+ cTEC-like cell	PID1
4.36497e-58	0.289206	0.344	0.038	1.64188e-53	CCL25+ cTEC-like cell	EDA
5.74859e-58	0.276228	0.33	0.031	2.16233e-53	CCL25+ cTEC-like cell	SNHG19
7.96545e-58	0.44228	0.456	0.081	2.9962e-53	CCL25+ cTEC-like cell	PTN
1.46372e-57	0.490686	0.958	0.98	5.50576e-53	CCL25+ cTEC-like cell	RPS6
1.87028e-57	0.507247	0.407	0.065	7.03506e-53	CCL25+ cTEC-like cell	AC023157.3
2.25691e-57	0.734128	0.453	0.079	8.48938e-53	CCL25+ cTEC-like cell	CH25H
2.26548e-57	0.350075	0.354	0.045	8.52159e-53	CCL25+ cTEC-like cell	TRIB2
3.76358e-57	0.386099	0.498	0.102	1.41567e-52	CCL25+ cTEC-like cell	EPHA1
2.43169e-56	0.286027	0.375	0.049	9.14681e-52	CCL25+ cTEC-like cell	LY6E-DT
2.47723e-56	0.532818	0.909	0.903	9.31808e-52	CCL25+ cTEC-like cell	PRDX5
2.9084e-56	0.537121	0.677	0.373	1.094e-51	CCL25+ cTEC-like cell	AK3
3.43438e-56	0.529605	0.853	0.736	1.29184e-51	CCL25+ cTEC-like cell	GSTK1
1.22086e-55	0.280464	0.281	0.021	4.59225e-51	CCL25+ cTEC-like cell	ENOX1
1.40042e-55	0.463969	0.6	0.168	5.2677e-51	CCL25+ cTEC-like cell	EGFR
1.88255e-55	0.41091	0.47	0.141	7.0812e-51	CCL25+ cTEC-like cell	MARC2
3.82324e-55	0.265262	0.27	0.018	1.43811e-50	CCL25+ cTEC-like cell	SLC9A3-AS1
3.84201e-55	0.536251	0.6	0.272	1.44517e-50	CCL25+ cTEC-like cell	RBBP8
1.03866e-54	0.381876	0.547	0.152	3.90692e-50	CCL25+ cTEC-like cell	HLA-DQA1
1.04499e-54	0.592158	0.4	0.062	3.93074e-50	CCL25+ cTEC-like cell	APOE
1.3743e-54	0.701936	0.881	0.822	5.16942e-50	CCL25+ cTEC-like cell	HLA-B
1.46349e-54	0.429793	0.481	0.113	5.50491e-50	CCL25+ cTEC-like cell	MED27
2.7423e-54	0.569656	0.656	0.219	1.03152e-49	CCL25+ cTEC-like cell	TCEA3
3.25588e-54	0.468047	0.821	0.814	1.2247e-49	CCL25+ cTEC-like cell	BCAP31
1.75839e-53	0.347815	0.453	0.086	6.61419e-49	CCL25+ cTEC-like cell	FKBP5
7.3563e-53	0.57366	0.677	0.265	2.76707e-48	CCL25+ cTEC-like cell	CELF2
1.97456e-52	0.493335	0.933	0.922	7.42732e-48	CCL25+ cTEC-like cell	RPSA
3.35818e-52	0.531361	0.789	0.563	1.26318e-47	CCL25+ cTEC-like cell	PNKD
4.95986e-52	0.452103	0.898	0.887	1.86565e-47	CCL25+ cTEC-like cell	UQCRH
6.59746e-52	0.529766	0.653	0.293	2.48163e-47	CCL25+ cTEC-like cell	ETFB
8.80787e-52	0.557241	0.726	0.498	3.31308e-47	CCL25+ cTEC-like cell	PDCD4
9.03331e-52	0.349302	0.586	0.187	3.39788e-47	CCL25+ cTEC-like cell	BEX4
1.23694e-51	0.928091	0.835	0.442	4.65275e-47	CCL25+ cTEC-like cell	NUPR1
1.26631e-51	0.309776	0.477	0.113	4.76322e-47	CCL25+ cTEC-like cell	EPHX2
2.33315e-51	0.432611	0.533	0.137	8.77613e-47	CCL25+ cTEC-like cell	MAF
4.53775e-51	0.961623	0.814	0.504	1.70687e-46	CCL25+ cTEC-like cell	MT2A
7.48996e-51	0.399532	0.449	0.117	2.81735e-46	CCL25+ cTEC-like cell	KIAA0930
9.92465e-51	0.38433	0.326	0.046	3.73316e-46	CCL25+ cTEC-like cell	TBATA
1.20662e-50	0.282376	0.319	0.036	4.53872e-46	CCL25+ cTEC-like cell	SIPA1L2
1.31768e-50	0.51857	0.561	0.158	4.95645e-46	CCL25+ cTEC-like cell	CSRP2
1.88962e-50	0.522796	0.965	0.972	7.10782e-46	CCL25+ cTEC-like cell	RPS3A
3.40328e-50	0.509596	0.747	0.545	1.28015e-45	CCL25+ cTEC-like cell	DPM3
5.04978e-50	0.48721	0.86	0.753	1.89947e-45	CCL25+ cTEC-like cell	SDHC
6.37601e-50	0.500379	0.565	0.195	2.39834e-45	CCL25+ cTEC-like cell	GALNT2
8.10716e-50	0.892829	0.863	0.666	3.04951e-45	CCL25+ cTEC-like cell	GADD45B
2.00447e-49	0.753275	0.495	0.12	7.53981e-45	CCL25+ cTEC-like cell	S100A8
3.53552e-49	0.407396	0.495	0.117	1.32989e-44	CCL25+ cTEC-like cell	WBP1L
4.83279e-49	0.450257	0.572	0.179	1.81786e-44	CCL25+ cTEC-like cell	C1orf21
7.86396e-49	0.467858	0.565	0.175	2.95803e-44	CCL25+ cTEC-like cell	MAP3K20
7.96773e-49	0.715128	0.793	0.587	2.99706e-44	CCL25+ cTEC-like cell	DSP
9.22149e-49	0.382843	0.358	0.056	3.46866e-44	CCL25+ cTEC-like cell	NR1H3
1.05063e-48	0.315978	0.386	0.07	3.95196e-44	CCL25+ cTEC-like cell	AL354744.1
1.57539e-48	0.400837	0.902	0.896	5.92584e-44	CCL25+ cTEC-like cell	EIF3K
1.76736e-48	0.469025	0.87	0.805	6.64792e-44	CCL25+ cTEC-like cell	EID1
2.10874e-48	0.516965	0.579	0.24	7.93203e-44	CCL25+ cTEC-like cell	TNKS1BP1
2.37364e-48	0.430411	0.898	0.892	8.92846e-44	CCL25+ cTEC-like cell	CLTA
2.50664e-48	0.380768	0.53	0.146	9.42871e-44	CCL25+ cTEC-like cell	ARL4C
2.86636e-48	0.431218	0.874	0.858	1.07818e-43	CCL25+ cTEC-like cell	NDUFS5
3.02048e-48	0.52025	0.604	0.213	1.13615e-43	CCL25+ cTEC-like cell	MYO10
3.13147e-48	0.50144	0.642	0.241	1.1779e-43	CCL25+ cTEC-like cell	ILF3-DT
4.24033e-48	0.374792	0.414	0.093	1.595e-43	CCL25+ cTEC-like cell	AC092803.2
4.35873e-48	0.605031	0.554	0.188	1.63954e-43	CCL25+ cTEC-like cell	ALCAM
5.17259e-48	0.555857	0.653	0.248	1.94567e-43	CCL25+ cTEC-like cell	MPZL2
5.6379e-48	0.695895	0.688	0.457	2.1207e-43	CCL25+ cTEC-like cell	HIST1H1C
5.92331e-48	0.291541	0.495	0.13	2.22805e-43	CCL25+ cTEC-like cell	SLC2A4RG
9.71986e-48	0.468629	0.898	0.896	3.65613e-43	CCL25+ cTEC-like cell	COX6C
2.611e-47	0.344407	0.358	0.063	9.82129e-43	CCL25+ cTEC-like cell	TDGF1
5.20597e-47	0.489788	0.839	0.759	1.95823e-42	CCL25+ cTEC-like cell	CYC1
6.34319e-47	0.481952	0.635	0.392	2.38599e-42	CCL25+ cTEC-like cell	PLGRKT
1.83855e-46	0.467085	0.902	0.853	6.91571e-42	CCL25+ cTEC-like cell	MRPS21
1.94509e-46	0.406007	0.411	0.095	7.31646e-42	CCL25+ cTEC-like cell	HSPA12A
2.24073e-46	0.454801	0.596	0.252	8.42852e-42	CCL25+ cTEC-like cell	COQ9
2.55388e-46	0.294263	0.393	0.075	9.60643e-42	CCL25+ cTEC-like cell	HS3ST1
2.64644e-46	0.339227	0.453	0.109	9.95458e-42	CCL25+ cTEC-like cell	MIR100HG
4.51722e-46	0.678304	0.425	0.196	1.69915e-41	CCL25+ cTEC-like cell	ITPKC
7.10005e-46	0.623085	0.691	0.331	2.67068e-41	CCL25+ cTEC-like cell	MAST4
7.14681e-46	0.639484	0.909	0.842	2.68827e-41	CCL25+ cTEC-like cell	TUBB4B
8.97954e-46	0.531184	0.53	0.157	3.37765e-41	CCL25+ cTEC-like cell	SLC16A11
2.00089e-45	0.326912	0.323	0.052	7.52634e-41	CCL25+ cTEC-like cell	GPT2
2.2882e-45	0.277098	0.312	0.04	8.60707e-41	CCL25+ cTEC-like cell	LRMDA
2.32058e-45	0.405235	0.909	0.92	8.72887e-41	CCL25+ cTEC-like cell	RPL31
2.49456e-45	0.494737	0.828	0.666	9.38328e-41	CCL25+ cTEC-like cell	UQCRC2
2.69254e-45	0.561882	0.635	0.275	1.0128e-40	CCL25+ cTEC-like cell	PALLD
4.18003e-45	0.497378	0.884	0.854	1.57232e-40	CCL25+ cTEC-like cell	RPS2
4.20444e-45	0.812522	0.723	0.518	1.5815e-40	CCL25+ cTEC-like cell	NFKBIZ
5.05475e-45	0.547662	0.737	0.503	1.90135e-40	CCL25+ cTEC-like cell	DEGS1
5.85572e-45	0.365028	0.4	0.123	2.20263e-40	CCL25+ cTEC-like cell	PROM2
9.47731e-45	0.664873	0.93	0.861	3.56489e-40	CCL25+ cTEC-like cell	ZFP36L1
1.00031e-44	0.349327	0.428	0.097	3.76266e-40	CCL25+ cTEC-like cell	MAML3
1.07169e-44	0.480275	0.611	0.259	4.03115e-40	CCL25+ cTEC-like cell	PTPN1
1.58678e-44	0.426434	0.354	0.143	5.96868e-40	CCL25+ cTEC-like cell	PCAT1
1.9472e-44	0.428289	0.635	0.32	7.32438e-40	CCL25+ cTEC-like cell	RPP25L
2.9515e-44	0.449545	0.835	0.767	1.11021e-39	CCL25+ cTEC-like cell	NDUFS7
3.10958e-44	0.284976	0.284	0.04	1.16967e-39	CCL25+ cTEC-like cell	DNM3
4.21636e-44	0.356706	0.554	0.17	1.58598e-39	CCL25+ cTEC-like cell	LINC01139
4.71295e-44	0.523496	0.639	0.46	1.77278e-39	CCL25+ cTEC-like cell	PITHD1
9.4171e-44	0.333976	0.382	0.075	3.54224e-39	CCL25+ cTEC-like cell	KANK2
9.5079e-44	0.350581	0.467	0.116	3.5764e-39	CCL25+ cTEC-like cell	NBL1
2.4022e-43	0.462638	0.825	0.767	9.03589e-39	CCL25+ cTEC-like cell	MDH1
6.01134e-43	0.270891	0.393	0.095	2.26116e-38	CCL25+ cTEC-like cell	DMKN
7.59265e-43	0.411659	0.547	0.168	2.85597e-38	CCL25+ cTEC-like cell	RORA
1.33707e-42	0.504954	0.723	0.422	5.02939e-38	CCL25+ cTEC-like cell	LRRFIP1
1.45405e-42	0.460143	0.663	0.408	5.46939e-38	CCL25+ cTEC-like cell	DECR1
1.93992e-42	0.558508	0.667	0.286	7.29701e-38	CCL25+ cTEC-like cell	IL6ST
2.51157e-42	0.460511	0.726	0.502	9.44727e-38	CCL25+ cTEC-like cell	LDOC1
5.21073e-42	0.312569	0.347	0.069	1.96002e-37	CCL25+ cTEC-like cell	OGFRL1
1.34298e-41	0.470349	0.604	0.298	5.05161e-37	CCL25+ cTEC-like cell	GOT1
1.46697e-41	0.301691	0.242	0.049	5.51801e-37	CCL25+ cTEC-like cell	ANKRD18A
1.66597e-41	0.693	0.782	0.674	6.26654e-37	CCL25+ cTEC-like cell	KLF10
1.90718e-41	0.440983	0.6	0.259	7.17385e-37	CCL25+ cTEC-like cell	CNPPD1
2.18313e-41	0.301788	0.34	0.058	8.21184e-37	CCL25+ cTEC-like cell	HIST1H4H
2.7646e-41	0.316294	0.351	0.069	1.0399e-36	CCL25+ cTEC-like cell	OGDHL
3.04721e-41	0.471636	0.747	0.572	1.14621e-36	CCL25+ cTEC-like cell	PMVK
4.52372e-41	0.456569	0.554	0.187	1.7016e-36	CCL25+ cTEC-like cell	PLXNA2
5.05803e-41	0.462261	0.642	0.259	1.90258e-36	CCL25+ cTEC-like cell	CUX1
7.63307e-41	0.29702	0.354	0.07	2.87118e-36	CCL25+ cTEC-like cell	DMRTA1
9.74597e-41	0.440731	0.842	0.738	3.66595e-36	CCL25+ cTEC-like cell	HAX1
1.65656e-40	0.427067	0.807	0.747	6.23115e-36	CCL25+ cTEC-like cell	CAPZB
1.72451e-40	0.326779	0.379	0.138	6.48676e-36	CCL25+ cTEC-like cell	DIAPH2
2.33715e-40	0.399871	0.856	0.854	8.79119e-36	CCL25+ cTEC-like cell	HIGD2A
3.40372e-40	0.380587	0.519	0.161	1.28031e-35	CCL25+ cTEC-like cell	SERINC2
6.21053e-40	0.348939	0.418	0.105	2.33609e-35	CCL25+ cTEC-like cell	OSBPL11
6.33167e-40	0.409882	0.512	0.327	2.38166e-35	CCL25+ cTEC-like cell	CTNNBIP1
1.32482e-39	0.585288	0.867	0.524	4.98332e-35	CCL25+ cTEC-like cell	S100A10
1.97964e-39	0.3046	0.495	0.149	7.44642e-35	CCL25+ cTEC-like cell	NFIX
2.60064e-39	0.420063	0.625	0.25	9.78232e-35	CCL25+ cTEC-like cell	SOX15
3.21137e-39	0.36629	0.354	0.1	1.20796e-34	CCL25+ cTEC-like cell	AL590226.2
3.42472e-39	0.356848	0.523	0.167	1.28821e-34	CCL25+ cTEC-like cell	RBMS3
1.71065e-38	0.590364	0.768	0.499	6.43461e-34	CCL25+ cTEC-like cell	S100A16
1.71763e-38	0.602014	0.554	0.231	6.46085e-34	CCL25+ cTEC-like cell	HIST1H2BC
1.81336e-38	0.496997	0.744	0.485	6.82097e-34	CCL25+ cTEC-like cell	SYTL1
2.63253e-38	0.323864	0.46	0.136	9.90227e-34	CCL25+ cTEC-like cell	MAFB
3.5214e-38	0.544164	0.779	0.634	1.32457e-33	CCL25+ cTEC-like cell	IRF6
5.21966e-38	0.334752	0.846	0.874	1.96337e-33	CCL25+ cTEC-like cell	ATP5MG
1.93503e-37	0.391802	0.968	0.992	7.27862e-33	CCL25+ cTEC-like cell	RPS8
2.2994e-37	1.21868	0.309	0.057	8.64919e-33	CCL25+ cTEC-like cell	CCL2
3.04425e-37	0.508761	0.853	0.802	1.1451e-32	CCL25+ cTEC-like cell	HLA-C
4.86208e-37	0.456068	0.744	0.496	1.82887e-32	CCL25+ cTEC-like cell	C7orf50
7.70524e-37	0.751477	0.909	0.823	2.89833e-32	CCL25+ cTEC-like cell	IFITM3
8.29326e-37	0.385965	0.639	0.265	3.11951e-32	CCL25+ cTEC-like cell	SSBP2
1.19174e-36	0.488798	0.572	0.485	4.48272e-32	CCL25+ cTEC-like cell	TRIB1
1.2621e-36	0.500334	0.765	0.538	4.74737e-32	CCL25+ cTEC-like cell	TCEAL4
1.34436e-36	0.466755	0.723	0.453	5.05679e-32	CCL25+ cTEC-like cell	COPS9
1.38979e-36	0.413349	0.926	0.908	5.22771e-32	CCL25+ cTEC-like cell	COX5B
1.75219e-36	0.462024	0.698	0.48	6.59085e-32	CCL25+ cTEC-like cell	SDCCAG8
3.55972e-36	0.723622	0.849	0.696	1.33899e-31	CCL25+ cTEC-like cell	FOSB
4.10068e-36	0.394471	0.793	0.731	1.54247e-31	CCL25+ cTEC-like cell	NDUFS6
7.27856e-36	0.438635	0.558	0.257	2.73783e-31	CCL25+ cTEC-like cell	PLPP3
8.40088e-36	0.43054	0.747	0.512	3.15999e-31	CCL25+ cTEC-like cell	OXA1L
8.57573e-36	0.531753	0.691	0.345	3.22576e-31	CCL25+ cTEC-like cell	PAX1
1.83448e-35	0.409303	0.607	0.41	6.90038e-31	CCL25+ cTEC-like cell	ACO2
1.92239e-35	0.429369	0.772	0.643	7.23107e-31	CCL25+ cTEC-like cell	NDUFS2
2.40669e-35	0.588293	0.919	0.829	9.05276e-31	CCL25+ cTEC-like cell	LDHA
4.13079e-35	0.320153	0.916	0.937	1.5538e-30	CCL25+ cTEC-like cell	PFN1
4.22272e-35	0.389666	0.846	0.848	1.58838e-30	CCL25+ cTEC-like cell	UQCRQ
4.22587e-35	0.68363	0.709	0.696	1.58956e-30	CCL25+ cTEC-like cell	IRF1
7.22646e-35	0.45064	0.733	0.512	2.71823e-30	CCL25+ cTEC-like cell	NDUFB1
9.27542e-35	0.405727	0.705	0.594	3.48895e-30	CCL25+ cTEC-like cell	NDUFA8
1.21138e-34	0.398722	0.453	0.15	4.55662e-30	CCL25+ cTEC-like cell	SLC46A1
1.37612e-34	0.373795	0.895	0.877	5.17626e-30	CCL25+ cTEC-like cell	ATP5IF1
1.47633e-34	0.397876	0.768	0.703	5.55322e-30	CCL25+ cTEC-like cell	PCBD1
1.97021e-34	0.503986	0.663	0.375	7.41093e-30	CCL25+ cTEC-like cell	LAMP2
2.29072e-34	0.345204	0.404	0.107	8.61654e-30	CCL25+ cTEC-like cell	SH2D2A
4.84289e-34	0.390442	0.474	0.154	1.82165e-29	CCL25+ cTEC-like cell	SYNPO2
2.06062e-33	0.261648	0.442	0.131	7.75104e-29	CCL25+ cTEC-like cell	AP002360.1
2.13663e-33	0.28292	0.523	0.189	8.03693e-29	CCL25+ cTEC-like cell	EYA2
3.52632e-33	0.479488	0.775	0.638	1.32643e-28	CCL25+ cTEC-like cell	GAMT
4.16306e-33	0.446227	0.505	0.199	1.56593e-28	CCL25+ cTEC-like cell	COL7A1
4.32621e-33	0.460301	0.607	0.368	1.6273e-28	CCL25+ cTEC-like cell	OXCT1
4.61541e-33	0.372043	0.554	0.227	1.73609e-28	CCL25+ cTEC-like cell	FBXO44
8.42343e-33	0.266346	0.193	0.019	3.16847e-28	CCL25+ cTEC-like cell	GAS6-AS1
1.37225e-32	0.421185	0.73	0.546	5.16171e-28	CCL25+ cTEC-like cell	FUNDC2
1.4365e-32	0.372375	0.607	0.271	5.4034e-28	CCL25+ cTEC-like cell	PPP1R7
1.89991e-32	0.366832	0.432	0.161	7.14651e-28	CCL25+ cTEC-like cell	TRIM14
2.27694e-32	0.321196	0.442	0.158	8.5647e-28	CCL25+ cTEC-like cell	PARP3
3.23473e-32	0.434872	0.698	0.523	1.21674e-27	CCL25+ cTEC-like cell	BCAS2
4.54934e-32	0.565171	0.561	0.273	1.71124e-27	CCL25+ cTEC-like cell	RNPC3
4.74172e-32	0.424715	0.912	0.916	1.7836e-27	CCL25+ cTEC-like cell	GPX1
6.27704e-32	0.350933	0.463	0.17	2.36111e-27	CCL25+ cTEC-like cell	AC074143.1
8.46389e-32	0.266809	0.375	0.099	3.18369e-27	CCL25+ cTEC-like cell	TRAC
1.44078e-31	0.361509	0.537	0.219	5.41949e-27	CCL25+ cTEC-like cell	LIFR
2.56471e-31	0.375637	0.782	0.714	9.64718e-27	CCL25+ cTEC-like cell	NDUFB6
2.61669e-31	0.630726	0.954	0.932	9.84267e-27	CCL25+ cTEC-like cell	JUN
8.55253e-31	0.339455	0.477	0.174	3.21704e-26	CCL25+ cTEC-like cell	LINC00963
1.35851e-30	0.345475	0.884	0.898	5.11005e-26	CCL25+ cTEC-like cell	ATP5F1D
1.99211e-30	0.333238	0.333	0.082	7.49333e-26	CCL25+ cTEC-like cell	LTB4R
2.0382e-30	0.324692	0.432	0.142	7.6667e-26	CCL25+ cTEC-like cell	TCAF1
2.89018e-30	0.406	0.737	0.502	1.08714e-25	CCL25+ cTEC-like cell	RRAGA
3.41308e-30	0.3014	0.393	0.13	1.28383e-25	CCL25+ cTEC-like cell	LPAR6
5.42255e-30	0.394744	0.733	0.62	2.03969e-25	CCL25+ cTEC-like cell	NDUFB5
9.02573e-30	0.388585	0.709	0.55	3.39503e-25	CCL25+ cTEC-like cell	DMAC1
1.33676e-29	0.291267	0.491	0.184	5.02822e-25	CCL25+ cTEC-like cell	PLEK2
1.44873e-29	0.467736	0.428	0.16	5.4494e-25	CCL25+ cTEC-like cell	IFI44L
4.43284e-29	0.516043	0.389	0.26	1.66741e-24	CCL25+ cTEC-like cell	LAMC2
5.77082e-29	0.620075	0.968	0.924	2.17069e-24	CCL25+ cTEC-like cell	CD74
7.2712e-29	0.270313	0.411	0.128	2.73506e-24	CCL25+ cTEC-like cell	DSTYK
7.37516e-29	0.353279	0.867	0.831	2.77417e-24	CCL25+ cTEC-like cell	ATP5MD
1.05708e-28	0.379027	0.561	0.3	3.97621e-24	CCL25+ cTEC-like cell	CFDP1
1.09451e-28	0.399815	0.744	0.556	4.11699e-24	CCL25+ cTEC-like cell	NFIC
1.17024e-28	0.387539	0.523	0.216	4.40185e-24	CCL25+ cTEC-like cell	GSTM3
1.38055e-28	0.374366	0.439	0.153	5.19293e-24	CCL25+ cTEC-like cell	PDE4D
2.00831e-28	0.380056	0.337	0.091	7.55427e-24	CCL25+ cTEC-like cell	CAMK2B
2.01875e-28	0.335606	0.47	0.2	7.59353e-24	CCL25+ cTEC-like cell	MTFR1L
2.28171e-28	0.379785	0.54	0.241	8.58266e-24	CCL25+ cTEC-like cell	TRIM22
4.51243e-28	0.521754	0.796	0.712	1.69735e-23	CCL25+ cTEC-like cell	EIF4A3
7.66216e-28	0.273389	0.375	0.109	2.88212e-23	CCL25+ cTEC-like cell	COL4A5
8.23722e-28	0.347058	0.547	0.265	3.09843e-23	CCL25+ cTEC-like cell	COMTD1
1.24061e-27	0.403406	0.614	0.314	4.66654e-23	CCL25+ cTEC-like cell	GPC1
1.43151e-27	0.289677	0.484	0.198	5.38464e-23	CCL25+ cTEC-like cell	ACAT1
1.75715e-27	0.428244	0.765	0.584	6.60951e-23	CCL25+ cTEC-like cell	APLP2
2.1187e-27	0.392754	0.404	0.128	7.96951e-23	CCL25+ cTEC-like cell	PGGHG
2.23682e-27	0.34779	0.586	0.358	8.41379e-23	CCL25+ cTEC-like cell	PPA2
2.54446e-27	0.270895	0.305	0.084	9.571e-23	CCL25+ cTEC-like cell	STOX2
2.99291e-27	0.310237	0.432	0.147	1.12578e-22	CCL25+ cTEC-like cell	AAK1
3.39008e-27	0.381992	0.811	0.733	1.27518e-22	CCL25+ cTEC-like cell	ENSA
4.1318e-27	0.399063	0.498	0.209	1.55418e-22	CCL25+ cTEC-like cell	PCF11
5.9821e-27	0.38559	0.656	0.387	2.25017e-22	CCL25+ cTEC-like cell	ABHD14B
6.21566e-27	0.284179	0.337	0.091	2.33802e-22	CCL25+ cTEC-like cell	HPGD
8.55003e-27	0.347305	0.6	0.406	3.21609e-22	CCL25+ cTEC-like cell	FH
8.86871e-27	0.373058	0.975	0.959	3.33597e-22	CCL25+ cTEC-like cell	HSPB1
8.88846e-27	0.276551	0.849	0.87	3.34339e-22	CCL25+ cTEC-like cell	PRDX6
1.2165e-26	0.348178	0.418	0.19	4.57587e-22	CCL25+ cTEC-like cell	DSEL
1.29266e-26	0.559503	0.554	0.536	4.86235e-22	CCL25+ cTEC-like cell	ICAM1
2.77221e-26	0.337881	0.916	0.894	1.04277e-21	CCL25+ cTEC-like cell	RPL7
3.16072e-26	0.380474	0.596	0.29	1.1889e-21	CCL25+ cTEC-like cell	ANXA6
5.27202e-26	0.378891	0.284	0.065	1.98307e-21	CCL25+ cTEC-like cell	GNG11
5.90779e-26	0.645015	0.919	0.907	2.22222e-21	CCL25+ cTEC-like cell	NFKBIA
7.00945e-26	0.340365	0.614	0.323	2.6366e-21	CCL25+ cTEC-like cell	TTC1
8.33973e-26	0.45312	0.765	0.562	3.13699e-21	CCL25+ cTEC-like cell	MEIS2
9.80561e-26	0.437812	0.618	0.331	3.68838e-21	CCL25+ cTEC-like cell	FLNA
1.41817e-25	0.523354	0.663	0.452	5.33445e-21	CCL25+ cTEC-like cell	CLDN7
2.74036e-25	0.304384	0.968	0.983	1.03079e-20	CCL25+ cTEC-like cell	RACK1
2.75601e-25	0.285767	0.102	0.004	1.03667e-20	CCL25+ cTEC-like cell	CCL21
3.02122e-25	0.334029	0.888	0.841	1.13643e-20	CCL25+ cTEC-like cell	GABARAP
3.30907e-25	0.506344	0.856	0.783	1.24471e-20	CCL25+ cTEC-like cell	HLA-A
3.68229e-25	0.342861	0.653	0.419	1.38509e-20	CCL25+ cTEC-like cell	MRPS14
5.20634e-25	0.554354	0.947	0.921	1.95836e-20	CCL25+ cTEC-like cell	ZFP36
5.85527e-25	0.274191	0.926	0.958	2.20246e-20	CCL25+ cTEC-like cell	RPL9
6.55273e-25	0.407051	0.375	0.14	2.46481e-20	CCL25+ cTEC-like cell	NDRG1
1.06519e-24	0.290508	0.484	0.201	4.00672e-20	CCL25+ cTEC-like cell	SEMA4B
1.98623e-24	0.342198	0.786	0.765	7.47119e-20	CCL25+ cTEC-like cell	VDAC1
2.382e-24	0.336493	0.702	0.396	8.9599e-20	CCL25+ cTEC-like cell	HMGB2
3.76332e-24	0.283959	0.439	0.215	1.41557e-19	CCL25+ cTEC-like cell	AJM1
3.88571e-24	0.342087	0.474	0.191	1.46161e-19	CCL25+ cTEC-like cell	ACTN1
4.75234e-24	0.314745	0.526	0.277	1.78759e-19	CCL25+ cTEC-like cell	QARS
4.90885e-24	0.287503	0.484	0.207	1.84646e-19	CCL25+ cTEC-like cell	CETN3
5.46605e-24	0.532449	0.389	0.161	2.05605e-19	CCL25+ cTEC-like cell	ADM
6.57613e-24	0.324652	0.765	0.705	2.47361e-19	CCL25+ cTEC-like cell	NDUFB3
8.62619e-24	0.390738	0.565	0.29	3.24474e-19	CCL25+ cTEC-like cell	ITGA6
8.91518e-24	0.274449	0.404	0.142	3.35345e-19	CCL25+ cTEC-like cell	SELENOP
8.94502e-24	0.291532	0.835	0.837	3.36467e-19	CCL25+ cTEC-like cell	NPC2
9.22515e-24	0.316034	0.537	0.283	3.47004e-19	CCL25+ cTEC-like cell	UBE2E2
1.06917e-23	0.293155	0.421	0.168	4.02169e-19	CCL25+ cTEC-like cell	ARHGEF3
1.15867e-23	0.322577	0.589	0.315	4.35835e-19	CCL25+ cTEC-like cell	PI4KB
1.22007e-23	0.279998	0.481	0.23	4.58928e-19	CCL25+ cTEC-like cell	ECI1
1.42468e-23	0.31886	0.905	0.87	5.35894e-19	CCL25+ cTEC-like cell	SERBP1
1.60854e-23	0.383198	0.586	0.344	6.05052e-19	CCL25+ cTEC-like cell	ARL4A
2.07733e-23	0.545384	0.628	0.401	7.81388e-19	CCL25+ cTEC-like cell	FABP5
2.37523e-23	0.357688	0.586	0.315	8.93442e-19	CCL25+ cTEC-like cell	PHLDA3
2.98113e-23	0.368372	0.326	0.098	1.12135e-18	CCL25+ cTEC-like cell	HBEGF
3.53441e-23	0.376449	0.625	0.442	1.32947e-18	CCL25+ cTEC-like cell	IFI16
4.05444e-23	0.355286	0.449	0.186	1.52508e-18	CCL25+ cTEC-like cell	XAF1
4.99144e-23	0.283614	0.449	0.187	1.87753e-18	CCL25+ cTEC-like cell	SNHG3
5.08364e-23	0.276378	0.958	0.99	1.91221e-18	CCL25+ cTEC-like cell	RPL34
5.23897e-23	0.301081	0.547	0.251	1.97064e-18	CCL25+ cTEC-like cell	TP63
6.39721e-23	0.333172	0.611	0.384	2.40631e-18	CCL25+ cTEC-like cell	ATP6V1E1
6.93909e-23	0.49245	0.368	0.187	2.61014e-18	CCL25+ cTEC-like cell	TUBB2A
9.46654e-23	0.293148	0.449	0.181	3.56084e-18	CCL25+ cTEC-like cell	DGKA
1.10992e-22	0.296036	0.835	0.853	4.17495e-18	CCL25+ cTEC-like cell	ATP5PF
1.93788e-22	0.317285	0.491	0.255	7.28934e-18	CCL25+ cTEC-like cell	IDH3A
3.28839e-22	0.328963	0.649	0.436	1.23693e-17	CCL25+ cTEC-like cell	VBP1
3.5001e-22	0.404098	0.698	0.516	1.31656e-17	CCL25+ cTEC-like cell	MAGED2
5.47898e-22	0.322311	0.681	0.412	2.06092e-17	CCL25+ cTEC-like cell	HLA-DPB1
5.6496e-22	0.299211	0.505	0.224	2.1251e-17	CCL25+ cTEC-like cell	CYP3A5
5.97826e-22	0.450715	0.674	0.396	2.24872e-17	CCL25+ cTEC-like cell	CCND1
6.295e-22	0.45628	0.972	0.936	2.36787e-17	CCL25+ cTEC-like cell	JUNB
6.548e-22	0.342166	0.614	0.361	2.46303e-17	CCL25+ cTEC-like cell	SDHD
9.14231e-22	0.408865	0.916	0.852	3.43888e-17	CCL25+ cTEC-like cell	MDK
1.43989e-21	0.493974	0.533	0.349	5.41615e-17	CCL25+ cTEC-like cell	FOSL1
1.57863e-21	0.281422	0.477	0.239	5.93801e-17	CCL25+ cTEC-like cell	TRIM69
1.94295e-21	0.281348	0.484	0.21	7.30842e-17	CCL25+ cTEC-like cell	PPP1R13L
2.03793e-21	0.264783	0.867	0.888	7.66566e-17	CCL25+ cTEC-like cell	COX8A
2.05467e-21	0.301924	0.579	0.295	7.72864e-17	CCL25+ cTEC-like cell	SMAD5
2.13463e-21	0.333497	0.772	0.698	8.02942e-17	CCL25+ cTEC-like cell	ATP5ME
2.18378e-21	0.270111	0.835	0.841	8.21428e-17	CCL25+ cTEC-like cell	TBCA
2.54143e-21	0.349684	0.681	0.451	9.55957e-17	CCL25+ cTEC-like cell	CYHR1
3.25792e-21	0.26156	0.989	0.997	1.22547e-16	CCL25+ cTEC-like cell	RPL10
3.87479e-21	0.323963	0.582	0.352	1.4575e-16	CCL25+ cTEC-like cell	AFG3L2
4.7792e-21	0.347313	0.575	0.397	1.7977e-16	CCL25+ cTEC-like cell	EIF2AK2
4.78761e-21	0.396875	0.628	0.373	1.80086e-16	CCL25+ cTEC-like cell	STAT1
5.70901e-21	0.264117	0.316	0.105	2.14744e-16	CCL25+ cTEC-like cell	RALGAPA2
6.64652e-21	0.354051	0.656	0.442	2.50009e-16	CCL25+ cTEC-like cell	NDUFA10
6.7699e-21	0.337878	0.747	0.614	2.5465e-16	CCL25+ cTEC-like cell	AKR7A2
7.02893e-21	0.311155	0.498	0.284	2.64393e-16	CCL25+ cTEC-like cell	RHBDL1
8.48364e-21	0.35775	0.793	0.658	3.19112e-16	CCL25+ cTEC-like cell	HSPA9
1.49274e-20	0.428036	0.832	0.773	5.61495e-16	CCL25+ cTEC-like cell	HNRNPU
1.66874e-20	0.290761	0.498	0.252	6.27698e-16	CCL25+ cTEC-like cell	SPART
1.90857e-20	0.301138	0.87	0.853	7.17907e-16	CCL25+ cTEC-like cell	HMGN2
2.03693e-20	0.286693	0.825	0.786	7.66192e-16	CCL25+ cTEC-like cell	YWHAE
2.05898e-20	0.52115	0.796	0.618	7.74487e-16	CCL25+ cTEC-like cell	ISG15
2.14976e-20	0.322489	0.442	0.254	8.08633e-16	CCL25+ cTEC-like cell	B3GNT5
3.16857e-20	0.346596	0.782	0.654	1.19186e-15	CCL25+ cTEC-like cell	RTL8C
3.807e-20	0.311434	0.853	0.946	1.432e-15	CCL25+ cTEC-like cell	MT-CO1
3.90147e-20	0.295525	0.561	0.285	1.46754e-15	CCL25+ cTEC-like cell	SDC1
4.59343e-20	0.312037	0.614	0.331	1.72782e-15	CCL25+ cTEC-like cell	CD44
4.72511e-20	0.266072	0.407	0.17	1.77735e-15	CCL25+ cTEC-like cell	GATM
5.09652e-20	0.422533	0.807	0.733	1.91706e-15	CCL25+ cTEC-like cell	TIMP1
6.38922e-20	0.271434	0.442	0.192	2.4033e-15	CCL25+ cTEC-like cell	PFKM
1.05367e-19	0.273622	0.905	0.925	3.96338e-15	CCL25+ cTEC-like cell	PPDPF
1.19674e-19	0.26342	0.796	0.791	4.50152e-15	CCL25+ cTEC-like cell	RNH1
1.46234e-19	0.300527	0.8	0.779	5.5006e-15	CCL25+ cTEC-like cell	MRPL41
1.60394e-19	0.303286	0.821	0.767	6.03323e-15	CCL25+ cTEC-like cell	PSMD4
1.9982e-19	0.446101	0.712	0.474	7.51623e-15	CCL25+ cTEC-like cell	CEBPD
2.55822e-19	0.326476	0.716	0.551	9.62273e-15	CCL25+ cTEC-like cell	SCCPDH
2.58809e-19	0.327909	0.684	0.44	9.7351e-15	CCL25+ cTEC-like cell	SH3YL1
2.9944e-19	0.471872	0.751	0.607	1.12635e-14	CCL25+ cTEC-like cell	H1F0
4.62912e-19	0.270737	0.818	0.812	1.74124e-14	CCL25+ cTEC-like cell	ATP5PB
4.76556e-19	0.35797	0.888	0.829	1.79257e-14	CCL25+ cTEC-like cell	PGK1
1.14906e-18	0.291785	0.47	0.278	4.3222e-14	CCL25+ cTEC-like cell	PGAM1
1.18623e-18	0.308053	0.614	0.449	4.46201e-14	CCL25+ cTEC-like cell	HADHB
1.23849e-18	0.29596	0.628	0.422	4.65859e-14	CCL25+ cTEC-like cell	NSL1
1.38822e-18	0.485667	0.579	0.461	5.22178e-14	CCL25+ cTEC-like cell	MAFF
1.3911e-18	0.279806	0.474	0.231	5.23264e-14	CCL25+ cTEC-like cell	MECP2
2.50095e-18	0.295826	0.642	0.423	9.40734e-14	CCL25+ cTEC-like cell	PIGC
4.55955e-18	0.339234	0.933	0.936	1.71507e-13	CCL25+ cTEC-like cell	MIF
6.51589e-18	0.35073	0.688	0.44	2.45095e-13	CCL25+ cTEC-like cell	S100A13
7.82032e-18	0.304939	0.982	0.991	2.94161e-13	CCL25+ cTEC-like cell	RPL8
1.30418e-17	0.278879	0.611	0.47	4.90566e-13	CCL25+ cTEC-like cell	COA6
1.4231e-17	0.483628	0.495	0.339	5.35301e-13	CCL25+ cTEC-like cell	HES1
1.69467e-17	0.290461	0.705	0.603	6.37451e-13	CCL25+ cTEC-like cell	NDUFS3
2.11796e-17	0.296264	0.814	0.777	7.96669e-13	CCL25+ cTEC-like cell	FAM162A
3.36277e-17	0.544177	0.849	0.931	1.26491e-12	CCL25+ cTEC-like cell	MT-RNR1
3.71728e-17	0.303051	0.842	0.832	1.39825e-12	CCL25+ cTEC-like cell	POLR2L
4.11186e-17	0.261041	0.891	0.866	1.54667e-12	CCL25+ cTEC-like cell	TSTD1
4.94364e-17	0.307281	0.74	0.636	1.85955e-12	CCL25+ cTEC-like cell	NEDD8
1.81068e-16	0.36409	0.607	0.387	6.81087e-12	CCL25+ cTEC-like cell	PLEC
2.12757e-16	0.329105	0.632	0.411	8.00284e-12	CCL25+ cTEC-like cell	CAST
3.36144e-16	0.276293	0.747	0.684	1.26441e-11	CCL25+ cTEC-like cell	MGMT
3.4984e-16	0.292161	0.607	0.366	1.31592e-11	CCL25+ cTEC-like cell	SUSD4
4.84531e-16	0.28046	0.396	0.239	1.82256e-11	CCL25+ cTEC-like cell	OSMR
5.97085e-16	0.33493	0.839	0.923	2.24593e-11	CCL25+ cTEC-like cell	MT-CO3
7.62222e-16	0.297436	0.912	0.924	2.8671e-11	CCL25+ cTEC-like cell	SQSTM1
9.60974e-16	0.308392	0.484	0.251	3.6147e-11	CCL25+ cTEC-like cell	HLA-DMA
1.03752e-15	0.26612	0.547	0.382	3.90264e-11	CCL25+ cTEC-like cell	COPS3
1.1582e-15	0.28673	0.6	0.42	4.35657e-11	CCL25+ cTEC-like cell	MICOS10
1.16566e-15	0.294178	0.66	0.491	4.38465e-11	CCL25+ cTEC-like cell	PDHA1
1.16814e-15	0.276048	0.786	0.709	4.39397e-11	CCL25+ cTEC-like cell	EMD
1.18913e-15	0.26807	0.863	0.817	4.4729e-11	CCL25+ cTEC-like cell	NCL
1.9986e-15	0.311728	0.551	0.378	7.51774e-11	CCL25+ cTEC-like cell	ENAH
2.52781e-15	0.315593	0.737	0.6	9.50835e-11	CCL25+ cTEC-like cell	WDR1
2.69493e-15	0.311562	0.66	0.499	1.0137e-10	CCL25+ cTEC-like cell	ASH1L
3.07428e-15	0.354127	0.509	0.287	1.15639e-10	CCL25+ cTEC-like cell	ARL5B
4.49118e-15	0.282887	0.642	0.412	1.68936e-10	CCL25+ cTEC-like cell	AAMP
1.12615e-14	0.284995	0.807	0.727	4.23602e-10	CCL25+ cTEC-like cell	NDUFV1
1.1948e-14	0.26653	0.625	0.452	4.49423e-10	CCL25+ cTEC-like cell	IARS2
1.39641e-14	0.262806	0.274	0.117	5.25258e-10	CCL25+ cTEC-like cell	SLC19A2
2.15513e-14	0.260539	0.498	0.27	8.10651e-10	CCL25+ cTEC-like cell	MGST1
3.59959e-14	0.281697	0.8	0.693	1.35399e-09	CCL25+ cTEC-like cell	RSRP1
3.72197e-14	0.287382	0.681	0.574	1.40002e-09	CCL25+ cTEC-like cell	TRAPPC1
3.79252e-14	0.281044	0.909	0.905	1.42655e-09	CCL25+ cTEC-like cell	ATP5F1B
4.36059e-14	0.301555	0.589	0.413	1.64024e-09	CCL25+ cTEC-like cell	CDH3
5.93169e-14	0.262366	0.561	0.414	2.23121e-09	CCL25+ cTEC-like cell	GSTO2
8.94513e-14	0.315688	0.568	0.507	3.36471e-09	CCL25+ cTEC-like cell	ZC3H12A
1.30882e-13	0.292404	0.677	0.515	4.92314e-09	CCL25+ cTEC-like cell	ADAR
1.32354e-13	0.29794	0.695	0.486	4.97849e-09	CCL25+ cTEC-like cell	PRNP
1.51574e-13	0.284929	0.516	0.336	5.70146e-09	CCL25+ cTEC-like cell	AP003498.2
1.96436e-13	0.264744	0.565	0.384	7.38893e-09	CCL25+ cTEC-like cell	SUCO
2.29723e-13	0.368699	0.695	0.599	8.64104e-09	CCL25+ cTEC-like cell	N4BP2L2
2.35344e-13	0.27153	0.439	0.234	8.85245e-09	CCL25+ cTEC-like cell	MACF1
2.50149e-13	0.26945	0.73	0.591	9.40936e-09	CCL25+ cTEC-like cell	XRCC5
3.17777e-13	0.277394	0.554	0.36	1.19532e-08	CCL25+ cTEC-like cell	ZNF750
7.83624e-13	0.279325	0.54	0.344	2.9476e-08	CCL25+ cTEC-like cell	CHD9
7.92014e-13	0.395469	0.554	0.393	2.97916e-08	CCL25+ cTEC-like cell	MX1
8.4381e-13	0.281274	0.484	0.285	3.17399e-08	CCL25+ cTEC-like cell	PSAT1
2.4892e-12	0.261379	0.895	0.877	9.36314e-08	CCL25+ cTEC-like cell	PRDX2
2.98155e-12	0.272148	0.618	0.443	1.12151e-07	CCL25+ cTEC-like cell	SREK1
3.4733e-12	0.282367	0.632	0.444	1.30648e-07	CCL25+ cTEC-like cell	ATP6V0D1
3.9008e-12	0.29232	0.66	0.499	1.46729e-07	CCL25+ cTEC-like cell	PTPRF
5.07239e-12	0.284941	0.604	0.512	1.90798e-07	CCL25+ cTEC-like cell	CXXC5
6.60672e-12	0.319887	0.754	0.7	2.48512e-07	CCL25+ cTEC-like cell	MCL1
8.935e-12	0.374095	0.821	0.787	3.3609e-07	CCL25+ cTEC-like cell	HSPA5
9.95147e-12	0.319514	0.87	0.799	3.74324e-07	CCL25+ cTEC-like cell	PDLIM1
2.19991e-11	0.304691	0.4	0.207	8.27497e-07	CCL25+ cTEC-like cell	HCAR2
3.33358e-11	0.579479	0.909	0.953	1.25393e-06	CCL25+ cTEC-like cell	MALAT1
5.83255e-11	0.307157	0.733	0.622	2.19391e-06	CCL25+ cTEC-like cell	GSTO1
6.54804e-11	0.32963	0.165	0.091	2.46305e-06	CCL25+ cTEC-like cell	CD52
1.36894e-10	0.353264	0.663	0.483	5.14925e-06	CCL25+ cTEC-like cell	HIST1H2AC
1.68753e-10	0.262874	0.705	0.543	6.34765e-06	CCL25+ cTEC-like cell	PNRC2
2.13777e-10	0.374017	0.411	0.26	8.04122e-06	CCL25+ cTEC-like cell	IFITM2
9.0264e-08	0.266115	0.172	0.067	0.00339528	CCL25+ cTEC-like cell	IFIT2
7.75942e-07	0.275054	0.709	0.565	0.0291871	CCL25+ cTEC-like cell	MYC
7.78508e-07	0.266922	0.796	0.744	0.0292836	CCL25+ cTEC-like cell	DDX17
6.24659e-06	0.348067	0.663	0.678	0.234966	CCL25+ cTEC-like cell	TACSTD2
6.23202e-05	0.2913	0.421	0.311	1	CCL25+ cTEC-like cell	RGS16
5.7483e-239	3.48901	0.602	0.118	2.16222e-234	mcTEC-like cell	PRSS16
1.51316e-157	1.22883	0.334	0.162	5.69176e-153	mcTEC-like cell	NBPF20
3.06788e-156	0.743233	0.271	0.357	1.15398e-151	mcTEC-like cell	TFDP2
2.2124e-142	1.66697	0.627	0.533	8.32194e-138	mcTEC-like cell	PLTP
3.13551e-131	2.46539	0.53	0.059	1.17942e-126	mcTEC-like cell	CCL25
1.52687e-128	0.847449	0.301	0.256	5.74332e-124	mcTEC-like cell	SATB1
5.52349e-122	0.666672	0.732	0.825	2.07766e-117	mcTEC-like cell	NCL
1.36545e-117	1.13461	0.389	0.111	5.13616e-113	mcTEC-like cell	C20orf204
2.32147e-114	0.658485	0.482	0.535	8.73222e-110	mcTEC-like cell	CD164
3.70016e-112	0.755638	0.599	0.779	1.39182e-107	mcTEC-like cell	CD99
4.49142e-110	0.607294	0.271	0.299	1.68945e-105	mcTEC-like cell	GIHCG
1.0956e-109	0.585291	0.428	0.49	4.1211e-105	mcTEC-like cell	VPS35
5.88113e-109	0.549994	0.19	0.238	2.21219e-104	mcTEC-like cell	ADA
5.89294e-109	1.24152	0.41	0.039	2.21663e-104	mcTEC-like cell	TBATA
3.72159e-106	0.589518	0.747	0.898	1.39988e-101	mcTEC-like cell	HMGB1
3.95388e-105	0.368726	0.533	0.781	1.48725e-100	mcTEC-like cell	VAPA
1.35134e-103	0.425954	0.373	0.505	5.08308e-99	mcTEC-like cell	C9orf78
1.57162e-103	0.295345	0.274	0.544	5.91164e-99	mcTEC-like cell	PTP4A2
1.57885e-103	0.921917	0.211	0.13	5.93884e-99	mcTEC-like cell	TCF7
2.06533e-103	1.15838	0.38	0.063	7.76873e-99	mcTEC-like cell	PASK
4.56568e-103	0.638421	0.298	0.205	1.71738e-98	mcTEC-like cell	CYP27A1
2.97557e-100	0.302877	0.527	0.807	1.11926e-95	mcTEC-like cell	RNH1
3.82733e-99	0.323384	0.268	0.411	1.43965e-94	mcTEC-like cell	GOPC
1.24768e-98	0.356924	0.515	0.764	4.69316e-94	mcTEC-like cell	CAPZB
3.8375e-98	0.628755	0.792	0.937	1.44347e-93	mcTEC-like cell	UBB
4.2981e-98	0.379036	0.587	0.846	1.61673e-93	mcTEC-like cell	POLR2L
6.30895e-98	0.744258	0.277	0.246	2.37311e-93	mcTEC-like cell	SEPT6
3.47598e-97	1.50253	0.651	0.18	1.30749e-92	mcTEC-like cell	IGFBP7
8.52542e-95	0.630369	0.711	0.851	3.20684e-90	mcTEC-like cell	PSAP
1.49316e-94	0.562991	0.277	0.385	5.61653e-90	mcTEC-like cell	NUCB2
1.41333e-93	0.281463	0.563	0.835	5.31623e-89	mcTEC-like cell	ST13
2.021e-93	0.899616	0.786	0.827	7.60198e-89	mcTEC-like cell	TSC22D1
2.18948e-93	0.310349	0.373	0.595	8.23572e-89	mcTEC-like cell	CBX3
4.00519e-93	0.499861	0.44	0.547	1.50655e-88	mcTEC-like cell	BZW1
1.79622e-92	0.444189	0.364	0.475	6.7565e-88	mcTEC-like cell	PITHD1
4.01157e-92	1.28747	0.491	0.198	1.50895e-87	mcTEC-like cell	CYP1B1
1.10394e-91	0.371771	0.41	0.619	4.15246e-87	mcTEC-like cell	CDC42
1.11313e-91	0.264701	0.627	0.889	4.18704e-87	mcTEC-like cell	HNRNPK
6.13091e-91	0.333431	0.431	0.636	2.30614e-86	mcTEC-like cell	HNRNPM
8.11681e-91	1.19877	0.437	0.102	3.05314e-86	mcTEC-like cell	COL6A1
1.22424e-90	0.533226	0.407	0.472	4.60499e-86	mcTEC-like cell	SEPT9
1.82583e-89	0.38671	0.443	0.632	6.86786e-85	mcTEC-like cell	SEPT7
3.58137e-89	0.300242	0.657	0.886	1.34713e-84	mcTEC-like cell	ATP5MG
6.26321e-89	0.420729	0.593	0.793	2.35591e-84	mcTEC-like cell	EIF4G2
1.34042e-88	0.42203	0.545	0.73	5.04197e-84	mcTEC-like cell	DDX24
2.06906e-88	0.63055	0.623	0.754	7.78276e-84	mcTEC-like cell	DDX17
2.43119e-88	0.376809	0.313	0.486	9.1449e-84	mcTEC-like cell	ELF1
1.99718e-87	0.473776	0.506	0.703	7.5124e-83	mcTEC-like cell	CANX
7.72507e-87	0.811858	0.587	0.696	2.90578e-82	mcTEC-like cell	ZFP36L2
8.57847e-87	0.346762	0.587	0.816	3.22679e-82	mcTEC-like cell	RBM39
8.59926e-87	0.362032	0.657	0.885	3.23461e-82	mcTEC-like cell	YWHAZ
1.82175e-86	0.368452	0.337	0.461	6.8525e-82	mcTEC-like cell	LYPLA2
4.65971e-86	0.328859	0.542	0.779	1.75275e-81	mcTEC-like cell	GABARAPL2
1.59503e-85	0.466577	0.343	0.385	5.99971e-81	mcTEC-like cell	AKIRIN2
1.82072e-85	0.58358	0.515	0.588	6.84863e-81	mcTEC-like cell	PNISR
2.96406e-85	1.30407	0.398	0.093	1.11493e-80	mcTEC-like cell	CD8B
4.77103e-85	0.337528	0.503	0.739	1.79462e-80	mcTEC-like cell	SNHG6
2.69653e-84	0.270174	0.274	0.443	1.0143e-79	mcTEC-like cell	TOX4
3.00343e-84	0.354068	0.536	0.752	1.12974e-79	mcTEC-like cell	CSDE1
1.38012e-83	0.381224	0.44	0.623	5.19131e-79	mcTEC-like cell	TMEM14B
2.78863e-83	0.370133	0.307	0.475	1.04894e-78	mcTEC-like cell	COPS9
4.10168e-83	0.445801	0.217	0.261	1.54285e-78	mcTEC-like cell	ARHGEF1
5.03046e-83	0.498946	0.398	0.467	1.89221e-78	mcTEC-like cell	CDKN1B
5.30475e-83	0.336806	0.491	0.716	1.99538e-78	mcTEC-like cell	ISCU
6.26229e-83	0.434184	0.38	0.457	2.35556e-78	mcTEC-like cell	ATP6V0D1
4.58163e-82	0.440466	0.268	0.343	1.72338e-77	mcTEC-like cell	TCF12
1.09407e-81	0.507799	0.178	0.134	4.11534e-77	mcTEC-like cell	NFATC3
1.48959e-81	0.365776	0.584	0.8	5.60311e-77	mcTEC-like cell	YWHAE
1.50383e-81	0.355237	0.31	0.413	5.65666e-77	mcTEC-like cell	LRRC47
2.14769e-81	0.277325	0.274	0.426	8.07852e-77	mcTEC-like cell	PPP2CA
2.58853e-81	1.06264	0.398	0.069	9.73677e-77	mcTEC-like cell	PMP22
5.89156e-81	0.387785	0.307	0.41	2.21611e-76	mcTEC-like cell	SYNCRIP
7.31369e-81	0.441581	0.437	0.557	2.75104e-76	mcTEC-like cell	PNRC2
9.59801e-81	0.296328	0.361	0.562	3.61029e-76	mcTEC-like cell	THOC3
1.28199e-80	0.297449	0.551	0.791	4.8222e-76	mcTEC-like cell	TMEM14C
1.49829e-80	0.26619	0.346	0.532	5.63581e-76	mcTEC-like cell	SNRPB2
2.94293e-80	0.384774	0.581	0.782	1.10698e-75	mcTEC-like cell	RPS29
3.08397e-80	0.553678	0.542	0.681	1.16004e-75	mcTEC-like cell	BRD2
5.08237e-80	0.293284	0.434	0.658	1.91173e-75	mcTEC-like cell	SPSB3
1.00875e-79	0.345136	0.434	0.607	3.79442e-75	mcTEC-like cell	XRCC5
1.96571e-79	0.66791	0.642	0.783	7.39401e-75	mcTEC-like cell	IL32
2.45111e-79	0.457018	0.262	0.316	9.21985e-75	mcTEC-like cell	NSD1
4.50032e-79	0.272153	0.289	0.463	1.6928e-74	mcTEC-like cell	HGS
4.66512e-79	0.553195	0.798	0.911	1.75478e-74	mcTEC-like cell	RPL21
5.17232e-79	0.264777	0.358	0.586	1.94557e-74	mcTEC-like cell	RHBDD2
1.049e-78	0.269223	0.44	0.678	3.94581e-74	mcTEC-like cell	ILF3
1.156e-78	0.502731	0.672	0.827	4.3483e-74	mcTEC-like cell	RPL26
2.66286e-78	0.632419	0.34	0.23	1.00163e-73	mcTEC-like cell	TSC2
3.33189e-78	0.388738	0.554	0.815	1.25329e-73	mcTEC-like cell	SRSF7
9.52609e-78	0.371325	0.325	0.421	3.58324e-73	mcTEC-like cell	CCS
2.19426e-77	0.35409	0.265	0.421	8.2537e-73	mcTEC-like cell	HBP1
2.69696e-77	0.391407	0.59	0.777	1.01446e-72	mcTEC-like cell	SON
3.06872e-77	0.383824	0.605	0.808	1.1543e-72	mcTEC-like cell	SRSF5
4.2785e-77	0.414335	0.41	0.497	1.60936e-72	mcTEC-like cell	TNFRSF14
8.73509e-77	1.27795	0.286	0.087	3.2857e-72	mcTEC-like cell	CD3D
1.04299e-76	0.322798	0.669	0.884	3.9232e-72	mcTEC-like cell	SARAF
4.01212e-76	0.971862	0.642	0.458	1.50916e-71	mcTEC-like cell	GMDS
4.73322e-76	0.477903	0.274	0.406	1.7804e-71	mcTEC-like cell	RAC2
5.87736e-76	0.317797	0.383	0.574	2.21077e-71	mcTEC-like cell	NSA2
6.89257e-76	0.340206	0.355	0.475	2.59264e-71	mcTEC-like cell	OSTF1
8.37822e-76	0.585658	0.44	0.465	3.15147e-71	mcTEC-like cell	ZRANB2
9.30988e-76	0.318532	0.497	0.711	3.50191e-71	mcTEC-like cell	MTCH1
2.05592e-75	0.335071	0.377	0.584	7.73336e-71	mcTEC-like cell	LTBP3
2.22285e-75	0.291895	0.377	0.587	8.36125e-71	mcTEC-like cell	PGRMC1
2.57585e-75	0.290604	0.494	0.711	9.68905e-71	mcTEC-like cell	RBMX
3.77171e-75	0.299513	0.407	0.588	1.41873e-70	mcTEC-like cell	PPP1R2
6.54531e-75	0.273699	0.602	0.857	2.46202e-70	mcTEC-like cell	GABARAP
6.81949e-75	0.303976	0.599	0.827	2.56515e-70	mcTEC-like cell	ATP5F1A
9.75257e-75	0.326234	0.401	0.582	3.66843e-70	mcTEC-like cell	ATRX
1.48609e-74	0.282369	0.449	0.709	5.58992e-70	mcTEC-like cell	PLD3
2.62989e-74	0.278956	0.361	0.573	9.89233e-70	mcTEC-like cell	TMEM123
3.1235e-74	0.881551	0.319	0.061	1.17491e-69	mcTEC-like cell	GNG11
5.1172e-74	0.351706	0.455	0.615	1.92484e-69	mcTEC-like cell	JAK1
2.05679e-73	0.260439	0.235	0.401	7.7366e-69	mcTEC-like cell	ACTR2
3.21125e-73	0.288161	0.361	0.504	1.20791e-68	mcTEC-like cell	HDAC1
3.34362e-73	0.40375	0.37	0.528	1.2577e-68	mcTEC-like cell	LIMD2
3.38958e-73	0.286633	0.515	0.791	1.27499e-68	mcTEC-like cell	HNRNPU
4.13463e-73	0.300691	0.389	0.593	1.55524e-68	mcTEC-like cell	TCF25
4.2137e-73	1.10593	0.88	0.93	1.58498e-68	mcTEC-like cell	MT-RNR1
5.18467e-73	0.336543	0.205	0.263	1.95022e-68	mcTEC-like cell	SLC30A9
1.07026e-72	0.71295	0.696	0.756	4.02577e-68	mcTEC-like cell	APP
1.29007e-72	0.339071	0.157	0.214	4.85259e-68	mcTEC-like cell	SCAI
1.47221e-72	0.270953	0.672	0.917	5.5377e-68	mcTEC-like cell	PRDX5
1.78659e-72	0.261374	0.392	0.607	6.72026e-68	mcTEC-like cell	SYF2
4.76422e-72	0.433557	0.497	0.628	1.79206e-67	mcTEC-like cell	SEC62
9.13136e-72	0.343827	0.407	0.567	3.43476e-67	mcTEC-like cell	RPL22
1.24795e-71	0.362217	0.81	0.959	4.69415e-67	mcTEC-like cell	HNRNPA2B1
2.7682e-71	0.608094	0.401	0.464	1.04126e-66	mcTEC-like cell	DDX3X
7.2702e-71	0.397162	0.25	0.296	2.73468e-66	mcTEC-like cell	PPP4R3B
8.79936e-71	0.316867	0.289	0.424	3.30988e-66	mcTEC-like cell	CHD1
1.28178e-70	0.310827	0.268	0.424	4.82141e-66	mcTEC-like cell	NIPBL
2.4295e-70	0.303281	0.34	0.493	9.13857e-66	mcTEC-like cell	TERF2IP
2.46902e-70	0.260135	0.398	0.625	9.28723e-66	mcTEC-like cell	EWSR1
2.52361e-70	0.26893	0.292	0.439	9.49256e-66	mcTEC-like cell	METAP2
3.08804e-70	0.563895	0.389	0.508	1.16157e-65	mcTEC-like cell	HLA-DQB1
3.27417e-70	0.314869	0.325	0.447	1.23158e-65	mcTEC-like cell	DNAJA2
4.45355e-70	0.529334	0.401	0.436	1.6752e-65	mcTEC-like cell	DDR1
5.24397e-70	0.308061	0.771	0.946	1.97252e-65	mcTEC-like cell	PFN1
7.67752e-70	0.448875	0.28	0.265	2.8879e-65	mcTEC-like cell	GGA2
1.63897e-69	1.41548	0.289	0.084	6.16499e-65	mcTEC-like cell	TRBC2
2.47352e-69	1.08084	0.407	0.124	9.30413e-65	mcTEC-like cell	COL6A2
2.76828e-69	0.28864	0.235	0.355	1.04129e-64	mcTEC-like cell	BCL11A
3.03966e-69	0.421558	0.259	0.267	1.14337e-64	mcTEC-like cell	NMRK1
6.38771e-69	0.486749	0.361	0.433	2.40274e-64	mcTEC-like cell	KREMEN2
7.27721e-69	0.382379	0.407	0.523	2.73732e-64	mcTEC-like cell	SERINC3
1.31408e-68	0.42297	0.28	0.358	4.94289e-64	mcTEC-like cell	LCP1
1.3458e-68	0.370206	0.268	0.351	5.06221e-64	mcTEC-like cell	NUB1
1.35623e-68	0.309962	0.569	0.818	5.10146e-64	mcTEC-like cell	FUS
1.50153e-68	0.439053	0.377	0.474	5.64801e-64	mcTEC-like cell	MAP1LC3B
1.82143e-68	0.944315	0.364	0.241	6.85131e-64	mcTEC-like cell	ARHGDIB
1.98845e-68	0.46548	0.349	0.442	7.47955e-64	mcTEC-like cell	LRRFIP1
4.35794e-68	0.327224	0.331	0.465	1.63924e-63	mcTEC-like cell	BBX
6.20074e-68	0.399608	0.428	0.582	2.33241e-63	mcTEC-like cell	NET1
1.03158e-67	0.693419	0.446	0.334	3.88029e-63	mcTEC-like cell	SERINC1
1.06463e-67	0.471261	0.184	0.214	4.00459e-63	mcTEC-like cell	ARID1B
1.90896e-67	0.279317	0.292	0.45	7.18054e-63	mcTEC-like cell	PRRC2B
3.54055e-67	0.536084	0.482	0.599	1.33178e-62	mcTEC-like cell	APLP2
4.57762e-67	0.276401	0.389	0.557	1.72187e-62	mcTEC-like cell	YIPF3
4.86466e-67	0.301481	0.392	0.538	1.82984e-62	mcTEC-like cell	TCP1
5.7743e-67	0.321823	0.271	0.357	2.172e-62	mcTEC-like cell	DPF2
9.25351e-67	0.439935	0.223	0.205	3.48071e-62	mcTEC-like cell	HDAC7
1.03365e-66	0.320743	0.373	0.5	3.88806e-62	mcTEC-like cell	FLOT1
1.3269e-66	0.271328	0.283	0.382	4.99115e-62	mcTEC-like cell	RPL7L1
1.90295e-66	0.328175	0.37	0.518	7.15794e-62	mcTEC-like cell	TTC3
2.43402e-66	0.278146	0.214	0.29	9.15556e-62	mcTEC-like cell	NDUFAF4
3.12631e-66	0.301545	0.226	0.352	1.17596e-61	mcTEC-like cell	RB1CC1
1.72383e-65	0.413683	0.413	0.522	6.48417e-61	mcTEC-like cell	SIGIRR
1.72671e-65	0.2837	0.253	0.391	6.495e-61	mcTEC-like cell	SNRNP200
2.40613e-65	0.3003	0.352	0.526	9.05066e-61	mcTEC-like cell	CXXC5
2.59474e-65	0.271011	0.497	0.715	9.76013e-61	mcTEC-like cell	EIF4B
3.2201e-65	0.436805	0.229	0.232	1.21124e-60	mcTEC-like cell	LBR
5.31823e-65	0.63625	0.729	0.927	2.00045e-60	mcTEC-like cell	IER2
5.60176e-65	0.439905	0.5	0.647	2.1071e-60	mcTEC-like cell	ANXA5
6.74064e-65	0.65784	0.253	0.018	2.53549e-60	mcTEC-like cell	SLC46A2
1.12138e-64	0.411396	0.184	0.195	4.21807e-60	mcTEC-like cell	DGKA
2.01786e-64	0.260039	0.434	0.684	7.59017e-60	mcTEC-like cell	YPEL5
3.25483e-64	0.518913	0.271	0.298	1.2243e-59	mcTEC-like cell	CCND3
4.38168e-64	0.287633	0.44	0.646	1.64817e-59	mcTEC-like cell	HNRNPH1
5.33176e-64	0.260821	0.253	0.377	2.00554e-59	mcTEC-like cell	GLO1
9.60607e-64	0.908414	0.732	0.343	3.61332e-59	mcTEC-like cell	S100A14
1.13109e-63	0.401708	0.392	0.498	4.25458e-59	mcTEC-like cell	TRAM1
1.13544e-63	0.305832	0.313	0.429	4.27096e-59	mcTEC-like cell	AAMP
2.15804e-63	0.322505	0.316	0.449	8.11748e-59	mcTEC-like cell	NASP
6.13418e-63	0.341527	0.259	0.304	2.30737e-58	mcTEC-like cell	CHD3
1.04108e-62	0.70253	0.867	0.872	3.91602e-58	mcTEC-like cell	CST3
2.08905e-62	0.306939	0.358	0.548	7.85795e-58	mcTEC-like cell	CHID1
3.78954e-62	0.26691	0.295	0.474	1.42543e-57	mcTEC-like cell	ENOSF1
3.90737e-62	0.325014	0.274	0.33	1.46976e-57	mcTEC-like cell	SC5D
4.25347e-62	0.366665	0.286	0.384	1.59994e-57	mcTEC-like cell	RHOC
6.5827e-62	0.272117	0.199	0.293	2.47608e-57	mcTEC-like cell	PLA2G12A
1.12064e-61	0.321155	0.395	0.55	4.21529e-57	mcTEC-like cell	CLK1
1.33974e-61	0.317933	0.277	0.375	5.03943e-57	mcTEC-like cell	SEC14L1
1.37856e-61	0.291935	0.349	0.523	5.18546e-57	mcTEC-like cell	HDLBP
1.60569e-61	0.300724	0.199	0.279	6.03981e-57	mcTEC-like cell	MED13L
3.12915e-61	0.315855	0.434	0.639	1.17703e-56	mcTEC-like cell	GSTO1
3.2047e-61	0.485942	0.286	0.224	1.20545e-56	mcTEC-like cell	PACSIN2
3.9767e-61	0.594132	0.515	0.602	1.49583e-56	mcTEC-like cell	DSP
4.69467e-61	1.13785	0.639	0.677	1.7659e-56	mcTEC-like cell	GADD45B
6.3342e-61	0.268945	0.172	0.266	2.38261e-56	mcTEC-like cell	SUPT5H
8.10505e-61	0.726236	0.56	0.711	3.04871e-56	mcTEC-like cell	FOSB
1.04043e-60	0.272869	0.154	0.218	3.91359e-56	mcTEC-like cell	TASOR
1.05944e-60	0.473979	0.907	0.973	3.9851e-56	mcTEC-like cell	HSP90AB1
1.08275e-60	0.288016	0.238	0.336	4.07277e-56	mcTEC-like cell	CNPY3
1.25508e-60	0.387487	0.265	0.275	4.72099e-56	mcTEC-like cell	PRRC2A
1.75383e-60	0.319416	0.389	0.538	6.59705e-56	mcTEC-like cell	CTNNB1
2.09451e-60	0.805466	0.277	0.11	7.8785e-56	mcTEC-like cell	GMFG
2.12808e-60	0.337249	0.151	0.224	8.00476e-56	mcTEC-like cell	CAMK4
2.15564e-60	0.369424	0.304	0.386	8.10844e-56	mcTEC-like cell	GAA
2.31687e-60	0.321286	0.229	0.277	8.71492e-56	mcTEC-like cell	CRBN
2.34034e-60	0.365776	0.25	0.315	8.8032e-56	mcTEC-like cell	SH3TC1
2.38605e-60	0.472983	0.726	0.854	8.97511e-56	mcTEC-like cell	TUBB
2.92712e-60	0.408512	0.271	0.268	1.10104e-55	mcTEC-like cell	SSR1
1.28163e-59	0.291503	0.38	0.524	4.82085e-55	mcTEC-like cell	SCAF11
1.45e-59	0.269816	0.145	0.201	5.45419e-55	mcTEC-like cell	TFE3
2.16629e-59	0.424198	0.259	0.256	8.14848e-55	mcTEC-like cell	COX19
2.44423e-59	0.356779	0.253	0.335	9.19396e-55	mcTEC-like cell	USP15
3.06788e-59	0.287767	0.313	0.449	1.15398e-54	mcTEC-like cell	SPPL2A
3.43871e-59	0.511425	0.44	0.48	1.29347e-54	mcTEC-like cell	SEPT2
3.90856e-59	0.272234	0.383	0.593	1.47021e-54	mcTEC-like cell	FOXP1
4.05418e-59	0.559991	0.524	0.71	1.52498e-54	mcTEC-like cell	SERPINF1
4.32599e-59	0.946399	0.301	0.109	1.62722e-54	mcTEC-like cell	PTPRC
5.29576e-59	0.341993	0.199	0.283	1.992e-54	mcTEC-like cell	USP34
6.53515e-59	0.680782	0.578	0.605	2.4582e-54	mcTEC-like cell	EZR
1.21614e-58	0.280629	0.274	0.411	4.57453e-54	mcTEC-like cell	DUSP14
1.62332e-58	0.30285	0.602	0.825	6.10611e-54	mcTEC-like cell	BEX3
2.65747e-58	0.344765	0.271	0.331	9.99609e-54	mcTEC-like cell	MAGEF1
2.70411e-58	0.345951	0.271	0.336	1.01715e-53	mcTEC-like cell	STAG2
3.51057e-58	0.368323	0.28	0.353	1.3205e-53	mcTEC-like cell	SORL1
3.60044e-58	0.274044	0.226	0.343	1.3543e-53	mcTEC-like cell	BIRC2
4.03395e-58	0.82423	0.298	0.058	1.51737e-53	mcTEC-like cell	COL17A1
5.00022e-58	0.341643	0.208	0.232	1.88083e-53	mcTEC-like cell	FNBP1
7.3192e-58	1.52547	0.229	0.019	2.75312e-53	mcTEC-like cell	CD1E
7.52084e-58	0.43362	0.229	0.244	2.82896e-53	mcTEC-like cell	MACF1
9.07037e-58	0.311676	0.256	0.359	3.41182e-53	mcTEC-like cell	CHD9
1.48866e-57	0.328245	0.271	0.342	5.59958e-53	mcTEC-like cell	TSC22D4
1.83733e-57	0.618683	0.253	0.188	6.91111e-53	mcTEC-like cell	EVL
2.01737e-57	0.459196	0.367	0.368	7.58834e-53	mcTEC-like cell	PHF3
2.10532e-57	0.319851	0.334	0.408	7.91917e-53	mcTEC-like cell	ATXN10
3.81312e-57	0.341258	0.304	0.595	1.4343e-52	mcTEC-like cell	HLA-DPA1
8.44291e-57	0.448401	0.343	0.338	3.1758e-52	mcTEC-like cell	PRPF8
9.18718e-57	0.40746	0.41	0.508	3.45576e-52	mcTEC-like cell	AC124319.1
1.11107e-56	0.370304	0.184	0.234	4.17928e-52	mcTEC-like cell	RBM5
1.2168e-56	0.362682	0.241	0.282	4.57698e-52	mcTEC-like cell	UGP2
1.33317e-56	0.355635	0.846	0.958	5.01473e-52	mcTEC-like cell	CIRBP
1.45001e-56	0.301359	0.37	0.504	5.4542e-52	mcTEC-like cell	SYTL1
2.61031e-56	0.600627	0.41	0.359	9.81867e-52	mcTEC-like cell	PAX1
2.64386e-56	0.285474	0.199	0.284	9.94487e-52	mcTEC-like cell	ADAM10
2.78352e-56	0.886788	0.181	0.036	1.04702e-51	mcTEC-like cell	LEF1
3.53249e-56	0.88341	0.38	0.103	1.32875e-51	mcTEC-like cell	GPC4
5.99134e-56	0.730655	0.244	0.092	2.25364e-51	mcTEC-like cell	LCK
8.42908e-56	0.267067	0.292	0.416	3.1706e-51	mcTEC-like cell	ERICH1
8.81898e-56	0.57887	0.235	0.035	3.31726e-51	mcTEC-like cell	AC087392.1
9.65744e-56	0.271931	0.346	0.512	3.63265e-51	mcTEC-like cell	TAPBP
1.12266e-55	0.621764	0.286	0.108	4.22288e-51	mcTEC-like cell	MST1
1.49846e-55	0.348106	0.434	0.581	5.63645e-51	mcTEC-like cell	ZYX
2.49389e-55	0.290542	0.214	0.325	9.38076e-51	mcTEC-like cell	RERE
3.02204e-55	0.367259	0.75	0.891	1.13674e-50	mcTEC-like cell	RPL37A
3.21407e-55	0.467732	0.292	0.246	1.20897e-50	mcTEC-like cell	RGS12
4.32703e-55	0.319253	0.383	0.521	1.62761e-50	mcTEC-like cell	DEGS1
5.22185e-55	0.276101	0.208	0.27	1.9642e-50	mcTEC-like cell	ZNF655
6.5735e-55	0.596149	0.714	0.831	2.47262e-50	mcTEC-like cell	HLA-B
6.93133e-55	0.583142	0.319	0.274	2.60722e-50	mcTEC-like cell	DIPK2A
1.45419e-54	0.477019	0.349	0.324	5.46995e-50	mcTEC-like cell	SNRPN
1.47523e-54	1.11456	0.301	0.11	5.54907e-50	mcTEC-like cell	CD3E
2.26536e-54	0.294709	0.286	0.387	8.52117e-50	mcTEC-like cell	HIBCH
2.71457e-54	0.379969	0.322	0.383	1.02108e-49	mcTEC-like cell	MBNL1
7.37093e-54	0.533939	0.34	0.28	2.77257e-49	mcTEC-like cell	SSBP2
7.37581e-54	0.275694	0.211	0.265	2.77441e-49	mcTEC-like cell	SP3
1.1353e-53	0.262872	0.226	0.305	4.27044e-49	mcTEC-like cell	ANKRD11
1.20684e-53	0.274645	0.298	0.42	4.53955e-49	mcTEC-like cell	DDB1
1.23799e-53	0.323748	0.37	0.517	4.65671e-49	mcTEC-like cell	NORAD
1.87093e-53	0.347571	0.286	0.348	7.0375e-49	mcTEC-like cell	ITSN2
2.73709e-53	0.381072	0.268	0.299	1.02956e-48	mcTEC-like cell	LONP2
3.42752e-53	0.339614	0.367	0.451	1.28926e-48	mcTEC-like cell	NCOR1
3.91497e-53	0.322373	0.244	0.284	1.47261e-48	mcTEC-like cell	ELOVL5
7.48894e-53	0.628016	0.38	0.271	2.81696e-48	mcTEC-like cell	CUX1
8.1145e-53	0.540331	0.449	0.494	3.05227e-48	mcTEC-like cell	HIST1H2AC
8.552e-53	0.288388	0.59	0.786	3.21684e-48	mcTEC-like cell	PNRC1
1.37534e-52	0.352251	0.117	0.079	5.17334e-48	mcTEC-like cell	SLC7A6
1.39438e-52	0.334566	0.205	0.246	5.24495e-48	mcTEC-like cell	ARRDC2
1.64126e-52	1.06928	0.247	0.038	6.17359e-48	mcTEC-like cell	POTEI
1.70397e-52	0.287414	0.211	0.287	6.40946e-48	mcTEC-like cell	MYCBP2
3.42903e-52	0.301169	0.295	0.379	1.28983e-47	mcTEC-like cell	PDXK
3.79409e-52	0.586037	0.187	0.157	1.42715e-47	mcTEC-like cell	LDLRAD4
3.88006e-52	0.602481	0.286	0.159	1.45948e-47	mcTEC-like cell	ARHGAP42
7.09455e-52	0.350835	0.461	0.72	2.66862e-47	mcTEC-like cell	SOX4
8.9675e-52	0.410313	0.274	0.345	3.37312e-47	mcTEC-like cell	DNAJB4
1.38458e-51	0.364574	0.295	0.401	5.20811e-47	mcTEC-like cell	SYNE2
1.64199e-51	0.386034	0.286	0.291	6.17634e-47	mcTEC-like cell	GGA1
2.56784e-51	0.294413	0.352	0.528	9.65891e-47	mcTEC-like cell	KIAA1217
2.64634e-51	0.339295	0.244	0.308	9.95421e-47	mcTEC-like cell	MDM4
4.44996e-51	0.346455	0.184	0.157	1.67385e-46	mcTEC-like cell	LZTFL1
4.84566e-51	0.501401	0.22	0.161	1.8227e-46	mcTEC-like cell	ARL4C
6.37161e-51	0.395467	0.349	0.371	2.39668e-46	mcTEC-like cell	GCC2
6.38463e-51	0.513453	0.232	0.122	2.40158e-46	mcTEC-like cell	SEPT1
1.12314e-50	0.290425	0.117	0.118	4.22468e-46	mcTEC-like cell	ICAM3
1.21936e-50	0.307144	0.208	0.205	4.58664e-46	mcTEC-like cell	NUP214
1.29257e-50	0.541338	0.398	0.342	4.86201e-46	mcTEC-like cell	CAT
1.63324e-50	0.361428	0.259	0.31	6.14345e-46	mcTEC-like cell	STAT6
1.71807e-50	0.333396	0.28	0.328	6.46251e-46	mcTEC-like cell	GINM1
2.06219e-50	0.377997	0.605	0.797	7.75692e-46	mcTEC-like cell	HLA-A
2.15115e-50	0.909821	0.262	0.059	8.09154e-46	mcTEC-like cell	CD8A
2.99249e-50	0.316673	0.142	0.141	1.12562e-45	mcTEC-like cell	MARF1
3.54862e-50	0.377289	0.259	0.306	1.33481e-45	mcTEC-like cell	POLR2A
3.69491e-50	0.585335	0.223	0.193	1.38984e-45	mcTEC-like cell	FYB1
4.52426e-50	0.68816	0.289	0.05	1.7018e-45	mcTEC-like cell	GGT5
7.57334e-50	0.345124	0.292	0.334	2.84871e-45	mcTEC-like cell	USP11
8.84796e-50	0.721573	0.307	0.068	3.32816e-45	mcTEC-like cell	SLIT3
9.53735e-50	0.364876	0.533	0.735	3.58747e-45	mcTEC-like cell	CCNL1
9.76067e-50	0.260505	0.223	0.332	3.67147e-45	mcTEC-like cell	USP22
1.13232e-49	0.372433	0.31	0.329	4.25924e-45	mcTEC-like cell	SFT2D1
1.20488e-49	0.468298	0.175	0.007	4.53216e-45	mcTEC-like cell	PHEX
1.96706e-49	0.354045	0.289	0.418	7.39911e-45	mcTEC-like cell	CHMP1B
2.25605e-49	0.273376	0.16	0.198	8.48615e-45	mcTEC-like cell	CDK10
2.33356e-49	0.373783	0.28	0.346	8.77767e-45	mcTEC-like cell	MBNL2
2.80239e-49	0.289975	0.127	0.131	1.05412e-44	mcTEC-like cell	CCDC88A
3.70717e-49	0.357864	0.392	0.511	1.39445e-44	mcTEC-like cell	IFNGR1
4.31414e-49	0.464944	0.337	0.324	1.62276e-44	mcTEC-like cell	SMIM1
5.56929e-49	0.527892	0.277	0.271	2.09489e-44	mcTEC-like cell	SNHG9
6.383e-49	0.671048	0.31	0.063	2.40097e-44	mcTEC-like cell	TDGF1
9.1064e-49	0.851407	0.235	0.034	3.42537e-44	mcTEC-like cell	THY1
9.57069e-49	0.407129	0.277	0.248	3.60002e-44	mcTEC-like cell	VAMP2
1.16851e-48	0.264029	0.184	0.227	4.39534e-44	mcTEC-like cell	CABIN1
2.8923e-48	0.2957	0.241	0.301	1.08794e-43	mcTEC-like cell	TCEAL8
3.38908e-48	0.498404	0.322	0.277	1.2748e-43	mcTEC-like cell	GSTM2
3.40454e-48	0.310335	0.178	0.205	1.28062e-43	mcTEC-like cell	WDR60
3.70598e-48	0.272145	0.259	0.307	1.39401e-43	mcTEC-like cell	COPS8
4.18436e-48	0.278716	0.298	0.439	1.57395e-43	mcTEC-like cell	NKTR
4.38621e-48	0.715457	0.169	0.051	1.64987e-43	mcTEC-like cell	CD3G
7.23647e-48	0.54223	0.232	0.035	2.722e-43	mcTEC-like cell	PCSK6
7.79411e-48	0.321639	0.41	0.522	2.93175e-43	mcTEC-like cell	CREG1
1.20129e-47	0.534796	0.229	0.056	4.51865e-43	mcTEC-like cell	ZAP70
1.22801e-47	0.314301	0.259	0.327	4.61918e-43	mcTEC-like cell	HUWE1
1.24439e-47	0.340318	0.274	0.31	4.68076e-43	mcTEC-like cell	SMAD5
1.71714e-47	0.376904	0.247	0.295	6.45904e-43	mcTEC-like cell	DNAJC10
2.86391e-47	0.441499	0.22	0.213	1.07726e-42	mcTEC-like cell	STK17B
3.8993e-47	0.403979	0.268	0.258	1.46672e-42	mcTEC-like cell	TMEM243
4.6675e-47	0.267496	0.22	0.288	1.75568e-42	mcTEC-like cell	PLIN3
4.70974e-47	0.277442	0.443	0.613	1.77157e-42	mcTEC-like cell	N4BP2L2
5.51009e-47	0.312151	0.274	0.322	2.07262e-42	mcTEC-like cell	TNPO1
7.84442e-47	0.406796	0.735	0.86	2.95068e-42	mcTEC-like cell	HMGN2
8.64682e-47	0.261177	0.163	0.202	3.2525e-42	mcTEC-like cell	ICE2
9.22746e-47	0.512549	0.301	0.22	3.47091e-42	mcTEC-like cell	GPSM3
9.29964e-47	0.404124	0.301	0.267	3.49806e-42	mcTEC-like cell	ALDH3A2
1.56279e-46	1.05829	0.533	0.231	5.87842e-42	mcTEC-like cell	GAS6
1.65403e-46	0.389557	0.636	0.815	6.22162e-42	mcTEC-like cell	HLA-C
2.23343e-46	0.268803	0.244	0.333	8.40103e-42	mcTEC-like cell	TSPYL1
3.94678e-46	0.426284	0.349	0.371	1.48458e-41	mcTEC-like cell	DNAJC1
5.119e-46	0.38257	0.214	0.212	1.92551e-41	mcTEC-like cell	MAPRE2
5.40428e-46	0.443291	0.238	0.241	2.03282e-41	mcTEC-like cell	CREM
6.79826e-46	0.997791	0.166	0.044	2.55716e-41	mcTEC-like cell	ELOVL4
7.48817e-46	0.267121	0.238	0.283	2.81667e-41	mcTEC-like cell	BAG6
7.93024e-46	0.299048	0.25	0.27	2.98296e-41	mcTEC-like cell	CLK4
8.52455e-46	0.628436	0.693	0.724	3.20651e-41	mcTEC-like cell	LGALS1
8.67655e-46	0.5516	0.461	0.556	3.26368e-41	mcTEC-like cell	TSC22D3
1.376e-45	0.377048	0.202	0.117	5.17581e-41	mcTEC-like cell	CBFA2T3
1.43314e-45	0.350589	0.289	0.287	5.39076e-41	mcTEC-like cell	PPP1R7
1.70247e-45	0.299762	0.852	0.962	6.40385e-41	mcTEC-like cell	RPL10A
1.84059e-45	1.1224	0.22	0.058	6.9234e-41	mcTEC-like cell	TRBC1
2.54208e-45	0.446569	0.461	0.52	9.56204e-41	mcTEC-like cell	ALDH2
3.23669e-45	0.715088	0.214	0.053	1.21748e-40	mcTEC-like cell	ITGA4
3.52172e-45	0.397122	0.259	0.228	1.32469e-40	mcTEC-like cell	UTRN
3.99466e-45	0.322726	0.181	0.185	1.50259e-40	mcTEC-like cell	CD2AP
4.3357e-45	0.482143	0.602	0.763	1.63087e-40	mcTEC-like cell	DDIT4
4.71069e-45	0.552203	0.277	0.149	1.77193e-40	mcTEC-like cell	AC084816.1
5.76317e-45	0.476904	0.988	0.994	2.16782e-40	mcTEC-like cell	EEF1A1
6.18918e-45	0.335039	0.217	0.254	2.32806e-40	mcTEC-like cell	PJA2
8.62212e-45	0.534622	0.392	0.316	3.24321e-40	mcTEC-like cell	SNHG5
9.24666e-45	0.293598	0.256	0.477	3.47813e-40	mcTEC-like cell	NR4A2
1.04856e-44	0.454997	0.232	0.119	3.94416e-40	mcTEC-like cell	BRD1
1.20924e-44	0.625445	0.292	0.051	4.54855e-40	mcTEC-like cell	GJB6
1.51731e-44	0.418064	0.301	0.328	5.70735e-40	mcTEC-like cell	LAMA5
1.88525e-44	0.284637	0.187	0.2	7.09136e-40	mcTEC-like cell	PLEK2
3.15534e-44	0.305473	0.178	0.196	1.18688e-39	mcTEC-like cell	ATM
3.92474e-44	0.379578	0.232	0.186	1.47629e-39	mcTEC-like cell	LINC01139
4.73461e-44	0.425035	0.377	0.448	1.78092e-39	mcTEC-like cell	TXNIP
6.2747e-44	0.26169	0.139	0.163	2.36023e-39	mcTEC-like cell	ZNF217
7.01222e-44	0.295704	0.229	0.316	2.63765e-39	mcTEC-like cell	VPS13C
9.66243e-44	0.540392	0.434	0.628	3.63452e-39	mcTEC-like cell	IER3
1.05352e-43	0.656685	0.602	0.693	3.96281e-39	mcTEC-like cell	EGR1
1.24325e-43	0.262162	0.214	0.259	4.67647e-39	mcTEC-like cell	SETD2
1.40539e-43	0.368378	0.238	0.204	5.28637e-39	mcTEC-like cell	PPIL4
1.7907e-43	0.457641	0.325	0.308	6.73572e-39	mcTEC-like cell	GLG1
1.93744e-43	0.275256	0.166	0.169	7.2877e-39	mcTEC-like cell	KDM5C
2.05629e-43	0.773437	0.437	0.193	7.73472e-39	mcTEC-like cell	BEX4
3.02525e-43	0.289643	0.313	0.427	1.13795e-38	mcTEC-like cell	TM9SF2
3.04762e-43	0.414493	0.337	0.308	1.14636e-38	mcTEC-like cell	MARCKS
3.22976e-43	0.551515	0.331	0.43	1.21487e-38	mcTEC-like cell	HLA-DPB1
3.29944e-43	0.281876	0.325	0.436	1.24109e-38	mcTEC-like cell	CHD2
3.61228e-43	0.484898	0.181	0.091	1.35876e-38	mcTEC-like cell	ACAP1
4.03085e-43	0.308793	0.148	0.127	1.51621e-38	mcTEC-like cell	MGAT4A
4.13497e-43	0.26749	0.157	0.187	1.55537e-38	mcTEC-like cell	CDK6
4.79396e-43	0.274832	0.19	0.253	1.80325e-38	mcTEC-like cell	USP9X
5.8585e-43	0.547509	0.334	0.211	2.20368e-38	mcTEC-like cell	NR3C1
7.12949e-43	0.803492	0.572	0.287	2.68176e-38	mcTEC-like cell	MYL9
1.53228e-42	0.329275	0.407	0.576	5.76369e-38	mcTEC-like cell	HERPUD1
2.06369e-42	0.325205	0.28	0.309	7.76257e-38	mcTEC-like cell	MCFD2
2.62267e-42	0.269176	0.166	0.194	9.86518e-38	mcTEC-like cell	ATG4B
3.78536e-42	0.359873	0.259	0.325	1.42386e-37	mcTEC-like cell	LENG8
4.60153e-42	0.408445	0.136	0.059	1.73087e-37	mcTEC-like cell	TBC1D10C
6.00945e-42	0.834294	0.669	0.316	2.26046e-37	mcTEC-like cell	VIM
7.8092e-42	0.354716	0.286	0.285	2.93743e-37	mcTEC-like cell	PRPF4B
2.28517e-41	0.300026	0.226	0.291	8.59567e-37	mcTEC-like cell	RNASET2
2.41946e-41	0.912967	0.166	0.013	9.10081e-37	mcTEC-like cell	DNTT
2.61946e-41	0.289272	0.22	0.248	9.8531e-37	mcTEC-like cell	CALCOCO1
2.83629e-41	0.327621	0.244	0.281	1.06687e-36	mcTEC-like cell	ZNF292
3.16898e-41	0.306211	0.377	0.501	1.19201e-36	mcTEC-like cell	BAIAP2
4.67421e-41	0.327604	0.316	0.356	1.7582e-36	mcTEC-like cell	PAFAH1B1
5.28135e-41	0.843373	0.16	0.013	1.98658e-36	mcTEC-like cell	CD1B
7.15512e-41	0.385297	0.431	0.665	2.6914e-36	mcTEC-like cell	HLA-DRA
1.28079e-40	0.37579	0.259	0.233	4.81771e-36	mcTEC-like cell	SETX
1.64202e-40	0.903656	0.178	0.02	6.17646e-36	mcTEC-like cell	RAG1
1.93856e-40	0.611607	0.205	0.069	7.29188e-36	mcTEC-like cell	APBB1IP
2.01509e-40	0.27458	0.139	0.154	7.57976e-36	mcTEC-like cell	AHI1
2.13436e-40	0.524005	0.22	0.147	8.02838e-36	mcTEC-like cell	MAFB
2.17429e-40	0.267768	0.166	0.23	8.17861e-36	mcTEC-like cell	ITPR2
2.2043e-40	0.269985	0.295	0.379	8.29149e-36	mcTEC-like cell	PHIP
2.75764e-40	0.310305	0.196	0.228	1.03729e-35	mcTEC-like cell	NISCH
3.35512e-40	0.368993	0.247	0.211	1.26203e-35	mcTEC-like cell	RBL2
7.64498e-40	0.453482	0.223	0.1	2.87566e-35	mcTEC-like cell	TGFBI
9.30836e-40	0.944176	0.485	0.164	3.50134e-35	mcTEC-like cell	FN1
1.05502e-39	0.266854	0.139	0.168	3.96844e-35	mcTEC-like cell	NCBP3
1.22884e-39	0.337584	0.145	0.167	4.62227e-35	mcTEC-like cell	TMEM131L
1.35722e-39	0.405308	0.343	0.327	5.10519e-35	mcTEC-like cell	LMBRD1
1.55846e-39	0.458655	0.367	0.571	5.86214e-35	mcTEC-like cell	HLA-DRB1
1.87355e-39	0.269553	0.253	0.316	7.04734e-35	mcTEC-like cell	IST1
2.46949e-39	0.274106	0.102	0.103	9.28898e-35	mcTEC-like cell	FKBP5
2.60367e-39	0.427675	0.762	0.87	9.79372e-35	mcTEC-like cell	ZFP36L1
2.76579e-39	0.282302	0.184	0.216	1.04035e-34	mcTEC-like cell	D2HGDH
3.75251e-39	0.581069	0.196	0.125	1.4115e-34	mcTEC-like cell	HIST1H1D
6.65482e-39	0.912709	0.361	0.134	2.50321e-34	mcTEC-like cell	LTB
6.70213e-39	0.7611	0.41	0.166	2.52101e-34	mcTEC-like cell	PAX9
6.77153e-39	0.424162	0.289	0.343	2.54711e-34	mcTEC-like cell	PPP1R15B
7.64101e-39	0.462181	0.157	0.051	2.87416e-34	mcTEC-like cell	CD247
1.08441e-38	0.462457	0.214	0.066	4.079e-34	mcTEC-like cell	RAB42
2.0819e-38	0.611591	0.235	0.163	7.83106e-34	mcTEC-like cell	CORO1A
2.53612e-38	0.432291	0.295	0.22	9.53961e-34	mcTEC-like cell	C6orf48
2.64432e-38	0.305575	0.181	0.222	9.94661e-34	mcTEC-like cell	LRBA
3.07998e-38	0.261926	0.181	0.243	1.15854e-33	mcTEC-like cell	EP400
4.07744e-38	0.292034	0.485	0.67	1.53373e-33	mcTEC-like cell	HLA-E
4.79943e-38	0.65076	0.325	0.142	1.80531e-33	mcTEC-like cell	PDGFRL
6.86891e-38	0.342557	0.217	0.271	2.58374e-33	mcTEC-like cell	RIPK4
6.94088e-38	0.498468	0.175	0.042	2.61081e-33	mcTEC-like cell	TBX1
9.53497e-38	0.300289	0.193	0.196	3.58658e-33	mcTEC-like cell	PHC3
1.15072e-37	0.275813	0.205	0.239	4.32844e-33	mcTEC-like cell	EPM2AIP1
1.1935e-37	0.319428	0.262	0.275	4.48936e-33	mcTEC-like cell	SEC63
1.23431e-37	0.307623	0.19	0.23	4.64284e-33	mcTEC-like cell	ASXL1
1.36688e-37	0.320811	0.13	0.005	5.14153e-33	mcTEC-like cell	CES1
1.52355e-37	0.391091	0.202	0.174	5.73083e-33	mcTEC-like cell	GOLM1
1.57062e-37	0.775396	0.295	0.216	5.90788e-33	mcTEC-like cell	CXCR4
2.03139e-37	0.977469	0.223	0.041	7.64107e-33	mcTEC-like cell	POTEF
2.75233e-37	0.26227	0.199	0.198	1.03529e-32	mcTEC-like cell	PKP2
3.69596e-37	0.471655	0.425	0.488	1.39023e-32	mcTEC-like cell	SLC38A2
3.76342e-37	0.383552	0.205	0.239	1.41561e-32	mcTEC-like cell	AGRN
5.64476e-37	0.654666	0.232	0.158	2.12328e-32	mcTEC-like cell	SNHG14
5.91313e-37	0.308252	0.102	0.087	2.22423e-32	mcTEC-like cell	GALNT7
8.82872e-37	0.683753	0.298	0.104	3.32092e-32	mcTEC-like cell	RAMP1
1.10537e-36	0.558164	0.253	0.08	4.15784e-32	mcTEC-like cell	KANK2
1.44207e-36	0.327184	0.214	0.225	5.42436e-32	mcTEC-like cell	OGT
2.0129e-36	0.398443	0.295	0.251	7.57152e-32	mcTEC-like cell	PLS3
2.88481e-36	0.290897	0.123	0.103	1.08512e-31	mcTEC-like cell	HACD4
2.9429e-36	1.00679	0.211	0.045	1.10697e-31	mcTEC-like cell	MZB1
4.2621e-36	0.299432	0.813	0.929	1.60319e-31	mcTEC-like cell	RPSA
4.37671e-36	0.296024	0.133	0.162	1.6463e-31	mcTEC-like cell	FRMD4B
4.41686e-36	0.611563	0.139	0.033	1.6614e-31	mcTEC-like cell	CD38
4.95623e-36	0.320923	0.244	0.32	1.86429e-31	mcTEC-like cell	ZC3HAV1
6.95339e-36	0.28657	0.16	0.151	2.61552e-31	mcTEC-like cell	ATP2A3
7.32568e-36	0.291304	0.157	0.15	2.75555e-31	mcTEC-like cell	PLEKHG1
1.2415e-35	0.414301	0.123	0.039	4.66992e-31	mcTEC-like cell	TRAF3IP3
1.38425e-35	0.371052	0.154	0.059	5.20686e-31	mcTEC-like cell	IGSF3
1.41853e-35	0.42225	0.114	0.014	5.33581e-31	mcTEC-like cell	GRAP2
1.65968e-35	0.504348	0.181	0.087	6.24287e-31	mcTEC-like cell	PTGER4
1.93252e-35	0.338702	0.184	0.139	7.26917e-31	mcTEC-like cell	KDM4B
2.64708e-35	0.339044	0.283	0.285	9.95699e-31	mcTEC-like cell	SENP6
2.96891e-35	0.498056	0.223	0.125	1.11676e-30	mcTEC-like cell	EPHX2
3.02879e-35	0.359817	0.102	0.064	1.13928e-30	mcTEC-like cell	LCP2
3.2817e-35	0.690874	0.286	0.073	1.23441e-30	mcTEC-like cell	ANKRD20A19P
4.17971e-35	0.467177	0.343	0.302	1.5722e-30	mcTEC-like cell	IL6ST
4.92265e-35	0.362753	0.181	0.133	1.85166e-30	mcTEC-like cell	QKI
5.06323e-35	0.344875	0.271	0.261	1.90453e-30	mcTEC-like cell	AKR1B1
5.98995e-35	0.69016	0.154	0.034	2.25312e-30	mcTEC-like cell	MAL
6.607e-35	0.33191	0.193	0.178	2.48522e-30	mcTEC-like cell	ZNF91
9.77456e-35	1.05548	0.142	0.027	3.6767e-30	mcTEC-like cell	MS4A1
1.04098e-34	0.263812	0.226	0.266	3.91566e-30	mcTEC-like cell	ATF7IP
1.09247e-34	0.558781	0.56	0.51	4.10931e-30	mcTEC-like cell	HIST1H4C
1.11053e-34	0.326306	0.111	0.09	4.17726e-30	mcTEC-like cell	IKZF2
1.21544e-34	0.34213	0.154	0.013	4.57186e-30	mcTEC-like cell	FP236383.1
1.28805e-34	0.388943	0.139	0.081	4.84501e-30	mcTEC-like cell	DOCK8
1.55222e-34	0.283402	0.235	0.283	5.83868e-30	mcTEC-like cell	SPIDR
1.89218e-34	0.701591	0.584	0.334	7.11742e-30	mcTEC-like cell	ITM2C
2.18225e-34	0.316296	0.199	0.19	8.20852e-30	mcTEC-like cell	GPCPD1
2.58361e-34	0.289114	0.196	0.175	9.71823e-30	mcTEC-like cell	CENPT
2.61432e-34	0.328256	0.304	0.33	9.83377e-30	mcTEC-like cell	EPHX1
3.12803e-34	0.684295	0.12	0.006	1.17661e-29	mcTEC-like cell	POTEE
3.331e-34	0.552869	0.795	0.887	1.25295e-29	mcTEC-like cell	TMSB4X
3.52616e-34	0.297114	0.13	0.008	1.32637e-29	mcTEC-like cell	LILRB5
5.23455e-34	0.347342	0.217	0.308	1.96898e-29	mcTEC-like cell	LBH
5.24714e-34	0.479257	0.256	0.149	1.97371e-29	mcTEC-like cell	AFAP1L2
5.77923e-34	0.393786	0.214	0.184	2.17386e-29	mcTEC-like cell	RORA
7.06121e-34	0.364133	0.133	0.012	2.65608e-29	mcTEC-like cell	PTGDS
7.78468e-34	0.291681	0.181	0.175	2.92821e-29	mcTEC-like cell	LIMK2
9.92674e-34	0.45407	0.289	0.254	3.73394e-29	mcTEC-like cell	TP53I3
1.21547e-33	0.3342	0.178	0.16	4.57197e-29	mcTEC-like cell	AAK1
1.68761e-33	0.602472	0.193	0.034	6.34796e-29	mcTEC-like cell	NPTX1
1.80079e-33	0.310646	0.274	0.312	6.77369e-29	mcTEC-like cell	BEND5
2.17379e-33	0.638323	0.127	0.01	8.17673e-29	mcTEC-like cell	CD1C
2.96432e-33	0.728988	0.139	0.012	1.11503e-28	mcTEC-like cell	CD1A
3.2622e-33	0.268374	0.172	0.169	1.22708e-28	mcTEC-like cell	CNOT6L
3.76435e-33	0.372824	0.232	0.203	1.41596e-28	mcTEC-like cell	LRP1
4.00428e-33	0.280816	0.265	0.28	1.50621e-28	mcTEC-like cell	ITFG1
7.40745e-33	0.357016	0.286	0.352	2.78631e-28	mcTEC-like cell	ID2
8.30023e-33	0.452078	0.271	0.368	3.12213e-28	mcTEC-like cell	HLA-DRB5
9.5496e-33	0.598242	0.253	0.084	3.59208e-28	mcTEC-like cell	EDNRA
1.1189e-32	0.302961	0.184	0.189	4.20875e-28	mcTEC-like cell	CTNNAL1
1.65207e-32	0.495785	0.229	0.105	6.21426e-28	mcTEC-like cell	COL27A1
1.66801e-32	0.611661	0.178	0.069	6.27423e-28	mcTEC-like cell	ITM2A
1.84801e-32	0.295297	0.12	0.005	6.95128e-28	mcTEC-like cell	PSMB11
2.41287e-32	0.261381	0.238	0.266	9.07601e-28	mcTEC-like cell	PARP10
2.49104e-32	0.361036	0.175	0.11	9.37003e-28	mcTEC-like cell	PTPRE
2.61989e-32	0.444725	0.25	0.243	9.85472e-28	mcTEC-like cell	FARP1
4.29246e-32	0.297231	0.223	0.175	1.61461e-27	mcTEC-like cell	CEPT1
4.6184e-32	0.368347	0.169	0.056	1.73721e-27	mcTEC-like cell	DIPK1A
4.75643e-32	0.608606	0.298	0.268	1.78913e-27	mcTEC-like cell	CD83
1.45645e-31	0.512607	0.343	0.227	5.47842e-27	mcTEC-like cell	PDLIM7
1.90143e-31	0.553127	0.301	0.127	7.15224e-27	mcTEC-like cell	PLIN2
2.73142e-31	0.299136	0.136	0.116	1.02742e-26	mcTEC-like cell	SHPRH
4.23831e-31	0.446818	0.178	0.074	1.59424e-26	mcTEC-like cell	ETS1
4.49158e-31	0.503129	0.434	0.522	1.68951e-26	mcTEC-like cell	STMN1
5.32205e-31	0.519735	0.211	0.258	2.00189e-26	mcTEC-like cell	GEM
5.80718e-31	0.448134	0.166	0.129	2.18437e-26	mcTEC-like cell	HCST
8.33441e-31	0.570547	0.145	0.034	3.13499e-26	mcTEC-like cell	SH2D1A
1.06036e-30	0.534771	0.346	0.246	3.98853e-26	mcTEC-like cell	COL18A1
1.43916e-30	0.509438	0.301	0.177	5.41342e-26	mcTEC-like cell	RBMS3
1.54771e-30	0.286813	0.163	0.171	5.82171e-26	mcTEC-like cell	PPFIBP1
1.85487e-30	0.293982	0.25	0.22	6.97709e-26	mcTEC-like cell	KLHDC3
2.76544e-30	0.312448	0.12	0.06	1.04022e-25	mcTEC-like cell	CNTNAP3B
3.17876e-30	0.680884	0.214	0.106	1.19569e-25	mcTEC-like cell	CD7
3.3639e-30	0.296891	0.148	0.117	1.26533e-25	mcTEC-like cell	ASAP1
3.93813e-30	0.381866	0.979	0.991	1.48133e-25	mcTEC-like cell	RPS12
5.57911e-30	1.11396	0.443	0.172	2.09858e-25	mcTEC-like cell	KRT14
5.93176e-30	0.43426	0.154	0.037	2.23123e-25	mcTEC-like cell	BCL11B
6.64766e-30	0.32323	0.238	0.16	2.50052e-25	mcTEC-like cell	SLC46A1
7.21537e-30	0.269986	0.169	0.146	2.71406e-25	mcTEC-like cell	SLC2A4RG
7.73189e-30	0.381988	0.235	0.202	2.90835e-25	mcTEC-like cell	PLXNA2
9.7037e-30	0.334548	0.114	0.038	3.65005e-25	mcTEC-like cell	ARHGAP15
1.07585e-29	0.38549	0.247	0.295	4.04681e-25	mcTEC-like cell	SOD2
1.54111e-29	0.377179	0.187	0.14	5.79687e-25	mcTEC-like cell	REV3L
1.6732e-29	0.490518	0.277	0.111	6.29374e-25	mcTEC-like cell	C1S
1.69028e-29	0.31025	0.244	0.236	6.35798e-25	mcTEC-like cell	TCF7L2
1.89797e-29	0.411646	0.298	0.295	7.13922e-25	mcTEC-like cell	ATL2
2.66496e-29	0.367234	0.367	0.497	1.00242e-24	mcTEC-like cell	TNFAIP3
2.72035e-29	0.377604	0.214	0.269	1.02326e-24	mcTEC-like cell	ZNF331
2.928e-29	0.489324	0.123	0.014	1.10137e-24	mcTEC-like cell	MIR181A1HG
3.96003e-29	0.690079	0.166	0.028	1.48956e-24	mcTEC-like cell	AC018865.3
6.33916e-29	0.402426	0.117	0.035	2.38448e-24	mcTEC-like cell	PTPN7
7.57356e-29	0.395736	0.117	0.076	2.84879e-24	mcTEC-like cell	ZZEF1
2.00771e-28	0.346427	0.105	0.031	7.552e-24	mcTEC-like cell	ZEB1
3.48941e-28	0.264523	0.184	0.241	1.31254e-23	mcTEC-like cell	LAMB1
3.86703e-28	0.415154	0.202	0.039	1.45458e-23	mcTEC-like cell	KLK8
5.40227e-28	0.26433	0.163	0.075	2.03206e-23	mcTEC-like cell	IGFALS
5.74524e-28	0.292038	0.181	0.184	2.16107e-23	mcTEC-like cell	ZNF302
6.39473e-28	0.330756	0.145	0.152	2.40538e-23	mcTEC-like cell	FTX
8.06641e-28	0.504416	0.253	0.188	3.03418e-23	mcTEC-like cell	LRIG3
8.23795e-28	0.343737	0.16	0.094	3.09871e-23	mcTEC-like cell	ITGB2
9.15562e-28	0.388154	0.108	0.021	3.44389e-23	mcTEC-like cell	TRAT1
1.02774e-27	0.289259	0.247	0.377	3.86586e-23	mcTEC-like cell	CITED2
1.08563e-27	0.281073	0.211	0.342	4.08361e-23	mcTEC-like cell	S100A4
1.1173e-27	0.468909	0.184	0.077	4.20272e-23	mcTEC-like cell	MYO15B
1.50483e-27	0.676116	0.117	0.013	5.66043e-23	mcTEC-like cell	PTCRA
2.75337e-27	0.452085	0.22	0.068	1.03568e-22	mcTEC-like cell	CR381653.2
2.97475e-27	0.260233	0.157	0.154	1.11895e-22	mcTEC-like cell	HINT3
3.56528e-27	0.314302	0.19	0.159	1.34108e-22	mcTEC-like cell	AC129492.1
5.72094e-27	0.532177	0.169	0.033	2.15193e-22	mcTEC-like cell	IRF8
9.25344e-27	0.497007	0.274	0.071	3.48068e-22	mcTEC-like cell	APOD
1.05372e-26	0.328807	0.211	0.152	3.96358e-22	mcTEC-like cell	MAF
1.38719e-26	0.476877	0.178	0.049	5.2179e-22	mcTEC-like cell	AEBP1
1.77887e-26	0.406871	0.235	0.24	6.69121e-22	mcTEC-like cell	HIST1H1E
2.36674e-26	0.359555	0.187	0.041	8.90249e-22	mcTEC-like cell	C4A
2.60782e-26	0.270613	0.145	0.121	9.8093e-22	mcTEC-like cell	PARP8
3.08808e-26	0.705778	0.187	0.032	1.16158e-21	mcTEC-like cell	IGKV2-30
4.46588e-26	0.317303	0.319	0.35	1.67984e-21	mcTEC-like cell	MAST4
4.55217e-26	0.44887	0.102	0.006	1.7123e-21	mcTEC-like cell	AL365440.2
6.14487e-26	0.566577	0.346	0.175	2.31139e-21	mcTEC-like cell	CALD1
1.61686e-25	0.343103	0.232	0.114	6.08181e-21	mcTEC-like cell	EPHA1
1.83983e-25	0.298778	0.175	0.103	6.92054e-21	mcTEC-like cell	WIPF1
1.99318e-25	0.268401	0.151	0.091	7.49734e-21	mcTEC-like cell	TPCN1
2.0232e-25	0.502057	0.19	0.038	7.61027e-21	mcTEC-like cell	FAR2P1
2.36425e-25	0.326833	0.238	0.149	8.89311e-21	mcTEC-like cell	IKBIP
3.45847e-25	0.44099	0.133	0.028	1.3009e-20	mcTEC-like cell	C1QTNF12
3.67411e-25	0.614245	0.139	0.031	1.38202e-20	mcTEC-like cell	ARPP21
7.02328e-25	0.277716	0.214	0.209	2.64181e-20	mcTEC-like cell	PDGFA
1.07483e-24	0.458512	0.166	0.108	4.04297e-20	mcTEC-like cell	APBB2
1.21288e-24	0.309449	0.193	0.148	4.56225e-20	mcTEC-like cell	SESN1
1.25868e-24	0.277482	0.238	0.267	4.73451e-20	mcTEC-like cell	TP63
1.36923e-24	0.267679	0.169	0.125	5.15035e-20	mcTEC-like cell	CCDC8
1.5473e-24	0.357469	0.277	0.253	5.82018e-20	mcTEC-like cell	TSPAN4
2.311e-24	0.558548	0.127	0.016	8.69281e-20	mcTEC-like cell	AC092666.1
2.68677e-24	0.692846	0.286	0.196	1.01063e-19	mcTEC-like cell	SRGN
3.78291e-24	0.36399	0.343	0.349	1.42294e-19	mcTEC-like cell	SERPINH1
4.56536e-24	0.302001	0.123	0.035	1.71726e-19	mcTEC-like cell	SASH3
7.47719e-24	0.316456	0.102	0.014	2.81254e-19	mcTEC-like cell	MED15P9
8.47426e-24	0.293277	0.244	0.236	3.18759e-19	mcTEC-like cell	ALDH7A1
1.3884e-23	0.333323	0.151	0.035	5.22246e-19	mcTEC-like cell	JCAD
1.43164e-23	0.289149	0.114	0.04	5.38511e-19	mcTEC-like cell	CD96
1.47162e-23	0.373789	0.123	0.023	5.53548e-19	mcTEC-like cell	COL12A1
2.19737e-23	0.272383	0.211	0.224	8.26542e-19	mcTEC-like cell	PCF11
3.70171e-23	0.377079	0.111	0.021	1.3924e-18	mcTEC-like cell	LAIR1
4.79642e-23	0.388111	0.241	0.123	1.80417e-18	mcTEC-like cell	NOTCH3
5.50547e-23	0.380243	0.117	0.017	2.07088e-18	mcTEC-like cell	FBN3
8.19985e-23	0.460606	0.259	0.118	3.08438e-18	mcTEC-like cell	MIR100HG
8.2806e-23	0.36894	0.184	0.047	3.11475e-18	mcTEC-like cell	ANOS1
8.3125e-23	0.269035	0.133	0.027	3.12675e-18	mcTEC-like cell	WNT5B
8.87506e-23	0.336729	0.175	0.046	3.33836e-18	mcTEC-like cell	RIPOR2
9.83707e-23	0.47227	0.133	0.018	3.70021e-18	mcTEC-like cell	AC092447.7
1.20227e-22	0.46268	0.277	0.139	4.52232e-18	mcTEC-like cell	SPOCK2
1.302e-22	0.766877	0.217	0.112	4.89748e-18	mcTEC-like cell	RASD1
1.45248e-22	0.437581	0.358	0.157	5.4635e-18	mcTEC-like cell	SAA1
1.57519e-22	0.296776	0.202	0.164	5.92507e-18	mcTEC-like cell	KIAA1109
1.8147e-22	0.501797	0.22	0.137	6.82599e-18	mcTEC-like cell	PGGHG
4.61275e-22	0.296103	0.172	0.034	1.73509e-17	mcTEC-like cell	ACADL
5.45672e-22	0.277117	0.928	0.975	2.05255e-17	mcTEC-like cell	RPS3A
7.8969e-22	0.265778	0.166	0.112	2.97042e-17	mcTEC-like cell	PLEKHF1
1.5688e-21	0.504355	0.298	0.118	5.90103e-17	mcTEC-like cell	BACE2
2.08325e-21	0.312673	0.223	0.204	7.83614e-17	mcTEC-like cell	ACTN1
2.14005e-21	0.37255	0.178	0.152	8.0498e-17	mcTEC-like cell	PLOD2
2.23861e-21	0.289424	0.229	0.146	8.42052e-17	mcTEC-like cell	CERS4
2.63625e-21	0.619016	0.358	0.17	9.91627e-17	mcTEC-like cell	MAOA
2.69625e-21	0.26527	0.208	0.213	1.0142e-16	mcTEC-like cell	ADGRV1
3.29178e-21	0.278078	0.211	0.167	1.2382e-16	mcTEC-like cell	PTK7
3.39869e-21	0.279479	0.187	0.181	1.27842e-16	mcTEC-like cell	PDZD2
5.53537e-21	0.94562	0.398	0.253	2.08213e-16	mcTEC-like cell	CRYAB
5.66402e-21	0.319243	0.154	0.043	2.13052e-16	mcTEC-like cell	C4B
6.6955e-21	0.355082	0.19	0.125	2.51851e-16	mcTEC-like cell	TMEM30B
8.09613e-21	0.334632	0.184	0.064	3.04536e-16	mcTEC-like cell	MTMR9LP
8.20787e-21	0.294335	0.163	0.059	3.08739e-16	mcTEC-like cell	PXYLP1
8.31353e-21	0.454612	0.202	0.053	3.12714e-16	mcTEC-like cell	COL4A2
9.72045e-21	0.337596	0.181	0.057	3.65635e-16	mcTEC-like cell	CDCA7
1.19418e-20	0.457405	0.187	0.046	4.49192e-16	mcTEC-like cell	COL4A1
1.29258e-20	0.385357	0.139	0.068	4.86205e-16	mcTEC-like cell	CD2
1.43127e-20	0.694208	0.328	0.157	5.38372e-16	mcTEC-like cell	MYADM
1.43497e-20	0.552731	0.19	0.085	5.39763e-16	mcTEC-like cell	IL7R
1.96145e-20	0.268031	0.142	0.091	7.37801e-16	mcTEC-like cell	DYNC2H1
3.78802e-20	0.320582	0.108	0.045	1.42486e-15	mcTEC-like cell	RCSD1
3.98362e-20	0.394684	0.283	0.317	1.49844e-15	mcTEC-like cell	ERRFI1
4.14592e-20	0.282346	0.172	0.133	1.55949e-15	mcTEC-like cell	WBP1L
4.42925e-20	0.402883	0.208	0.057	1.66606e-15	mcTEC-like cell	SGCA
4.80972e-20	0.637276	0.25	0.166	1.80917e-15	mcTEC-like cell	HLA-DQA1
5.41648e-20	0.2832	0.178	0.131	2.03741e-15	mcTEC-like cell	SH3PXD2A
6.05774e-20	0.315291	0.16	0.119	2.27862e-15	mcTEC-like cell	DENND4C
6.94551e-20	0.269665	0.256	0.291	2.61255e-15	mcTEC-like cell	LINC01551
9.17101e-20	0.318369	0.117	0.024	3.44967e-15	mcTEC-like cell	VIPR2
1.24121e-19	0.335662	0.187	0.096	4.6688e-15	mcTEC-like cell	FRAS1
1.2816e-19	0.260512	0.187	0.164	4.82072e-15	mcTEC-like cell	MBTPS1
1.514e-19	0.527095	0.205	0.08	5.69492e-15	mcTEC-like cell	NRP2
2.58772e-19	0.394773	0.322	0.226	9.7337e-15	mcTEC-like cell	CTSL
2.98005e-19	0.30257	0.16	0.045	1.12095e-14	mcTEC-like cell	TNS1
3.63834e-19	0.472948	0.22	0.095	1.36856e-14	mcTEC-like cell	CCDC144NL-AS1
4.16655e-19	0.324646	0.187	0.072	1.56725e-14	mcTEC-like cell	ACTA2
4.29081e-19	0.376289	0.208	0.082	1.61399e-14	mcTEC-like cell	PRRX1
4.47181e-19	0.636356	0.108	0.096	1.68207e-14	mcTEC-like cell	CH25H
8.9743e-19	0.26024	0.148	0.115	3.37568e-14	mcTEC-like cell	UBR2
1.19938e-18	0.284861	0.223	0.223	4.51146e-14	mcTEC-like cell	TMEM30A
1.76941e-18	0.328699	0.172	0.045	6.65564e-14	mcTEC-like cell	APOBEC2
2.41139e-18	0.329736	0.127	0.034	9.07046e-14	mcTEC-like cell	NEDD4
4.19147e-18	0.341396	0.202	0.193	1.57662e-13	mcTEC-like cell	CD37
5.84652e-18	0.266482	0.169	0.179	2.19917e-13	mcTEC-like cell	TSC22D2
6.45333e-18	0.734032	0.274	0.106	2.42742e-13	mcTEC-like cell	XIST
9.48095e-18	0.374015	0.142	0.091	3.56626e-13	mcTEC-like cell	CD52
1.23591e-17	0.527137	0.277	0.114	4.64888e-13	mcTEC-like cell	HOPX
2.51275e-17	0.392876	0.172	0.099	9.45171e-13	mcTEC-like cell	BTNL9
2.96012e-17	0.333611	0.145	0.102	1.11345e-12	mcTEC-like cell	ZNF503
3.38397e-17	0.318772	0.151	0.122	1.27288e-12	mcTEC-like cell	CPLANE1
4.40148e-17	0.894159	0.319	0.128	1.65562e-12	mcTEC-like cell	CCN2
5.27131e-17	0.442734	0.494	0.442	1.9828e-12	mcTEC-like cell	BCAM
6.80892e-17	0.459674	0.235	0.075	2.56117e-12	mcTEC-like cell	CXCL12
1.12524e-16	0.353637	0.883	0.945	4.2326e-12	mcTEC-like cell	MT-CO1
1.52085e-16	0.301158	0.217	0.233	5.72066e-12	mcTEC-like cell	FXYD5
1.67427e-16	0.271535	0.117	0.12	6.29777e-12	mcTEC-like cell	FAT1
2.22331e-16	0.26484	0.111	0.02	8.36297e-12	mcTEC-like cell	WNT2
3.29153e-16	0.305785	0.13	0.067	1.23811e-11	mcTEC-like cell	EPHB6
3.53252e-16	0.519701	0.301	0.145	1.32876e-11	mcTEC-like cell	ARHGAP29
4.70109e-16	0.301516	0.148	0.064	1.76832e-11	mcTEC-like cell	RASIP1
5.99096e-16	0.385055	0.133	0.03	2.2535e-11	mcTEC-like cell	JCHAIN
8.49845e-16	0.522013	0.407	0.209	3.19669e-11	mcTEC-like cell	CRABP2
8.9805e-16	0.556074	0.172	0.122	3.37802e-11	mcTEC-like cell	SLC2A3
1.14991e-15	0.288997	0.145	0.068	4.3254e-11	mcTEC-like cell	DGKD
1.38363e-15	0.28486	0.226	0.186	5.20453e-11	mcTEC-like cell	EGFR
1.82874e-15	0.401816	0.319	0.275	6.8788e-11	mcTEC-like cell	CPE
2.4944e-15	0.290996	0.136	0.036	9.38269e-11	mcTEC-like cell	DLL4
3.9931e-15	0.436548	0.105	0.13	1.502e-10	mcTEC-like cell	TYROBP
6.10888e-15	0.306282	0.226	0.205	2.29786e-10	mcTEC-like cell	ISLR
1.05705e-14	0.266504	0.139	0.089	3.97608e-10	mcTEC-like cell	INTU
1.59987e-14	0.343863	0.229	0.141	6.01792e-10	mcTEC-like cell	SGCE
1.63157e-14	0.35213	0.22	0.086	6.13714e-10	mcTEC-like cell	CCDC3
2.25982e-14	0.347436	0.181	0.159	8.50031e-10	mcTEC-like cell	LSP1
2.62049e-14	0.284023	0.117	0.023	9.85699e-10	mcTEC-like cell	ANAPC1P1
3.20234e-14	0.417645	0.431	0.3	1.20456e-09	mcTEC-like cell	ID3
3.883e-14	0.295884	0.114	0.037	1.46059e-09	mcTEC-like cell	PCDH9
4.32457e-14	0.482972	0.334	0.202	1.62669e-09	mcTEC-like cell	GYPC
5.69924e-14	0.349952	0.136	0.06	2.14377e-09	mcTEC-like cell	AIF1
1.68489e-13	0.737802	0.181	0.174	6.33773e-09	mcTEC-like cell	CXCL2
1.79079e-13	0.375145	0.205	0.156	6.73605e-09	mcTEC-like cell	LAPTM5
2.37677e-13	0.337688	0.193	0.086	8.94023e-09	mcTEC-like cell	MDFI
7.27056e-13	0.304875	0.163	0.053	2.73482e-08	mcTEC-like cell	AC004233.2
8.10216e-13	0.290822	0.184	0.11	3.04763e-08	mcTEC-like cell	PARP16
1.05718e-12	0.453119	0.949	0.951	3.97658e-08	mcTEC-like cell	MALAT1
1.31315e-12	0.275656	0.172	0.103	4.93942e-08	mcTEC-like cell	NEDD9
1.52061e-12	0.599621	0.244	0.103	5.71978e-08	mcTEC-like cell	MEG3
2.95451e-12	0.344739	0.19	0.077	1.11134e-07	mcTEC-like cell	TMEM204
4.01665e-12	0.380546	0.157	0.051	1.51086e-07	mcTEC-like cell	AC109326.1
5.31736e-12	0.426086	0.217	0.122	2.00012e-07	mcTEC-like cell	CA8
7.85602e-12	0.277625	0.151	0.089	2.95504e-07	mcTEC-like cell	GALNT18
9.49131e-12	0.267009	0.136	0.043	3.57015e-07	mcTEC-like cell	MFAP4
1.12871e-11	0.274181	0.208	0.162	4.24564e-07	mcTEC-like cell	NFAT5
1.58264e-11	0.347455	0.199	0.078	5.95311e-07	mcTEC-like cell	P3H2
1.74598e-11	0.277637	0.175	0.081	6.56752e-07	mcTEC-like cell	PHYHD1
2.24287e-11	0.404501	0.108	0.066	8.43657e-07	mcTEC-like cell	GPR183
6.16148e-11	0.339239	0.229	0.121	2.31764e-06	mcTEC-like cell	SVIL
6.62204e-11	0.287063	0.22	0.165	2.49088e-06	mcTEC-like cell	CNTN4
7.7825e-11	0.276883	0.111	0.032	2.92739e-06	mcTEC-like cell	AC245014.3
1.231e-10	0.29428	0.187	0.098	4.63039e-06	mcTEC-like cell	HPGD
1.30407e-10	0.328832	0.292	0.253	4.90527e-06	mcTEC-like cell	RARRES2
1.60431e-10	0.329015	0.114	0.166	6.03461e-06	mcTEC-like cell	CXCL3
2.05973e-10	0.362329	0.178	0.219	7.74767e-06	mcTEC-like cell	HCAR2
4.43959e-10	0.333016	0.157	0.06	1.66995e-05	mcTEC-like cell	C3
4.44823e-10	0.280259	0.184	0.1	1.6732e-05	mcTEC-like cell	STOX1
5.10489e-10	0.279962	0.123	0.079	1.9202e-05	mcTEC-like cell	ALOX5AP
9.73192e-10	0.279715	0.157	0.063	3.66066e-05	mcTEC-like cell	CCL2
1.00849e-09	0.414233	0.292	0.146	3.79345e-05	mcTEC-like cell	TGM2
3.86273e-09	0.288072	0.157	0.112	0.000145297	mcTEC-like cell	NR4A3
6.33335e-09	0.293549	0.163	0.075	0.000238229	mcTEC-like cell	ENO3
5.82131e-08	0.46008	0.102	0.038	0.00218969	mcTEC-like cell	C1QC
9.41493e-08	0.28997	0.178	0.087	0.00354143	mcTEC-like cell	FSTL1
9.44e-08	0.276017	0.163	0.08	0.00355086	mcTEC-like cell	CTSV
2.2629e-07	0.330029	0.151	0.115	0.00851189	mcTEC-like cell	RGS1
4.82068e-07	0.284957	0.199	0.119	0.018133	mcTEC-like cell	AMOTL2
5.73071e-07	0.289936	0.196	0.132	0.0215561	mcTEC-like cell	NPNT
1.04515e-06	0.296131	0.229	0.267	0.0393134	mcTEC-like cell	CD69
1.44367e-06	0.385758	0.175	0.134	0.0543038	mcTEC-like cell	KCNQ1OT1
2.05189e-06	0.261027	0.111	0.073	0.0771818	mcTEC-like cell	ANKRD20A11P
9.31593e-06	0.299851	0.114	0.06	0.350419	mcTEC-like cell	IL1B
0.000265124	0.562533	0.133	0.089	1	mcTEC-like cell	CCL4
0.00030862	0.354379	0.967	0.977	1	mcTEC-like cell	MT-RNR2
0	3.50705	0.927	0.123	0	KRT14+ mTEC-like cell	CLU
0	2.2183	0.953	0.856	0	KRT14+ mTEC-like cell	CST3
0	2.18937	0.615	0.046	0	KRT14+ mTEC-like cell	CCN2
0	2.05361	0.769	0.097	0	KRT14+ mTEC-like cell	IGFBP7
0	2.00515	0.722	0.077	0	KRT14+ mTEC-like cell	FN1
0	1.94101	0.859	0.249	0	KRT14+ mTEC-like cell	ITM2C
0	1.76675	0.888	0.359	0	KRT14+ mTEC-like cell	BCAM
0	1.68465	0.957	0.713	0	KRT14+ mTEC-like cell	APP
0	1.65885	0.759	0.22	0	KRT14+ mTEC-like cell	ID3
0	1.65347	0.849	0.236	0	KRT14+ mTEC-like cell	VIM
0	1.48432	0.868	0.39	0	KRT14+ mTEC-like cell	GMDS
0	1.45281	0.681	0.051	0	KRT14+ mTEC-like cell	TGM2
0	1.40208	0.788	0.208	0	KRT14+ mTEC-like cell	MYL9
0	1.37386	0.813	0.678	0	KRT14+ mTEC-like cell	SERPINF1
0	1.3625	0.839	0.635	0	KRT14+ mTEC-like cell	SCPEP1
0	1.33319	0.582	0.019	0	KRT14+ mTEC-like cell	MEG3
0	1.21118	0.814	0.455	0	KRT14+ mTEC-like cell	TUSC3
0	1.18537	0.57	0.027	0	KRT14+ mTEC-like cell	XIST
0	1.12951	0.92	0.806	0	KRT14+ mTEC-like cell	HLA-B
0	1.0639	0.629	0.062	0	KRT14+ mTEC-like cell	ARHGAP29
0	1.04346	0.947	0.933	0	KRT14+ mTEC-like cell	SPINT2
0	0.988948	0.967	0.966	0	KRT14+ mTEC-like cell	ITM2B
0	0.880562	0.863	0.81	0	KRT14+ mTEC-like cell	RPL26
0	0.864194	0.858	0.269	0	KRT14+ mTEC-like cell	S100A14
0	0.980081	0.71	0.118	0	KRT14+ mTEC-like cell	CYP1B1
0	1.60168	0.709	0.158	0	KRT14+ mTEC-like cell	GAS6
0	2.06614	0.644	0.098	0	KRT14+ mTEC-like cell	KRT14
0	1.08616	0.625	0.094	5.67578e-307	KRT14+ mTEC-like cell	MAOA
0	0.82528	0.724	0.554	3.72022e-304	KRT14+ mTEC-like cell	FCGRT
6.6819e-308	0.840888	0.903	0.832	2.51339e-303	KRT14+ mTEC-like cell	PSAP
2.20387e-289	0.754033	0.466	0.025	8.28984e-285	KRT14+ mTEC-like cell	SCARA3
6.97435e-289	0.845494	0.651	0.551	2.6234e-284	KRT14+ mTEC-like cell	ASAH1
8.54681e-288	0.971322	0.878	0.791	3.21488e-283	KRT14+ mTEC-like cell	HLA-C
3.53061e-287	0.866157	0.424	0.013	1.32804e-282	KRT14+ mTEC-like cell	C16orf89
2.84267e-286	1.40591	0.671	0.132	1.06927e-281	KRT14+ mTEC-like cell	CRABP2
9.53383e-285	0.8837	0.647	0.121	3.58615e-280	KRT14+ mTEC-like cell	BEX4
1.94865e-269	0.624771	0.467	0.031	7.32984e-265	KRT14+ mTEC-like cell	CCDC144NL-AS1
9.38846e-251	0.784132	0.491	0.054	3.53147e-246	KRT14+ mTEC-like cell	EFEMP2
1.76208e-250	0.699312	0.809	0.754	6.62807e-246	KRT14+ mTEC-like cell	PDIA3
4.09882e-248	0.931714	0.683	0.732	1.54177e-243	KRT14+ mTEC-like cell	CCNL1
5.41466e-247	0.633129	0.391	0.015	2.03673e-242	KRT14+ mTEC-like cell	ID4
1.77794e-243	0.776713	0.493	0.084	6.68773e-239	KRT14+ mTEC-like cell	FLRT3
9.27107e-242	0.809153	0.599	0.098	3.48731e-237	KRT14+ mTEC-like cell	PAX9
1.96081e-240	0.688404	0.46	0.041	7.37559e-236	KRT14+ mTEC-like cell	DMKN
3.19242e-239	0.92718	0.813	0.631	1.20083e-234	KRT14+ mTEC-like cell	HLA-E
8.31423e-239	0.82311	0.715	0.506	3.1274e-234	KRT14+ mTEC-like cell	CD151
3.02201e-238	0.600255	0.402	0.024	1.13673e-233	KRT14+ mTEC-like cell	ANKRD20A19P
1.41656e-236	0.642117	0.999	0.992	5.3284e-232	KRT14+ mTEC-like cell	EEF1A1
3.33351e-233	0.817606	0.974	0.904	1.2539e-228	KRT14+ mTEC-like cell	SAT1
4.61174e-233	0.70547	0.477	0.049	1.73471e-228	KRT14+ mTEC-like cell	GPC4
1.22993e-231	1.31428	0.786	0.383	4.62639e-227	KRT14+ mTEC-like cell	MT1X
1.3638e-230	0.852384	0.421	0.037	5.12992e-226	KRT14+ mTEC-like cell	COL9A3
9.3464e-228	0.731585	0.511	0.068	3.51565e-223	KRT14+ mTEC-like cell	COL6A2
6.207e-225	0.562808	0.783	0.776	2.33476e-220	KRT14+ mTEC-like cell	TMEM14C
1.82795e-224	0.518108	0.344	0.012	6.87583e-220	KRT14+ mTEC-like cell	GATA2
1.97939e-224	0.646787	0.676	0.533	7.44546e-220	KRT14+ mTEC-like cell	LEPROT
5.74243e-224	0.750871	0.487	0.059	2.16001e-219	KRT14+ mTEC-like cell	BACE2
2.02017e-218	0.840312	0.624	0.277	7.59888e-214	KRT14+ mTEC-like cell	CFH
1.20356e-217	0.44834	0.3	0.004	4.52718e-213	KRT14+ mTEC-like cell	CLDN8
1.98326e-217	0.690716	0.747	0.685	7.46002e-213	KRT14+ mTEC-like cell	PLD3
1.65753e-216	0.514894	0.367	0.021	6.2348e-212	KRT14+ mTEC-like cell	NTN4
2.05378e-216	1.57899	0.705	0.506	7.72528e-212	KRT14+ mTEC-like cell	PLTP
3.37239e-214	0.831421	0.588	0.186	1.26852e-209	KRT14+ mTEC-like cell	COL18A1
4.01934e-214	0.65341	0.389	0.026	1.51188e-209	KRT14+ mTEC-like cell	P3H2
1.29266e-213	0.605364	0.823	0.815	4.86234e-209	KRT14+ mTEC-like cell	EIF3L
2.24323e-213	0.619906	0.909	0.905	8.43791e-209	KRT14+ mTEC-like cell	RPL21
5.55733e-210	0.746895	0.565	0.194	2.09039e-205	KRT14+ mTEC-like cell	TSPAN4
7.96606e-210	0.736542	0.366	0.02	2.99643e-205	KRT14+ mTEC-like cell	VCAN
1.45717e-209	0.383094	0.292	0.005	5.48114e-205	KRT14+ mTEC-like cell	VSIG2
5.8687e-209	1.10075	0.505	0.093	2.20751e-204	KRT14+ mTEC-like cell	FBLN1
2.57787e-208	0.668083	0.398	0.032	9.69665e-204	KRT14+ mTEC-like cell	FSTL1
8.95297e-206	0.62622	0.689	0.645	3.36766e-201	KRT14+ mTEC-like cell	LAMP1
2.86778e-204	0.581467	0.605	0.524	1.07871e-199	KRT14+ mTEC-like cell	CHID1
1.66715e-203	0.771019	0.544	0.115	6.27098e-199	KRT14+ mTEC-like cell	CALD1
2.65293e-203	0.838215	0.363	0.023	9.97899e-199	KRT14+ mTEC-like cell	FRZB
2.7393e-202	1.06764	0.681	0.707	1.03039e-197	KRT14+ mTEC-like cell	FOSB
4.45877e-202	0.794163	0.473	0.141	1.67717e-197	KRT14+ mTEC-like cell	SPRY1
6.97603e-202	0.581759	0.314	0.01	2.62403e-197	KRT14+ mTEC-like cell	CPXM1
1.79555e-201	0.662613	0.659	0.479	6.75395e-197	KRT14+ mTEC-like cell	LRPAP1
1.06908e-198	0.55973	0.764	0.737	4.02136e-194	KRT14+ mTEC-like cell	TMED10
1.06455e-195	0.864618	0.66	0.451	4.00431e-191	KRT14+ mTEC-like cell	SLC38A2
1.86478e-195	1.07786	0.507	0.1	7.01437e-191	KRT14+ mTEC-like cell	MYADM
4.95505e-195	0.612933	0.993	0.99	1.86384e-190	KRT14+ mTEC-like cell	RPS12
7.33545e-193	0.861766	0.661	0.217	2.75923e-188	KRT14+ mTEC-like cell	SORBS2
1.80956e-192	0.684252	0.677	0.439	6.80666e-188	KRT14+ mTEC-like cell	SEPT2
1.93061e-190	0.974173	0.364	0.027	7.26199e-186	KRT14+ mTEC-like cell	APOD
1.74014e-189	1.26858	0.542	0.125	6.54555e-185	KRT14+ mTEC-like cell	IGFBP6
2.61727e-189	0.688319	0.39	0.037	9.84484e-185	KRT14+ mTEC-like cell	NRP1
5.46565e-189	0.70761	0.433	0.063	2.0559e-184	KRT14+ mTEC-like cell	AMOTL2
2.40651e-186	1.15061	0.555	0.197	9.05209e-182	KRT14+ mTEC-like cell	RARRES2
4.8927e-186	1.33178	0.42	0.057	1.84039e-181	KRT14+ mTEC-like cell	IGFBP5
1.06356e-185	0.472695	0.288	0.009	4.00058e-181	KRT14+ mTEC-like cell	ERBB4
1.06215e-184	0.541644	0.315	0.015	3.99528e-180	KRT14+ mTEC-like cell	SOHLH1
8.10088e-184	0.667825	0.56	0.325	3.04715e-179	KRT14+ mTEC-like cell	CTSF
1.88569e-183	0.587554	0.657	0.527	7.09302e-179	KRT14+ mTEC-like cell	TMBIM1
4.81667e-183	0.707795	0.7	0.481	1.81179e-178	KRT14+ mTEC-like cell	ALDH2
1.36169e-181	0.595705	0.47	0.083	5.12201e-177	KRT14+ mTEC-like cell	SGCE
1.53177e-179	0.512329	0.807	0.837	5.76174e-175	KRT14+ mTEC-like cell	POLR2L
6.74571e-179	0.515723	0.82	0.825	2.5374e-174	KRT14+ mTEC-like cell	TMEM59
7.10748e-179	0.597165	0.311	0.016	2.67348e-174	KRT14+ mTEC-like cell	SBSPON
2.53947e-178	0.356023	0.278	0.01	9.5522e-174	KRT14+ mTEC-like cell	CPZ
6.55999e-176	0.708086	0.38	0.038	2.46754e-171	KRT14+ mTEC-like cell	GPX3
1.43517e-175	0.655954	0.374	0.569	5.39841e-171	KRT14+ mTEC-like cell	ICAM1
5.23252e-175	0.819418	0.551	0.143	1.96821e-170	KRT14+ mTEC-like cell	GYPC
1.32469e-174	0.572924	0.721	0.601	4.98281e-170	KRT14+ mTEC-like cell	SEC62
1.51843e-174	0.63582	0.704	0.499	5.71159e-170	KRT14+ mTEC-like cell	CD164
1.50987e-172	0.603619	0.419	0.057	5.67939e-168	KRT14+ mTEC-like cell	LIMCH1
2.52604e-171	0.576787	0.3	0.016	9.50171e-167	KRT14+ mTEC-like cell	LEPR
6.79141e-171	0.710334	0.375	0.046	2.55459e-166	KRT14+ mTEC-like cell	KHDRBS2
1.07875e-169	0.670924	0.595	0.277	4.05771e-165	KRT14+ mTEC-like cell	DDAH2
2.43438e-168	0.342423	0.231	0.003	9.15692e-164	KRT14+ mTEC-like cell	HCAR1
3.41413e-168	0.559415	0.352	0.036	1.28422e-163	KRT14+ mTEC-like cell	PMP22
1.08199e-167	0.708753	0.456	0.093	4.06989e-163	KRT14+ mTEC-like cell	PDGFRL
1.58965e-167	0.754555	0.57	0.221	5.97946e-163	KRT14+ mTEC-like cell	CPE
1.89559e-167	0.798542	0.641	0.427	7.13026e-163	KRT14+ mTEC-like cell	CLDN7
7.81003e-167	0.52594	0.364	0.039	2.93774e-162	KRT14+ mTEC-like cell	MDFI
1.62247e-166	1.16339	0.547	0.177	6.10291e-162	KRT14+ mTEC-like cell	KRT7
3.22013e-166	0.484299	0.445	0.515	1.21125e-161	KRT14+ mTEC-like cell	IGFBP2
1.07869e-165	0.672894	0.563	0.273	4.05749e-161	KRT14+ mTEC-like cell	SNHG5
1.76e-165	0.846241	0.86	0.478	6.62025e-161	KRT14+ mTEC-like cell	S100A10
9.34298e-165	0.382884	0.247	0.006	3.51436e-160	KRT14+ mTEC-like cell	SNED1
1.06629e-164	0.598239	0.452	0.159	4.01085e-160	KRT14+ mTEC-like cell	FOXC1
4.22408e-164	0.821982	0.805	0.865	1.58889e-159	KRT14+ mTEC-like cell	MDK
2.72277e-163	0.576452	0.281	0.013	1.02417e-158	KRT14+ mTEC-like cell	CLDN10
3.16027e-162	0.890134	0.537	0.272	1.18874e-157	KRT14+ mTEC-like cell	ERRFI1
3.28427e-162	0.597524	0.511	0.374	1.23538e-157	KRT14+ mTEC-like cell	CDH1
1.74088e-161	0.676259	0.616	0.286	6.54832e-157	KRT14+ mTEC-like cell	SERINC1
1.84126e-161	0.670393	0.938	0.85	6.92589e-157	KRT14+ mTEC-like cell	ZFP36L1
2.69268e-161	0.535799	0.384	0.051	1.01285e-156	KRT14+ mTEC-like cell	STOX1
5.82256e-161	0.576967	0.375	0.053	2.19016e-156	KRT14+ mTEC-like cell	ROBO2
7.27296e-159	0.711874	0.741	0.469	2.73572e-154	KRT14+ mTEC-like cell	HIST1H4C
2.43748e-158	0.472041	0.284	0.015	9.16859e-154	KRT14+ mTEC-like cell	LINC00514
2.9389e-157	1.15638	0.785	0.654	1.10547e-152	KRT14+ mTEC-like cell	GADD45B
3.30246e-156	0.597712	0.87	0.845	1.24222e-151	KRT14+ mTEC-like cell	HSP90B1
5.3699e-156	0.65883	0.399	0.085	2.01989e-151	KRT14+ mTEC-like cell	GALNT3
1.71396e-155	0.669219	0.415	0.142	6.44704e-151	KRT14+ mTEC-like cell	WWTR1
2.74406e-155	0.593008	0.659	0.488	1.03218e-150	KRT14+ mTEC-like cell	CREG1
1.0288e-154	0.470251	0.846	0.911	3.86983e-150	KRT14+ mTEC-like cell	PPIB
1.25629e-154	2.58095	0.25	0.01	4.72552e-150	KRT14+ mTEC-like cell	SCGB3A1
6.72627e-154	0.344654	0.26	0.012	2.53009e-149	KRT14+ mTEC-like cell	SYCE1
4.44689e-153	0.275575	0.218	0.003	1.6727e-148	KRT14+ mTEC-like cell	GATA2-AS1
6.1484e-153	0.462006	0.329	0.033	2.31272e-148	KRT14+ mTEC-like cell	PDGFC
6.46861e-153	0.45308	0.714	0.696	2.43317e-148	KRT14+ mTEC-like cell	MTCH1
4.31325e-152	0.441766	0.279	0.016	1.62243e-147	KRT14+ mTEC-like cell	AC004233.2
2.69576e-151	0.505795	0.416	0.069	1.01401e-146	KRT14+ mTEC-like cell	MIR100HG
8.68178e-151	0.370332	0.757	0.829	3.26565e-146	KRT14+ mTEC-like cell	TMEM258
1.01179e-150	0.456629	0.927	0.957	3.80584e-146	KRT14+ mTEC-like cell	CIRBP
3.45452e-150	1.3549	0.578	0.329	1.29942e-145	KRT14+ mTEC-like cell	CCN1
1.17542e-149	0.447524	0.352	0.042	4.42134e-145	KRT14+ mTEC-like cell	LGMN
1.69775e-149	0.542336	0.428	0.109	6.3861e-145	KRT14+ mTEC-like cell	B4GAT1
3.29724e-149	0.53147	0.833	0.88	1.24026e-144	KRT14+ mTEC-like cell	BSG
4.09834e-148	0.656934	0.735	0.565	1.54159e-143	KRT14+ mTEC-like cell	APLP2
1.86954e-147	0.594718	0.862	0.859	7.03227e-143	KRT14+ mTEC-like cell	BST2
3.35707e-146	0.581203	0.376	0.333	1.26276e-141	KRT14+ mTEC-like cell	PPP1R15B
2.18565e-145	0.34855	0.285	0.021	8.22132e-141	KRT14+ mTEC-like cell	TMEM98
3.54135e-145	0.606159	0.211	0.004	1.33208e-140	KRT14+ mTEC-like cell	GFRA3
4.49826e-145	0.547393	0.411	0.09	1.69202e-140	KRT14+ mTEC-like cell	TSPAN12
6.65033e-145	0.850829	0.662	0.609	2.50152e-140	KRT14+ mTEC-like cell	IER3
9.29815e-145	0.470305	0.89	0.882	3.4975e-140	KRT14+ mTEC-like cell	RPL37A
9.41627e-145	0.300033	0.256	0.013	3.54193e-140	KRT14+ mTEC-like cell	LINC02315
4.06487e-144	0.522006	0.712	0.688	1.529e-139	KRT14+ mTEC-like cell	CANX
9.04181e-144	0.69148	0.887	0.813	3.40108e-139	KRT14+ mTEC-like cell	TSC22D1
2.17005e-143	0.280681	0.224	0.007	8.16263e-139	KRT14+ mTEC-like cell	NUPR2
1.15866e-142	0.68638	0.398	0.075	4.35829e-138	KRT14+ mTEC-like cell	CA8
3.03013e-141	0.289303	0.246	0.013	1.13978e-136	KRT14+ mTEC-like cell	C1QTNF4
3.32066e-141	0.405992	0.802	0.866	1.24907e-136	KRT14+ mTEC-like cell	ERP29
9.27299e-139	0.542051	0.808	0.795	3.48803e-134	KRT14+ mTEC-like cell	SRSF5
3.32176e-138	0.672025	0.716	0.538	1.24948e-133	KRT14+ mTEC-like cell	HERPUD1
5.22558e-137	0.407944	0.219	0.007	1.9656e-132	KRT14+ mTEC-like cell	CDH6
3.9089e-136	0.558732	0.315	0.039	1.47033e-131	KRT14+ mTEC-like cell	TMEM204
5.135e-136	0.474951	0.358	0.055	1.93153e-131	KRT14+ mTEC-like cell	ZNF503
3.91556e-135	0.570787	0.566	0.332	1.47284e-130	KRT14+ mTEC-like cell	DNAJC1
1.60824e-134	0.498219	0.34	0.045	6.0494e-130	KRT14+ mTEC-like cell	CCDC3
1.70344e-134	0.684597	0.409	0.097	6.40747e-130	KRT14+ mTEC-like cell	ENC1
4.08515e-134	0.422304	0.381	0.07	1.53663e-129	KRT14+ mTEC-like cell	COL6A1
4.67697e-134	0.674289	0.491	0.23	1.75924e-129	KRT14+ mTEC-like cell	PLK2
4.86636e-134	0.366069	0.275	0.025	1.83048e-129	KRT14+ mTEC-like cell	SGCA
7.30054e-134	0.792538	0.835	0.7	2.7461e-129	KRT14+ mTEC-like cell	LGALS1
7.99429e-134	0.453256	0.994	0.987	3.00705e-129	KRT14+ mTEC-like cell	RPL34
2.19983e-133	0.478393	0.51	0.322	8.27465e-129	KRT14+ mTEC-like cell	HEBP1
3.7611e-133	0.417147	0.361	0.487	1.41474e-128	KRT14+ mTEC-like cell	MAFF
6.25124e-133	0.467345	0.356	0.057	2.3514e-128	KRT14+ mTEC-like cell	LAYN
7.35875e-133	0.380231	0.756	0.805	2.768e-128	KRT14+ mTEC-like cell	CUTA
3.01842e-132	0.529371	0.724	0.622	1.13538e-127	KRT14+ mTEC-like cell	ANXA5
6.72552e-132	0.591498	0.259	0.018	2.5298e-127	KRT14+ mTEC-like cell	AC109326.1
9.97821e-132	0.488707	0.793	0.762	3.7533e-127	KRT14+ mTEC-like cell	SON
1.23263e-131	0.855775	0.597	0.514	4.63655e-127	KRT14+ mTEC-like cell	NFKBIZ
3.16228e-131	0.541142	0.296	0.033	1.18949e-126	KRT14+ mTEC-like cell	ANKRD20A11P
5.40515e-131	0.544707	0.472	0.162	2.03315e-126	KRT14+ mTEC-like cell	ADGRV1
9.26757e-130	0.75584	0.385	0.071	3.486e-125	KRT14+ mTEC-like cell	SPARC
1.41322e-129	0.690036	0.369	0.152	5.31581e-125	KRT14+ mTEC-like cell	ABLIM1
1.41934e-129	0.431021	0.608	0.549	5.33885e-125	KRT14+ mTEC-like cell	RPL22
2.79384e-129	0.476053	0.398	0.074	1.0509e-124	KRT14+ mTEC-like cell	SVIL
8.8452e-129	0.374361	0.243	0.245	3.32712e-124	KRT14+ mTEC-like cell	SLC20A1
9.59156e-129	0.330251	0.273	0.024	3.60786e-124	KRT14+ mTEC-like cell	IQCA1
8.96568e-128	0.516034	0.495	0.256	3.37244e-123	KRT14+ mTEC-like cell	FUCA1
1.03314e-127	0.582713	0.281	0.122	3.88616e-123	KRT14+ mTEC-like cell	RIMKLB
3.88068e-127	0.441818	0.779	0.82	1.45972e-122	KRT14+ mTEC-like cell	BEX3
4.91823e-127	0.439593	0.873	0.893	1.84999e-122	KRT14+ mTEC-like cell	HMGB1
6.92495e-127	0.520558	0.746	0.724	2.60482e-122	KRT14+ mTEC-like cell	CD46
7.88255e-127	0.339994	0.272	0.025	2.96502e-122	KRT14+ mTEC-like cell	NDN
8.53196e-127	0.380105	0.773	0.791	3.2093e-122	KRT14+ mTEC-like cell	YWHAE
4.68025e-126	0.538322	0.561	0.283	1.76048e-121	KRT14+ mTEC-like cell	LMBRD1
4.89748e-126	1.42828	0.504	0.17	1.84219e-121	KRT14+ mTEC-like cell	CXCL1
2.89118e-125	0.44097	0.813	0.842	1.08752e-120	KRT14+ mTEC-like cell	NPC2
7.49052e-125	0.889256	0.74	0.474	2.81756e-120	KRT14+ mTEC-like cell	ID1
7.49916e-125	0.582998	0.361	0.102	2.82081e-120	KRT14+ mTEC-like cell	RTKN2
9.54734e-125	0.456624	0.295	0.034	3.59123e-120	KRT14+ mTEC-like cell	MFAP2
1.67058e-124	0.440138	0.34	0.055	6.28387e-120	KRT14+ mTEC-like cell	CYYR1
6.98073e-124	0.495254	0.754	0.814	2.6258e-119	KRT14+ mTEC-like cell	FUS
8.4193e-124	0.639168	0.447	0.203	3.16692e-119	KRT14+ mTEC-like cell	FARP1
2.02207e-123	0.483356	0.329	0.047	7.60601e-119	KRT14+ mTEC-like cell	EDNRA
9.93605e-123	2.05079	0.382	0.127	3.73744e-118	KRT14+ mTEC-like cell	SAA1
4.66394e-122	0.509231	0.586	0.505	1.75434e-117	KRT14+ mTEC-like cell	KIAA1217
9.83477e-122	0.370533	0.47	0.567	3.69935e-117	KRT14+ mTEC-like cell	IFRD1
1.01675e-121	0.528105	0.333	0.29	3.82451e-117	KRT14+ mTEC-like cell	ARL5B
2.36481e-121	0.497272	0.383	0.079	8.89522e-117	KRT14+ mTEC-like cell	WLS
2.37412e-121	0.550785	0.534	0.447	8.93026e-117	KRT14+ mTEC-like cell	DDX3X
6.30978e-121	0.29799	0.242	0.02	2.37342e-116	KRT14+ mTEC-like cell	AEBP1
8.51874e-121	0.597832	0.819	0.78	3.20432e-116	KRT14+ mTEC-like cell	HLA-A
1.10296e-120	0.851884	0.803	0.823	4.14877e-116	KRT14+ mTEC-like cell	NEAT1
5.00447e-120	0.61821	0.482	0.322	1.88243e-115	KRT14+ mTEC-like cell	ID2
5.94205e-120	0.661475	0.275	0.115	2.2351e-115	KRT14+ mTEC-like cell	UBR1
1.82826e-118	0.297769	0.222	0.014	6.87701e-114	KRT14+ mTEC-like cell	KLK8
3.98529e-118	0.438067	0.647	0.579	1.49907e-113	KRT14+ mTEC-like cell	MPHOSPH8
5.30787e-118	0.775513	0.519	0.324	1.99655e-113	KRT14+ mTEC-like cell	SERPINB1
6.79347e-118	0.363643	0.209	0.011	2.55536e-113	KRT14+ mTEC-like cell	ENPEP
8.38598e-118	0.462643	0.577	0.475	3.15439e-113	KRT14+ mTEC-like cell	TRAM1
8.62229e-118	0.464482	0.595	0.498	3.24327e-113	KRT14+ mTEC-like cell	HDLBP
1.72507e-117	0.585019	0.43	0.159	6.48886e-113	KRT14+ mTEC-like cell	LMO7
2.54587e-117	0.383169	0.62	0.611	9.5763e-113	KRT14+ mTEC-like cell	TMEM14B
5.53528e-117	0.558865	0.414	0.121	2.0821e-112	KRT14+ mTEC-like cell	CNTN4
6.5827e-117	0.270395	0.223	0.014	2.47608e-112	KRT14+ mTEC-like cell	ROR2
9.80701e-117	0.736847	0.603	0.529	3.68891e-112	KRT14+ mTEC-like cell	ADIRF
2.07646e-116	0.446505	0.624	0.581	7.81062e-112	KRT14+ mTEC-like cell	ITGB1
4.81119e-116	0.581976	0.741	0.782	1.80973e-111	KRT14+ mTEC-like cell	IL32
1.04512e-115	0.405299	0.628	0.588	3.9312e-111	KRT14+ mTEC-like cell	NUCB1
2.87638e-115	0.697826	0.317	0.05	1.08195e-110	KRT14+ mTEC-like cell	S100A1
2.50526e-114	0.388435	0.349	0.063	9.42352e-110	KRT14+ mTEC-like cell	TUBB6
3.78861e-114	0.41637	0.229	0.017	1.42509e-109	KRT14+ mTEC-like cell	MXRA8
8.12014e-114	0.285091	0.402	0.525	3.05439e-109	KRT14+ mTEC-like cell	VMP1
1.46288e-113	0.477858	0.285	0.038	5.50264e-109	KRT14+ mTEC-like cell	SERPING1
1.84568e-113	0.406542	0.39	0.087	6.94254e-109	KRT14+ mTEC-like cell	PLIN2
2.09973e-113	0.52967	0.454	0.195	7.89812e-109	KRT14+ mTEC-like cell	AGRN
7.15867e-113	0.470507	0.296	0.05	2.69273e-108	KRT14+ mTEC-like cell	CFB
1.71487e-112	0.378421	0.555	0.507	6.45047e-108	KRT14+ mTEC-like cell	RWDD1
2.06167e-112	0.445983	0.905	0.934	7.75499e-108	KRT14+ mTEC-like cell	UBB
3.94282e-112	0.383045	0.222	0.018	1.48309e-107	KRT14+ mTEC-like cell	POTEF
1.06399e-111	0.379437	0.286	0.038	4.00221e-107	KRT14+ mTEC-like cell	RAB31
4.25527e-111	0.398475	0.605	0.632	1.60062e-106	KRT14+ mTEC-like cell	GSTO1
5.34479e-111	0.418959	0.758	0.74	2.01044e-106	KRT14+ mTEC-like cell	HMGN3
1.32097e-110	0.474171	0.345	0.076	4.96884e-106	KRT14+ mTEC-like cell	FAT1
2.04905e-110	0.371822	0.754	0.774	7.7075e-106	KRT14+ mTEC-like cell	RPS29
6.64401e-110	0.294779	0.181	0.006	2.49915e-105	KRT14+ mTEC-like cell	ADAMTS5
7.88932e-110	0.44451	0.596	0.497	2.96757e-105	KRT14+ mTEC-like cell	PDIA4
1.57634e-109	0.464206	0.442	0.197	5.92939e-105	KRT14+ mTEC-like cell	TCF7L2
2.43347e-109	1.05047	0.359	0.189	9.15349e-105	KRT14+ mTEC-like cell	HCAR2
3.24552e-109	0.600335	0.407	0.169	1.2208e-104	KRT14+ mTEC-like cell	ITGA2
2.09779e-108	0.38003	0.312	0.049	7.89084e-104	KRT14+ mTEC-like cell	GALNT18
2.30519e-108	0.505093	0.685	0.564	8.67096e-104	KRT14+ mTEC-like cell	PNISR
2.88941e-108	0.406494	0.249	0.025	1.08685e-103	KRT14+ mTEC-like cell	COL4A2
7.90856e-108	0.559469	0.624	0.386	2.9748e-103	KRT14+ mTEC-like cell	TPM1
8.0786e-108	1.82486	0.226	0.055	3.03877e-103	KRT14+ mTEC-like cell	SAA2
2.41154e-107	0.281262	0.261	0.031	9.07099e-103	KRT14+ mTEC-like cell	RASIP1
2.64543e-107	0.456106	0.284	0.04	9.9508e-103	KRT14+ mTEC-like cell	DKK3
3.46088e-107	0.524245	0.275	0.053	1.30181e-102	KRT14+ mTEC-like cell	SGMS2
6.73639e-107	0.54987	0.233	0.021	2.53389e-102	KRT14+ mTEC-like cell	LYPD1
7.11951e-107	0.42623	0.362	0.086	2.678e-102	KRT14+ mTEC-like cell	ARMCX2
2.17068e-106	0.517824	0.437	0.135	8.16503e-102	KRT14+ mTEC-like cell	RBMS3
3.10307e-106	0.312738	0.259	0.03	1.16722e-101	KRT14+ mTEC-like cell	CPNE8
3.59845e-106	0.328489	0.205	0.014	1.35356e-101	KRT14+ mTEC-like cell	LY6G6C
7.69487e-106	0.327399	0.209	0.015	2.89443e-101	KRT14+ mTEC-like cell	FAR2P1
1.42333e-105	0.495433	0.293	0.046	5.35385e-101	KRT14+ mTEC-like cell	NRP2
9.65551e-105	0.345036	0.743	0.809	3.63192e-100	KRT14+ mTEC-like cell	TSPAN3
1.46326e-103	0.944411	0.147	0.002	5.50404e-99	KRT14+ mTEC-like cell	CNMD
1.66938e-103	0.423227	0.481	0.422	6.27938e-99	KRT14+ mTEC-like cell	NKTR
3.92259e-103	0.271269	0.222	0.019	1.47548e-98	KRT14+ mTEC-like cell	IRX3
5.80624e-103	0.464121	0.372	0.189	2.18402e-98	KRT14+ mTEC-like cell	SLC25A37
6.17618e-103	0.341192	0.295	0.046	2.32317e-98	KRT14+ mTEC-like cell	PHYHD1
1.58218e-102	0.47084	0.631	0.562	5.95136e-98	KRT14+ mTEC-like cell	NET1
2.84706e-102	0.355482	0.916	0.947	1.07092e-97	KRT14+ mTEC-like cell	SKP1
3.65266e-102	0.641621	0.657	0.593	1.37395e-97	KRT14+ mTEC-like cell	EZR
6.6261e-102	0.458769	0.459	0.179	2.49241e-97	KRT14+ mTEC-like cell	C6orf48
1.46507e-101	0.528006	0.357	0.127	5.51085e-97	KRT14+ mTEC-like cell	NFAT5
1.16697e-100	0.298635	0.211	0.018	4.38955e-96	KRT14+ mTEC-like cell	NTF3
1.09633e-99	0.481496	0.357	0.106	4.12385e-95	KRT14+ mTEC-like cell	VASN
1.21372e-99	0.357898	0.396	0.328	4.56542e-95	KRT14+ mTEC-like cell	FAM210B
1.49749e-99	0.388086	0.288	0.052	5.63281e-95	KRT14+ mTEC-like cell	COBLL1
1.8004e-99	0.38615	0.32	0.061	6.77219e-95	KRT14+ mTEC-like cell	BTNL9
2.48357e-99	0.860562	0.287	0.079	9.34196e-95	KRT14+ mTEC-like cell	GPRC5A
2.71046e-99	0.458491	0.663	0.592	1.01954e-94	KRT14+ mTEC-like cell	N4BP2L2
5.10939e-99	0.351712	0.984	0.99	1.9219e-94	KRT14+ mTEC-like cell	RPS15A
7.67743e-99	0.349831	0.271	0.039	2.88787e-94	KRT14+ mTEC-like cell	CR381653.2
5.13139e-98	0.262646	0.204	0.318	1.93017e-93	KRT14+ mTEC-like cell	AD000864.1
3.94131e-97	1.34149	0.747	0.428	1.48252e-92	KRT14+ mTEC-like cell	SLPI
6.25312e-97	0.28626	0.243	0.031	2.35211e-92	KRT14+ mTEC-like cell	AKAP12
7.87791e-97	0.440974	0.643	0.679	2.96328e-92	KRT14+ mTEC-like cell	BRD2
1.43927e-96	0.288215	0.17	0.007	5.41381e-92	KRT14+ mTEC-like cell	TMEM59L
1.83081e-96	0.367362	0.622	0.629	6.88658e-92	KRT14+ mTEC-like cell	DYNLT1
2.04643e-96	0.43167	0.497	0.355	7.69766e-92	KRT14+ mTEC-like cell	RHOC
2.2821e-96	0.334537	0.659	0.687	8.58413e-92	KRT14+ mTEC-like cell	RPN2
2.95606e-96	0.323941	0.711	0.766	1.11192e-91	KRT14+ mTEC-like cell	PDIA6
7.28969e-96	0.304027	0.191	0.015	2.74202e-91	KRT14+ mTEC-like cell	SLC38A5
8.98021e-96	0.398336	0.822	0.819	3.37791e-91	KRT14+ mTEC-like cell	NCL
1.53924e-94	0.351335	0.246	0.033	5.78986e-90	KRT14+ mTEC-like cell	PLXDC2
5.25099e-94	0.493363	0.417	0.185	1.97516e-89	KRT14+ mTEC-like cell	TMEM30A
7.91209e-94	0.28937	0.177	0.01	2.97613e-89	KRT14+ mTEC-like cell	C1QTNF9B
8.60764e-94	0.261773	0.668	0.749	3.23776e-89	KRT14+ mTEC-like cell	DDOST
1.29675e-93	0.364967	0.446	0.427	4.87772e-89	KRT14+ mTEC-like cell	CHD2
2.40272e-93	0.349112	0.515	0.431	9.03782e-89	KRT14+ mTEC-like cell	HEXB
1.07745e-92	0.302017	0.479	0.515	4.05283e-88	KRT14+ mTEC-like cell	GOLGB1
1.5015e-92	0.372657	0.287	0.12	5.64791e-88	KRT14+ mTEC-like cell	PARD6B
3.64229e-92	0.261124	0.199	0.017	1.37005e-87	KRT14+ mTEC-like cell	B3GNT7
5.80405e-92	0.398175	0.594	0.502	2.18319e-87	KRT14+ mTEC-like cell	SERINC3
5.94007e-92	0.266823	0.276	0.271	2.23436e-87	KRT14+ mTEC-like cell	ARIH1
6.31347e-92	0.273394	0.825	0.918	2.37481e-87	KRT14+ mTEC-like cell	PRDX5
6.52436e-92	0.405143	0.289	0.052	2.45414e-87	KRT14+ mTEC-like cell	EFEMP1
7.47397e-92	0.40808	0.216	0.024	2.81133e-87	KRT14+ mTEC-like cell	LRG1
2.94364e-91	0.554414	0.399	0.169	1.10725e-86	KRT14+ mTEC-like cell	ISLR
4.28144e-91	0.482842	0.492	0.273	1.61046e-86	KRT14+ mTEC-like cell	GLG1
7.75492e-91	0.442244	0.539	0.397	2.91702e-86	KRT14+ mTEC-like cell	TM9SF2
2.38338e-90	0.672502	0.379	0.441	8.96507e-86	KRT14+ mTEC-like cell	NCOA7
2.68587e-90	0.473687	0.575	0.407	1.01029e-85	KRT14+ mTEC-like cell	DDR1
1.17643e-89	0.510705	0.549	0.427	4.42515e-85	KRT14+ mTEC-like cell	CD81
8.25342e-89	0.389463	0.235	0.031	3.10452e-84	KRT14+ mTEC-like cell	GJB6
1.07803e-88	0.380318	0.51	0.403	4.055e-84	KRT14+ mTEC-like cell	CCNG1
1.85353e-88	0.470714	0.328	0.374	6.97205e-84	KRT14+ mTEC-like cell	WARS
2.5858e-88	0.332121	0.694	0.705	9.7265e-84	KRT14+ mTEC-like cell	EIF4B
4.40722e-88	0.316063	0.309	0.071	1.65778e-83	KRT14+ mTEC-like cell	CD8B
7.18921e-88	0.354191	0.528	0.499	2.70422e-83	KRT14+ mTEC-like cell	TAPBP
1.47666e-87	0.423495	0.454	0.256	5.55444e-83	KRT14+ mTEC-like cell	LPP
1.49796e-87	0.897238	0.881	0.809	5.63457e-83	KRT14+ mTEC-like cell	WFDC2
2.44599e-87	0.557349	0.427	0.154	9.20057e-83	KRT14+ mTEC-like cell	F3
2.79793e-87	0.331356	0.484	0.418	1.05244e-82	KRT14+ mTEC-like cell	COMMD2
3.33255e-87	0.40074	0.664	0.704	1.25354e-82	KRT14+ mTEC-like cell	RSRP1
1.36469e-86	0.491567	0.323	0.247	5.13327e-82	KRT14+ mTEC-like cell	AC020916.1
2.82656e-86	0.442796	0.385	0.223	1.06321e-81	KRT14+ mTEC-like cell	ITGAV
3.16734e-86	0.344955	0.21	0.023	1.19139e-81	KRT14+ mTEC-like cell	COL4A1
7.78205e-86	0.540267	0.252	0.04	2.92722e-81	KRT14+ mTEC-like cell	SLC34A2
1.3637e-85	0.451345	0.404	0.251	5.12956e-81	KRT14+ mTEC-like cell	GRAMD2B
1.92255e-85	0.267046	0.853	0.935	7.23168e-81	KRT14+ mTEC-like cell	MYL12B
1.94553e-85	0.292508	0.198	0.019	7.31809e-81	KRT14+ mTEC-like cell	CCDC144NL
2.42081e-85	0.346755	0.746	0.811	9.10586e-81	KRT14+ mTEC-like cell	LGALS3BP
3.3113e-85	0.401712	0.318	0.087	1.24555e-80	KRT14+ mTEC-like cell	EYA4
3.67313e-85	0.331292	0.734	0.74	1.38165e-80	KRT14+ mTEC-like cell	NDFIP1
1.4739e-84	0.422154	0.441	0.254	5.54407e-80	KRT14+ mTEC-like cell	SENP6
3.02671e-84	0.601695	0.723	0.572	1.1385e-79	KRT14+ mTEC-like cell	DSP
3.71454e-84	0.304601	0.594	0.622	1.39722e-79	KRT14+ mTEC-like cell	NFIA
3.9297e-84	0.296689	0.522	0.517	1.47816e-79	KRT14+ mTEC-like cell	NDUFA11
4.23093e-84	0.457294	0.586	0.44	1.59147e-79	KRT14+ mTEC-like cell	ZRANB2
5.52053e-84	0.476674	0.378	0.121	2.07655e-79	KRT14+ mTEC-like cell	SNHG14
6.03212e-84	0.437353	0.477	0.184	2.26898e-79	KRT14+ mTEC-like cell	CTSL
6.88215e-84	0.350578	0.254	0.043	2.58872e-79	KRT14+ mTEC-like cell	TDGF1
1.06154e-83	0.350746	0.61	0.576	3.99298e-79	KRT14+ mTEC-like cell	TCF25
1.16967e-83	0.674472	0.301	0.104	4.39973e-79	KRT14+ mTEC-like cell	KCNQ1OT1
1.29717e-83	0.361741	0.367	0.352	4.87929e-79	KRT14+ mTEC-like cell	B4GALT1
1.60275e-82	0.276371	0.19	0.02	6.02875e-78	KRT14+ mTEC-like cell	ENG
1.6613e-82	0.429459	0.448	0.322	6.24896e-78	KRT14+ mTEC-like cell	MBNL2
2.8618e-82	0.296373	0.705	0.73	1.07647e-77	KRT14+ mTEC-like cell	SNHG6
6.90439e-82	0.262863	0.687	0.756	2.59709e-77	KRT14+ mTEC-like cell	TMED9
1.04087e-81	0.369127	0.334	0.089	3.91524e-77	KRT14+ mTEC-like cell	TMEM30B
1.26917e-81	0.29593	0.274	0.054	4.77399e-77	KRT14+ mTEC-like cell	KANK2
1.30953e-81	0.260356	0.229	0.033	4.92578e-77	KRT14+ mTEC-like cell	SMARCA1
7.9063e-81	0.344225	0.383	0.308	2.97395e-76	KRT14+ mTEC-like cell	VPS13A
1.44637e-80	0.420142	0.468	0.279	5.44051e-76	KRT14+ mTEC-like cell	MARCKS
1.46536e-80	0.427583	0.743	0.747	5.51196e-76	KRT14+ mTEC-like cell	DDX17
2.10583e-80	0.496615	0.453	0.265	7.92107e-76	KRT14+ mTEC-like cell	ATL2
2.67484e-80	0.297314	0.234	0.047	1.00614e-75	KRT14+ mTEC-like cell	SH3BGRL2
4.68899e-80	0.32907	0.252	0.053	1.76376e-75	KRT14+ mTEC-like cell	KAZALD1
4.83584e-80	0.376199	0.603	0.54	1.819e-75	KRT14+ mTEC-like cell	PNRC2
8.00736e-80	0.916039	0.982	0.945	3.01197e-75	KRT14+ mTEC-like cell	MALAT1
1.07057e-79	0.339858	0.572	0.572	4.02695e-75	KRT14+ mTEC-like cell	LTBP3
1.35353e-79	0.31181	0.576	0.543	5.09132e-75	KRT14+ mTEC-like cell	YIPF3
2.71127e-79	0.331857	0.868	0.889	1.01984e-74	KRT14+ mTEC-like cell	TMBIM6
6.39136e-79	0.436675	0.267	0.161	2.40411e-74	KRT14+ mTEC-like cell	TSC22D2
7.99228e-79	0.276156	0.435	0.454	3.00629e-74	KRT14+ mTEC-like cell	TRA2A
8.09298e-79	0.461747	0.642	0.582	3.04417e-74	KRT14+ mTEC-like cell	CTSB
8.90407e-79	0.71123	0.94	0.925	3.34927e-74	KRT14+ mTEC-like cell	MT-RNR1
1.61232e-78	0.386831	0.358	0.153	6.06474e-74	KRT14+ mTEC-like cell	NEO1
1.90044e-78	0.288395	0.994	0.989	7.14852e-74	KRT14+ mTEC-like cell	RPS4X
2.05361e-78	0.274309	0.553	0.561	7.72466e-74	KRT14+ mTEC-like cell	EMC7
4.48318e-78	0.33753	0.427	0.345	1.68635e-73	KRT14+ mTEC-like cell	ARFGAP3
5.81757e-78	0.273464	0.205	0.026	2.18828e-73	KRT14+ mTEC-like cell	AC021504.1
6.47848e-78	0.685148	0.177	0.019	2.43688e-73	KRT14+ mTEC-like cell	TFPI2
8.30989e-78	0.358157	0.286	0.068	3.12577e-73	KRT14+ mTEC-like cell	MID1
8.56471e-78	0.416047	0.511	0.29	3.22162e-73	KRT14+ mTEC-like cell	SNRPN
9.64826e-78	0.286189	0.233	0.23	3.62919e-73	KRT14+ mTEC-like cell	ZNF10
1.71631e-77	0.451511	0.161	0.018	6.45589e-73	KRT14+ mTEC-like cell	STEAP4
4.79e-77	0.278478	0.721	0.873	1.80176e-72	KRT14+ mTEC-like cell	PPP1R15A
1.10538e-76	0.429273	0.533	0.36	4.15788e-72	KRT14+ mTEC-like cell	LAMP2
1.29855e-76	0.361003	0.421	0.285	4.88449e-72	KRT14+ mTEC-like cell	MCFD2
2.48763e-76	0.286208	0.677	0.708	9.35721e-72	KRT14+ mTEC-like cell	ISCU
3.28438e-76	0.44171	0.39	0.272	1.23542e-71	KRT14+ mTEC-like cell	TSPYL2
3.32388e-76	0.292548	0.193	0.032	1.25028e-71	KRT14+ mTEC-like cell	FBN2
6.5705e-76	0.326836	0.552	0.494	2.47149e-71	KRT14+ mTEC-like cell	LETMD1
2.14178e-75	0.371678	0.381	0.276	8.05631e-71	KRT14+ mTEC-like cell	DNAJC10
3.01252e-75	0.404099	0.412	0.165	1.13316e-70	KRT14+ mTEC-like cell	ACTN1
3.26891e-75	0.454152	0.384	0.249	1.2296e-70	KRT14+ mTEC-like cell	SNHG9
4.49812e-75	0.398312	0.488	0.296	1.69197e-70	KRT14+ mTEC-like cell	SFT2D1
4.73263e-75	0.307899	0.698	0.739	1.78018e-70	KRT14+ mTEC-like cell	RPS27L
5.95561e-75	0.473763	0.44	0.239	2.2402e-70	KRT14+ mTEC-like cell	ZG16B
6.56959e-75	0.58379	0.656	0.482	2.47115e-70	KRT14+ mTEC-like cell	FAM107A
1.01269e-74	0.436918	0.53	0.309	3.80923e-70	KRT14+ mTEC-like cell	CAT
1.47727e-74	0.305654	0.276	0.159	5.55675e-70	KRT14+ mTEC-like cell	INSR
2.81881e-74	0.392619	0.461	0.263	1.06029e-69	KRT14+ mTEC-like cell	TSPAN6
3.51528e-74	0.341505	0.367	0.304	1.32227e-69	KRT14+ mTEC-like cell	PPP1R10
4.61292e-74	0.353601	0.602	0.578	1.73515e-69	KRT14+ mTEC-like cell	FOXP1
4.65472e-74	0.633693	0.169	0.016	1.75087e-69	KRT14+ mTEC-like cell	IGKV2-30
5.15768e-74	0.400344	0.448	0.222	1.94006e-69	KRT14+ mTEC-like cell	TMEM243
5.30188e-74	0.293395	0.242	0.125	1.9943e-69	KRT14+ mTEC-like cell	OCLN
9.49644e-74	0.329595	0.502	0.435	3.57209e-69	KRT14+ mTEC-like cell	KLHDC2
1.01011e-73	0.293974	0.245	0.046	3.79954e-69	KRT14+ mTEC-like cell	MEIS1
1.02948e-73	0.319795	0.753	0.763	3.87238e-69	KRT14+ mTEC-like cell	KTN1
1.17321e-73	0.456986	0.487	0.236	4.41302e-69	KRT14+ mTEC-like cell	CUX1
2.17001e-73	0.340629	0.72	0.816	8.16248e-69	KRT14+ mTEC-like cell	SRSF7
4.04846e-73	0.322883	0.535	0.479	1.52283e-68	KRT14+ mTEC-like cell	OS9
5.21014e-73	0.396609	0.3	0.09	1.9598e-68	KRT14+ mTEC-like cell	CPLANE1
5.27598e-73	0.612213	0.735	0.679	1.98456e-68	KRT14+ mTEC-like cell	EGR1
5.50779e-73	0.309636	0.435	0.346	2.07176e-68	KRT14+ mTEC-like cell	CTBS
5.77501e-73	0.397953	0.328	0.173	2.17227e-68	KRT14+ mTEC-like cell	TLE4
6.68734e-73	0.284283	0.574	0.569	2.51544e-68	KRT14+ mTEC-like cell	EMC10
7.50723e-73	0.267515	0.206	0.03	2.82384e-68	KRT14+ mTEC-like cell	SMAD9
7.78236e-73	0.393183	0.493	0.391	2.92733e-68	KRT14+ mTEC-like cell	PRSS8
8.18192e-73	0.261869	0.242	0.046	3.07763e-68	KRT14+ mTEC-like cell	PLA2G16
1.90117e-72	0.271655	0.271	0.067	7.15127e-68	KRT14+ mTEC-like cell	PLSCR4
2.69154e-72	0.303132	0.186	0.025	1.01242e-67	KRT14+ mTEC-like cell	AKR1C1
4.84125e-72	0.371989	0.215	0.034	1.82103e-67	KRT14+ mTEC-like cell	GGT5
5.53194e-72	0.332846	0.289	0.129	2.08084e-67	KRT14+ mTEC-like cell	TMEM237
9.48177e-72	0.329368	0.289	0.154	3.56657e-67	KRT14+ mTEC-like cell	TNFRSF10B
1.0565e-71	0.284807	0.853	0.903	3.97403e-67	KRT14+ mTEC-like cell	RPL7
1.76579e-71	0.325364	0.962	0.971	6.64201e-67	KRT14+ mTEC-like cell	HSP90AB1
2.43536e-71	0.346489	0.278	0.116	9.16059e-67	KRT14+ mTEC-like cell	CREB3L2
2.4466e-71	0.284291	0.692	0.735	9.20288e-67	KRT14+ mTEC-like cell	ARL6IP5
3.5115e-71	0.370112	0.336	0.096	1.32085e-66	KRT14+ mTEC-like cell	NPNT
3.58615e-71	0.369903	0.44	0.248	1.34893e-66	KRT14+ mTEC-like cell	ITFG1
1.04477e-70	0.339317	0.379	0.219	3.92992e-66	KRT14+ mTEC-like cell	RPS10
1.82949e-70	0.298623	0.494	0.455	6.88163e-66	KRT14+ mTEC-like cell	SEC31A
2.22012e-70	0.425627	0.366	0.138	8.35097e-66	KRT14+ mTEC-like cell	SLC16A11
3.88885e-70	0.310212	0.288	0.089	1.46279e-65	KRT14+ mTEC-like cell	PRSS12
3.96984e-70	0.365185	0.433	0.25	1.49326e-65	KRT14+ mTEC-like cell	SORBS3
3.98486e-70	0.467555	0.332	0.127	1.49891e-65	KRT14+ mTEC-like cell	ANXA3
4.09235e-70	0.381484	0.763	0.771	1.53934e-65	KRT14+ mTEC-like cell	CD99
5.03087e-70	0.340937	0.592	0.545	1.89236e-65	KRT14+ mTEC-like cell	AKAP9
6.42893e-70	0.474293	0.511	0.333	2.41824e-65	KRT14+ mTEC-like cell	PAX1
9.98634e-70	0.401884	0.269	0.084	3.75636e-65	KRT14+ mTEC-like cell	PARP16
1.39708e-69	0.465444	0.368	0.157	5.25512e-65	KRT14+ mTEC-like cell	LRIG3
4.73636e-69	0.289296	0.656	0.724	1.78158e-64	KRT14+ mTEC-like cell	GRN
1.55218e-68	0.337317	0.391	0.307	5.83852e-64	KRT14+ mTEC-like cell	RRBP1
2.18566e-68	0.407066	0.577	0.49	8.22136e-64	KRT14+ mTEC-like cell	IFNGR1
2.58449e-68	0.420798	0.383	0.256	9.72158e-64	KRT14+ mTEC-like cell	DIPK2A
6.13023e-68	0.390022	0.582	0.494	2.30589e-63	KRT14+ mTEC-like cell	NORAD
6.38078e-68	0.44898	0.438	0.278	2.40013e-63	KRT14+ mTEC-like cell	IL6ST
6.64964e-68	0.351461	0.408	0.248	2.50126e-63	KRT14+ mTEC-like cell	SEC63
1.17293e-67	0.379127	0.389	0.327	4.41199e-63	KRT14+ mTEC-like cell	DST
1.33182e-67	0.355611	0.534	0.43	5.00962e-63	KRT14+ mTEC-like cell	NCOR1
1.34206e-67	0.429165	0.432	0.179	5.04817e-63	KRT14+ mTEC-like cell	RBP1
1.48949e-67	0.312548	0.168	0.023	5.60273e-63	KRT14+ mTEC-like cell	SLC27A6
1.65876e-67	0.353247	0.285	0.14	6.23943e-63	KRT14+ mTEC-like cell	MAML2
2.03411e-67	0.270851	0.781	0.803	7.65132e-63	KRT14+ mTEC-like cell	SELENOW
2.83602e-67	0.266063	0.244	0.055	1.06677e-62	KRT14+ mTEC-like cell	IQGAP2
3.33223e-67	0.327684	0.303	0.086	1.25342e-62	KRT14+ mTEC-like cell	DENND4C
5.76529e-67	0.349204	0.313	0.117	2.16861e-62	KRT14+ mTEC-like cell	ZNF83
9.90837e-67	0.339346	0.304	0.168	3.72703e-62	KRT14+ mTEC-like cell	FAM13A
1.01135e-66	0.335301	0.362	0.205	3.80418e-62	KRT14+ mTEC-like cell	GNL1
1.01543e-66	1.5874	0.134	0.011	3.81952e-62	KRT14+ mTEC-like cell	IGFL1
1.10405e-66	0.888138	0.47	0.221	4.15287e-62	KRT14+ mTEC-like cell	CRYAB
1.29181e-66	0.307385	0.554	0.566	4.85916e-62	KRT14+ mTEC-like cell	PPIC
1.49897e-66	0.509349	0.681	0.596	5.63837e-62	KRT14+ mTEC-like cell	EFNA1
1.80943e-66	0.272437	0.285	0.238	6.80618e-62	KRT14+ mTEC-like cell	GGT7
1.99153e-66	0.295571	0.929	0.961	7.49113e-62	KRT14+ mTEC-like cell	RPL10A
2.0788e-66	0.30102	0.284	0.102	7.81939e-62	KRT14+ mTEC-like cell	BMI1
2.41034e-66	0.362858	0.366	0.212	9.06648e-62	KRT14+ mTEC-like cell	FNDC3B
2.86135e-66	0.276053	0.275	0.074	1.0763e-61	KRT14+ mTEC-like cell	TNFSF13
3.3914e-66	0.307514	0.341	0.255	1.27567e-61	KRT14+ mTEC-like cell	ACSL3
4.63881e-66	0.273998	0.679	0.753	1.74489e-61	KRT14+ mTEC-like cell	ARGLU1
1.19738e-65	0.346039	0.356	0.197	4.50395e-61	KRT14+ mTEC-like cell	PPP1R13L
1.28931e-65	0.282965	0.203	0.045	4.84973e-61	KRT14+ mTEC-like cell	AC131532.1
1.88382e-65	0.298627	0.376	0.252	7.08598e-61	KRT14+ mTEC-like cell	SUMF1
6.85133e-65	0.295723	0.311	0.106	2.57713e-60	KRT14+ mTEC-like cell	SUPT3H
1.8854e-64	0.347446	0.359	0.156	7.09192e-60	KRT14+ mTEC-like cell	CTNNAL1
2.1408e-64	0.295634	0.287	0.088	8.05263e-60	KRT14+ mTEC-like cell	NPM2
4.29641e-64	0.269052	0.234	0.049	1.61609e-59	KRT14+ mTEC-like cell	CDKN2A
9.82441e-64	0.658315	0.692	0.674	3.69545e-59	KRT14+ mTEC-like cell	TACSTD2
1.54647e-63	0.34278	0.573	0.536	5.81705e-59	KRT14+ mTEC-like cell	SIX1
1.65038e-63	0.437471	0.231	0.048	6.20792e-59	KRT14+ mTEC-like cell	APOE
2.22842e-63	0.301475	0.445	0.337	8.38219e-59	KRT14+ mTEC-like cell	PPT1
2.87819e-63	0.266452	0.136	0.011	1.08263e-58	KRT14+ mTEC-like cell	POSTN
3.02578e-63	0.316358	0.261	0.073	1.13815e-58	KRT14+ mTEC-like cell	SERTAD4-AS1
3.3515e-63	0.303494	0.38	0.275	1.26067e-58	KRT14+ mTEC-like cell	RAB3GAP1
4.43133e-63	0.270008	0.266	0.086	1.66685e-58	KRT14+ mTEC-like cell	SHMT1
5.38949e-63	0.342375	0.415	0.281	2.02726e-58	KRT14+ mTEC-like cell	MMP14
7.65525e-63	0.356226	0.255	0.075	2.87952e-58	KRT14+ mTEC-like cell	SLC40A1
7.66337e-63	0.334425	0.574	0.521	2.88258e-58	KRT14+ mTEC-like cell	CTNNB1
1.26573e-62	0.308812	0.349	0.194	4.76103e-58	KRT14+ mTEC-like cell	NT5C2
1.37014e-62	0.390285	0.427	0.305	5.1538e-58	KRT14+ mTEC-like cell	SMIM1
1.50227e-62	0.272366	0.264	0.107	5.65078e-58	KRT14+ mTEC-like cell	PLOD1
1.96323e-62	0.33489	0.449	0.354	7.38469e-58	KRT14+ mTEC-like cell	GCC2
2.26499e-62	0.288579	0.349	0.292	8.51977e-58	KRT14+ mTEC-like cell	ZBTB20
4.40485e-62	0.366417	0.344	0.217	1.65688e-57	KRT14+ mTEC-like cell	LAMB1
4.48268e-62	0.331515	0.555	0.473	1.68616e-57	KRT14+ mTEC-like cell	VPS35
6.4662e-62	0.357271	0.376	0.139	2.43226e-57	KRT14+ mTEC-like cell	SERINC2
6.93301e-62	0.28181	0.428	0.361	2.60785e-57	KRT14+ mTEC-like cell	IFT57
7.77887e-62	0.347631	0.46	0.35	2.92602e-57	KRT14+ mTEC-like cell	PHF3
1.42663e-61	0.314014	0.298	0.126	5.36627e-57	KRT14+ mTEC-like cell	IKBIP
2.18669e-61	0.379561	0.472	0.361	8.22522e-57	KRT14+ mTEC-like cell	NUCB2
2.21462e-61	0.404976	0.466	0.299	8.33028e-57	KRT14+ mTEC-like cell	LAMA5
2.25583e-61	0.311175	0.425	0.337	8.48529e-57	KRT14+ mTEC-like cell	TFAP2A
2.5045e-61	0.318554	0.655	0.648	9.42069e-57	KRT14+ mTEC-like cell	ATP6AP2
2.71492e-61	0.381447	0.376	0.172	1.02122e-56	KRT14+ mTEC-like cell	CTSD
2.7617e-61	0.289968	0.177	0.094	1.03882e-56	KRT14+ mTEC-like cell	USP54
3.00556e-61	0.350919	0.346	0.195	1.13054e-56	KRT14+ mTEC-like cell	KITLG
4.03492e-61	0.331809	0.281	0.12	1.51774e-56	KRT14+ mTEC-like cell	TMEM107
4.23904e-61	0.322684	0.324	0.14	1.59452e-56	KRT14+ mTEC-like cell	PTK7
4.44055e-61	0.397717	0.553	0.432	1.67031e-56	KRT14+ mTEC-like cell	S100A13
8.00545e-61	0.320483	0.338	0.184	3.01125e-56	KRT14+ mTEC-like cell	AUTS2
8.80483e-61	0.335908	0.254	0.183	3.31194e-56	KRT14+ mTEC-like cell	CRY1
1.36346e-60	0.315425	0.291	0.128	5.12866e-56	KRT14+ mTEC-like cell	RETREG1
1.44693e-60	0.28266	0.251	0.067	5.44264e-56	KRT14+ mTEC-like cell	CRIM1
1.55038e-60	0.283	0.293	0.107	5.83174e-56	KRT14+ mTEC-like cell	HEXA
2.10533e-60	0.264629	0.534	0.542	7.91919e-56	KRT14+ mTEC-like cell	BZW1
2.61179e-60	0.378294	0.317	0.119	9.82426e-56	KRT14+ mTEC-like cell	CHST9
5.83579e-60	0.350931	0.206	0.074	2.19513e-55	KRT14+ mTEC-like cell	MIR222HG
6.48766e-60	0.341586	0.758	0.808	2.44033e-55	KRT14+ mTEC-like cell	WSB1
8.55473e-60	0.339007	0.274	0.079	3.21786e-55	KRT14+ mTEC-like cell	APBB2
9.6043e-60	0.362268	0.292	0.112	3.61266e-55	KRT14+ mTEC-like cell	VEGFA
9.93721e-60	0.324687	0.435	0.305	3.73788e-55	KRT14+ mTEC-like cell	GINM1
1.77758e-59	0.300629	0.394	0.307	6.68636e-55	KRT14+ mTEC-like cell	PRKCI
2.3899e-59	0.359145	0.333	0.154	8.98963e-55	KRT14+ mTEC-like cell	CXCL16
3.09117e-59	0.473974	0.454	0.325	1.16274e-54	KRT14+ mTEC-like cell	HES1
4.2958e-59	0.263324	0.18	0.132	1.61586e-54	KRT14+ mTEC-like cell	ZNF460
4.72887e-59	0.260941	0.451	0.401	1.77876e-54	KRT14+ mTEC-like cell	JPX
6.33468e-59	0.316892	0.259	0.106	2.38279e-54	KRT14+ mTEC-like cell	EPB41L5
9.48273e-59	0.315437	0.268	0.089	3.56693e-54	KRT14+ mTEC-like cell	EVA1A
1.24668e-58	0.484245	0.157	0.02	4.6894e-54	KRT14+ mTEC-like cell	C1QC
1.64318e-58	0.396152	0.529	0.438	6.18081e-54	KRT14+ mTEC-like cell	BLCAP
2.14516e-58	0.409719	0.416	0.198	8.06902e-54	KRT14+ mTEC-like cell	PDLIM7
2.16712e-58	0.349767	0.295	0.159	8.15161e-54	KRT14+ mTEC-like cell	PDZD2
2.50798e-58	0.313286	0.432	0.357	9.43377e-54	KRT14+ mTEC-like cell	EYA1
2.90522e-58	0.289644	0.278	0.218	1.0928e-53	KRT14+ mTEC-like cell	ASXL1
3.78607e-58	0.299961	0.505	0.681	1.42413e-53	KRT14+ mTEC-like cell	HLA-DRA
6.60264e-58	0.311948	0.397	0.275	2.48358e-53	KRT14+ mTEC-like cell	DNAJB9
7.5029e-58	0.260124	0.507	0.468	2.82222e-53	KRT14+ mTEC-like cell	GNPTG
8.11375e-58	0.289568	0.51	0.469	3.05199e-53	KRT14+ mTEC-like cell	DEK
1.14028e-57	0.286539	0.382	0.353	4.28918e-53	KRT14+ mTEC-like cell	NEU1
1.65099e-57	0.265214	0.383	0.361	6.21021e-53	KRT14+ mTEC-like cell	RUNX1
2.67005e-57	0.319717	0.294	0.176	1.00434e-52	KRT14+ mTEC-like cell	GLS
9.94834e-57	0.386417	0.458	0.58	3.74207e-52	KRT14+ mTEC-like cell	HLA-DRB1
2.44905e-56	0.316701	0.297	0.122	9.21209e-52	KRT14+ mTEC-like cell	SESN1
2.77988e-56	0.31423	0.318	0.136	1.04565e-51	KRT14+ mTEC-like cell	NFIX
3.42165e-56	0.350062	0.404	0.189	1.28705e-51	KRT14+ mTEC-like cell	GPSM3
5.18914e-56	0.27893	0.447	0.382	1.9519e-51	KRT14+ mTEC-like cell	PON2
5.24003e-56	0.361145	0.403	0.287	1.97104e-51	KRT14+ mTEC-like cell	PTGR1
5.57601e-56	0.313035	0.361	0.225	2.09742e-51	KRT14+ mTEC-like cell	TPBG
7.46894e-56	0.293395	0.6	0.619	2.80944e-51	KRT14+ mTEC-like cell	TCF4
9.78735e-56	0.325065	0.454	0.365	3.68151e-51	KRT14+ mTEC-like cell	NDRG2
1.27058e-55	0.408256	0.398	0.265	4.77927e-51	KRT14+ mTEC-like cell	RNPC3
2.35528e-55	0.396645	0.102	0.005	8.85938e-51	KRT14+ mTEC-like cell	LINC01436
2.49102e-55	0.283079	0.424	0.337	9.36997e-51	KRT14+ mTEC-like cell	DYNC1LI2
3.87556e-55	0.351358	0.14	0.016	1.45779e-50	KRT14+ mTEC-like cell	C1QB
4.81634e-55	0.282318	0.466	0.423	1.81167e-50	KRT14+ mTEC-like cell	ADD3
4.91918e-55	0.278287	0.302	0.136	1.85035e-50	KRT14+ mTEC-like cell	CTBP2
5.51979e-55	0.276306	0.312	0.221	2.07627e-50	KRT14+ mTEC-like cell	SGMS1
1.16252e-54	0.271599	0.386	0.302	4.37281e-50	KRT14+ mTEC-like cell	LTBP4
2.29686e-54	0.270401	0.286	0.095	8.63965e-50	KRT14+ mTEC-like cell	KLC3
2.91688e-54	0.308384	0.364	0.235	1.09719e-49	KRT14+ mTEC-like cell	COX19
1.24871e-53	0.300171	0.365	0.224	4.69703e-49	KRT14+ mTEC-like cell	SECISBP2L
1.37973e-53	0.356088	0.692	0.69	5.18986e-49	KRT14+ mTEC-like cell	ZFP36L2
1.42783e-53	0.275407	0.276	0.093	5.37079e-49	KRT14+ mTEC-like cell	PKIA
1.89489e-53	0.285189	0.322	0.231	7.12763e-49	KRT14+ mTEC-like cell	SRGAP3
2.07679e-53	0.330629	0.352	0.439	7.81183e-49	KRT14+ mTEC-like cell	HLA-DPB1
3.21018e-53	0.315062	0.351	0.206	1.20751e-48	KRT14+ mTEC-like cell	UTRN
5.06608e-53	0.267079	0.295	0.227	1.9056e-48	KRT14+ mTEC-like cell	TTC14
7.65613e-53	0.310589	0.318	0.135	2.87985e-48	KRT14+ mTEC-like cell	MBTPS1
8.5623e-53	0.284248	0.287	0.113	3.22071e-48	KRT14+ mTEC-like cell	LRCH1
1.01538e-52	0.286062	0.411	0.342	3.81934e-48	KRT14+ mTEC-like cell	PAFAH1B1
1.08004e-52	0.297349	0.272	0.146	4.06256e-48	KRT14+ mTEC-like cell	FAM118A
1.21004e-52	0.273387	0.493	0.451	4.55155e-48	KRT14+ mTEC-like cell	BBX
1.39736e-52	0.448552	0.207	0.051	5.25618e-48	KRT14+ mTEC-like cell	CXCL6
3.7206e-52	0.313652	0.515	0.46	1.3995e-47	KRT14+ mTEC-like cell	MAP1LC3B
5.55313e-52	0.524291	0.973	0.935	2.08881e-47	KRT14+ mTEC-like cell	MT-CO1
5.56199e-52	0.269383	0.327	0.186	2.09214e-47	KRT14+ mTEC-like cell	C6orf89
6.05554e-52	0.271012	0.305	0.235	2.27779e-47	KRT14+ mTEC-like cell	TUT4
6.75612e-52	0.461363	0.881	0.923	2.54132e-47	KRT14+ mTEC-like cell	IER2
8.2624e-52	0.330317	0.4	0.306	3.1079e-47	KRT14+ mTEC-like cell	LENG8
9.28577e-52	0.337553	0.359	0.187	3.49284e-47	KRT14+ mTEC-like cell	JAG1
1.45968e-51	0.301891	0.905	0.877	5.49059e-47	KRT14+ mTEC-like cell	TMSB4X
1.47317e-51	0.288791	0.579	0.543	5.54132e-47	KRT14+ mTEC-like cell	TCEAL4
2.1464e-51	0.295428	0.319	0.185	8.07367e-47	KRT14+ mTEC-like cell	CRNDE
5.61189e-51	0.301425	0.42	0.292	2.11091e-46	KRT14+ mTEC-like cell	IST1
1.52922e-50	0.431837	0.415	0.361	5.75217e-46	KRT14+ mTEC-like cell	CITED2
1.86714e-50	0.261347	0.16	0.033	7.02324e-46	KRT14+ mTEC-like cell	MUC15
2.24625e-50	0.308902	0.162	0.092	8.44928e-46	KRT14+ mTEC-like cell	AC005261.1
2.33468e-50	0.354815	0.45	0.267	8.7819e-46	KRT14+ mTEC-like cell	CCND3
2.50152e-50	0.37082	0.459	0.327	9.40947e-46	KRT14+ mTEC-like cell	MAST4
3.56802e-50	0.347595	0.225	0.142	1.34211e-45	KRT14+ mTEC-like cell	EHF
3.69144e-50	0.368021	0.304	0.11	1.38853e-45	KRT14+ mTEC-like cell	PGGHG
3.94121e-50	0.287294	0.256	0.086	1.48249e-45	KRT14+ mTEC-like cell	HES4
7.47815e-50	0.293019	0.343	0.178	2.81291e-45	KRT14+ mTEC-like cell	SERPINB6
7.5976e-50	0.322243	0.319	0.122	2.85784e-45	KRT14+ mTEC-like cell	AFAP1L2
1.06417e-49	0.421963	0.369	0.29	4.00286e-45	KRT14+ mTEC-like cell	LBH
1.08906e-49	0.262934	0.466	0.408	4.09651e-45	KRT14+ mTEC-like cell	PRKCSH
1.51215e-49	0.281395	0.296	0.131	5.68797e-45	KRT14+ mTEC-like cell	LAMB2
5.69094e-49	0.279757	0.359	0.286	2.14065e-44	KRT14+ mTEC-like cell	OGA
5.74692e-49	0.269544	0.285	0.114	2.1617e-44	KRT14+ mTEC-like cell	RGL2
4.27541e-48	0.28968	0.361	0.248	1.60819e-43	KRT14+ mTEC-like cell	ASPH
4.6736e-48	0.357603	0.128	0.016	1.75798e-43	KRT14+ mTEC-like cell	C1QA
1.01211e-47	0.265096	0.275	0.133	3.80707e-43	KRT14+ mTEC-like cell	FERMT1
1.21211e-47	0.260603	0.444	0.412	4.55935e-43	KRT14+ mTEC-like cell	CCDC18-AS1
1.55715e-47	0.292878	0.376	0.228	5.85724e-43	KRT14+ mTEC-like cell	ZFAND2B
2.08319e-47	0.319154	0.599	0.566	7.83594e-43	KRT14+ mTEC-like cell	MEIS2
2.38808e-47	0.438388	0.371	0.361	8.98277e-43	KRT14+ mTEC-like cell	HLA-DRB5
2.42957e-47	0.318879	0.373	0.166	9.13884e-43	KRT14+ mTEC-like cell	SERPINB5
3.2215e-47	0.312983	0.142	0.025	1.21177e-42	KRT14+ mTEC-like cell	CORO6
3.61149e-47	0.303345	0.275	0.101	1.35846e-42	KRT14+ mTEC-like cell	NOTCH3
7.3293e-47	0.273576	0.361	0.214	2.75692e-42	KRT14+ mTEC-like cell	SLC39A7
7.41286e-47	0.295683	0.327	0.15	2.78835e-42	KRT14+ mTEC-like cell	DHRS3
8.34477e-47	0.369447	0.182	0.095	3.13888e-42	KRT14+ mTEC-like cell	CEMIP2
1.34242e-46	0.260832	0.392	0.295	5.04952e-42	KRT14+ mTEC-like cell	PIK3IP1
2.06794e-46	0.264191	0.323	0.266	7.77856e-42	KRT14+ mTEC-like cell	HIPK3
2.1365e-46	0.292328	0.372	0.29	8.03643e-42	KRT14+ mTEC-like cell	POLR2A
4.81148e-46	0.281136	0.349	0.171	1.80984e-41	KRT14+ mTEC-like cell	AP1M2
5.49692e-46	0.27672	0.29	0.128	2.06766e-41	KRT14+ mTEC-like cell	PPP1R1C
8.45881e-46	0.272106	0.395	0.34	3.18178e-41	KRT14+ mTEC-like cell	SORL1
9.73301e-46	0.264793	0.359	0.271	3.66107e-41	KRT14+ mTEC-like cell	PRPF4B
1.4213e-45	0.289296	0.551	0.485	5.34622e-41	KRT14+ mTEC-like cell	PRNP
2.76063e-45	0.363418	0.318	0.126	1.03841e-40	KRT14+ mTEC-like cell	DSC2
2.93342e-45	0.269409	0.132	0.019	1.10341e-40	KRT14+ mTEC-like cell	AKR1C2
4.34394e-45	0.261786	0.39	0.316	1.63397e-40	KRT14+ mTEC-like cell	TSPYL1
9.23747e-45	0.268048	0.284	0.106	3.47467e-40	KRT14+ mTEC-like cell	WBP1L
1.34344e-44	0.293093	0.379	0.248	5.05336e-40	KRT14+ mTEC-like cell	ALDH3A2
2.56933e-44	0.295292	0.317	0.259	9.66455e-40	KRT14+ mTEC-like cell	RIPK4
1.42946e-43	0.311217	0.535	0.481	5.37691e-39	KRT14+ mTEC-like cell	TMEM173
1.75722e-43	0.317324	0.58	0.516	6.60979e-39	KRT14+ mTEC-like cell	EPCAM
1.96907e-43	0.301302	0.484	0.427	7.40664e-39	KRT14+ mTEC-like cell	LRRFIP1
2.15371e-43	0.261035	0.431	0.372	8.10118e-39	KRT14+ mTEC-like cell	GAA
5.10784e-43	0.284271	0.327	0.157	1.92131e-38	KRT14+ mTEC-like cell	ZNF302
8.0634e-43	0.315168	0.585	0.528	3.03305e-38	KRT14+ mTEC-like cell	CNN3
1.29827e-42	0.301919	0.302	0.117	4.88346e-38	KRT14+ mTEC-like cell	SPOCK2
1.63354e-42	0.271253	0.377	0.282	6.14457e-38	KRT14+ mTEC-like cell	LONP2
3.53938e-42	0.263491	0.302	0.133	1.33134e-37	KRT14+ mTEC-like cell	PRKAR1B
7.41366e-42	0.415786	0.509	0.39	2.78865e-37	KRT14+ mTEC-like cell	CCND1
7.75518e-42	0.297739	0.366	0.242	2.91711e-37	KRT14+ mTEC-like cell	SEPT11
1.48946e-41	0.273835	0.344	0.177	5.6026e-37	KRT14+ mTEC-like cell	TMC4
3.59108e-41	0.328827	0.409	0.255	1.35078e-36	KRT14+ mTEC-like cell	GSTM2
4.43892e-41	0.285923	0.101	0.013	1.6697e-36	KRT14+ mTEC-like cell	EGFL6
1.14212e-40	0.288858	0.278	0.156	4.29609e-36	KRT14+ mTEC-like cell	GOLM1
1.14728e-40	0.269651	0.25	0.092	4.3155e-36	KRT14+ mTEC-like cell	MST1
1.5542e-40	0.260122	0.208	0.08	5.84613e-36	KRT14+ mTEC-like cell	FRAS1
1.92275e-40	0.459803	0.255	0.091	7.23244e-36	KRT14+ mTEC-like cell	RASD1
1.93546e-40	0.290103	0.162	0.071	7.28024e-36	KRT14+ mTEC-like cell	LINC-PINT
5.25175e-40	0.279564	0.932	0.954	1.97545e-35	KRT14+ mTEC-like cell	HNRNPA2B1
6.05545e-40	0.331461	0.451	0.323	2.27776e-35	KRT14+ mTEC-like cell	FLNA
6.89726e-40	0.293857	0.386	0.186	2.5944e-35	KRT14+ mTEC-like cell	NR3C1
6.96244e-40	0.268932	0.305	0.173	2.61892e-35	KRT14+ mTEC-like cell	MEF2A
9.26201e-40	0.410319	0.163	0.093	3.4839e-35	KRT14+ mTEC-like cell	VCAM1
1.12602e-39	0.300437	0.344	0.178	4.23553e-35	KRT14+ mTEC-like cell	SPTBN1
1.97494e-39	0.272618	0.597	0.569	7.42873e-35	KRT14+ mTEC-like cell	ZYX
[truncated: 2,992 more rows]
