# Supplementary material for: The immune landscape of human thymic epithelial tumors
Source: Nat Commun. 2022 Sep 17;13:5463. doi: 10.1038/s41467-022-33170-7 (PMC9482639; doi:10.1038/s41467-022-33170-7)
Supplement: Supplementary file 7 — Supplementary Data 4 [file 41467_2022_33170_MOESM7_ESM.xlsx]

## Sheet: Sheet1
Supplementary Data 4. Ligand-receptor means for cell-cell interactions (from CellPhoneDB ), related to Figure 6 and Supplementary Fig. 13.
id_cp_interaction	interacting_pair	partner_a	partner_b	gene_a	gene_b	secreted	receptor_a	receptor_b	annotation_strategy	is_integrin	CD8+_Trm|CD8+_Trm	CD8+_Trm|CHGA+TEC	CD8+_Trm|CHI3L1+mTEC	CD8+_Trm|DN	CD8+_Trm|DP_P	CD8+_Trm|DP_Q	CD8+_Trm|KRT14+mTEC	CD8+_Trm|MYOG+TEC	CD8+_Trm|Memory_CD4+_T_cell	CD8+_Trm|Memory_CD8+_T_cell	CD8+_Trm|NKT	CD8+_Trm|Naive_CD4+_T_cell	CD8+_Trm|Naive_CD8+_T_cell	CD8+_Trm|Th_cell	CD8+_Trm|Treg	CD8+_Trm|cTEC	CD8+_Trm|gama-delta_T_cell	CD8+_Trm|mcTEC	CD8+_Trm|tuft-like mTEC	CHGA+TEC|CD8+_Trm	CHGA+TEC|CHGA+TEC	CHGA+TEC|CHI3L1+mTEC	CHGA+TEC|DN	CHGA+TEC|DP_P	CHGA+TEC|DP_Q	CHGA+TEC|KRT14+mTEC	CHGA+TEC|MYOG+TEC	CHGA+TEC|Memory_CD4+_T_cell	CHGA+TEC|Memory_CD8+_T_cell	CHGA+TEC|NKT	CHGA+TEC|Naive_CD4+_T_cell	CHGA+TEC|Naive_CD8+_T_cell	CHGA+TEC|Th_cell	CHGA+TEC|Treg	CHGA+TEC|cTEC	CHGA+TEC|gama-delta_T_cell	CHGA+TEC|mcTEC	CHGA+TEC|tuft-like mTEC	CHI3L1+mTEC|CD8+_Trm
CPI-SS0A7B487D4	KLRG2_WNT11	simple:A4D1S0	simple:O96014	ENSG00000188883	ENSG00000085741	True	True	False	InnateDB-All	False	0.001	0	0.001	0.001	0.001	0	0.004	0.009	0.001	0.002	0.013	0.002	0.001	0	0.001	0.003	0	0	0.015	0.046	0	0.045	0.045	0.045	0	0.048	0.053	0.045	0.046	0.057	0.047	0.045	0	0.045	0.047	0	0	0.059	0.127
CPI-SS0FEC87269	KLRG2_TNFSF9	simple:A4D1S0	simple:P41273	ENSG00000188883	ENSG00000125657	True	True	False	InnateDB-All	False	0.625	0.567	0.615	0.194	0.041	0.01	0.132	0.276	0.067	0.523	0.187	0.086	0.058	0.092	0.105	0.106	0.012	0.073	0.058	0.669	0.611	0.659	0.238	0.085	0.054	0.176	0.32	0.111	0.567	0.231	0.13	0.102	0.136	0.149	0.15	0.056	0.117	0.102	0.751
CPI-SS028784FC6	HLA-DPA1_TNFSF9	simple:HLADPA1	simple:P41273	ENSG00000231389	ENSG00000125657	True	True	False	InnateDB-All	False	1.527	1.469	1.517	1.096	0.943	0.912	1.034	1.178	0.969	1.425	1.089	0.988	0.96	0.994	1.007	1.008	0.914	0.975	0.96	0.955	0.897	0.945	0.523	0.371	0.339	0.461	0.606	0.396	0.852	0.516	0.415	0.388	0.421	0.435	0.435	0.342	0.402	0.388	1.029
CPI-SS00A8596B5	PVR_TNFSF9	simple:P15151	simple:P41273	ENSG00000073008	ENSG00000125657	True	True	False	InnateDB-All	False	0.628	0.57	0.618	0.197	0.044	0.013	0.135	0.279	0.07	0.525	0.19	0.088	0.061	0.094	0.108	0.109	0.015	0.075	0.061	0.665	0.607	0.655	0.233	0.081	0.049	0.171	0.316	0.106	0.562	0.227	0.125	0.098	0.131	0.145	0.145	0.052	0.112	0.098	0.659
CPI-SS044DF8749	KLRG2_WNT5B	simple:A4D1S0	simple:Q9H1J7	ENSG00000188883	ENSG00000111186	True	True	False	InnateDB-All	False	0	0.006	0.003	0.004	0.002	0.002	0.042	0.01	0	0.002	0.002	0.002	0.002	0.003	0.002	0.009	0.001	0.077	0.008	0	0.05	0.047	0.048	0.046	0.046	0.086	0.054	0	0.046	0.046	0.046	0.046	0.047	0.046	0.053	0.045	0.122	0.052	0
CPI-SS072B19293	HLA-DPA1_GAL	simple:HLADPA1	simple:P22466	ENSG00000231389	ENSG00000069482	True	True	False	InnateDB-All	False	0	0.913	0.906	0	0.903	0	0.905	0.905	0.903	0.904	0	0	0.903	0	0	0	0	0.906	0.914	0	0.341	0.333	0	0.331	0	0.333	0.332	0.331	0.331	0	0	0.331	0	0	0	0	0.334	0.341	0
CPI-SS0F8ABC300	GALR2_GAL	simple:O43603	simple:P22466	ENSG00000182687	ENSG00000069482	True	True	False	guidetopharmacology.org	False	0	0	0	0	0	0	0	0	0	0	0	0	0	0	0	0	0	0	0	0	0	0	0	0	0	0	0	0	0	0	0	0	0	0	0	0	0	0	0
CPI-SS0E70DD97F	GALR3_GAL	simple:O60755	simple:P22466	ENSG00000128310	ENSG00000069482	True	True	False	guidetopharmacology.org	False	0	0	0	0	0	0	0	0	0	0	0	0	0	0	0	0	0	0	0	0	0	0	0	0	0	0	0	0	0	0	0	0	0	0	0	0	0	0	0
CPI-SS0B84DAE3D	PVR_CD96	simple:P15151	simple:P40200	ENSG00000073008	ENSG00000153283	True	True	True	curated	False	0.372	0.02	0.014	0.173	0.201	0.231	0.031	0.02	0.209	0.354	0.383	0.285	0.281	0.323	0.218	0.023	0.497	0.079	0.028	0.409	0.057	0.051	0.21	0.238	0.268	0.068	0.057	0.245	0.391	0.419	0.321	0.317	0.36	0.255	0.06	0.534	0.116	0.065	0.403
CPI-SS0A8627ED6	PVR_CD226	simple:P15151	simple:Q15762	ENSG00000073008	ENSG00000150637	True	True	True	curated	False	0.041	0	0.005	0.029	0.007	0.008	0.006	0.006	0.109	0.048	0.079	0.063	0.043	0.062	0.047	0.007	0.055	0.013	0	0.077	0	0.042	0.066	0.044	0.045	0.042	0.043	0.145	0.084	0.116	0.1	0.08	0.099	0.083	0.043	0.092	0.05	0	0.071
CPI-SS00561BBD7	PVR_TIGIT	simple:P15151	simple:Q495A1	ENSG00000073008	ENSG00000181847	True	True	False	curated	False	0.352	0.014	0.018	0.203	0.005	0.005	0.01	0.027	0.645	0.176	0.128	0.094	0.036	0.084	0.727	0.012	0.023	0.02	0.014	0.389	0.051	0.055	0.239	0.042	0.042	0.047	0.063	0.682	0.213	0.165	0.131	0.073	0.121	0.764	0.048	0.06	0.057	0.051	0.383
CPI-SS0F1A060D4	PVR_NECTIN3	simple:P15151	simple:Q9NQS3	ENSG00000073008	ENSG00000177707	True	True	False	curated	False	0.01	0	0.016	0.008	0.008	0.005	0.034	0.013	0.006	0.008	0.009	0.013	0.007	0.008	0.005	0.011	0.006	0.042	0.032	0.047	0	0.052	0.044	0.045	0.042	0.07	0.05	0.042	0.045	0.046	0.049	0.044	0.045	0.041	0.047	0.043	0.078	0.068	0.04
CPI-SS00550260E	CADM3_NECTIN3	simple:Q8N126	simple:Q9NQS3	ENSG00000162706	ENSG00000177707	False	False	False	curated	False	0	0	0	0	0	0	0	0	0	0	0	0	0	0	0	0	0	0	0	0.043	0	0.049	0.041	0.041	0.038	0.067	0.047	0.039	0.041	0.042	0.046	0.04	0.042	0.038	0.044	0.04	0.075	0.065	0.027
CPI-SS0B990492C	CADM1_NECTIN3	simple:Q9BY67	simple:Q9NQS3	ENSG00000182985	ENSG00000177707	False	False	False	curated	False	0.021	0	0.027	0.019	0.019	0.016	0.045	0.024	0.017	0.019	0.02	0.024	0.018	0.019	0.016	0.022	0.017	0.053	0.043	0.138	0	0.144	0.136	0.136	0.133	0.162	0.142	0.134	0.136	0.137	0.141	0.135	0.137	0.133	0.139	0.135	0.17	0.16	0.143
CPI-SS0C5E9FBFB	NECTIN1_NECTIN3	simple:Q15223	simple:Q9NQS3	ENSG00000110400	ENSG00000177707	True	True	False	curated	False	0.006	0	0.012	0.004	0.004	0.002	0.03	0.01	0.002	0.005	0.006	0.009	0.004	0.005	0.001	0.007	0.003	0.038	0.028	0.075	0	0.081	0.073	0.073	0.07	0.099	0.079	0.071	0.073	0.075	0.078	0.073	0.074	0.07	0.076	0.072	0.107	0.097	0.118
CPI-SS03859E16F	TIGIT_NECTIN3	simple:Q495A1	simple:Q9NQS3	ENSG00000181847	ENSG00000177707	False	False	False	curated	False	0.354	0	0.36	0.352	0.352	0.349	0.378	0.358	0.35	0.352	0.354	0.357	0.352	0.353	0.349	0.355	0.351	0.386	0.376	0.016	0	0.022	0.014	0.014	0.011	0.04	0.02	0.012	0.014	0.016	0.019	0.014	0.015	0.011	0.017	0.013	0.048	0.038	0.021
CPI-SS02FBD007E	NECTIN2_NECTIN3	simple:Q92692	simple:Q9NQS3	ENSG00000130202	ENSG00000177707	False	True	False	curated	False	0.008	0	0.014	0.006	0.006	0.003	0.032	0.011	0.004	0.006	0.007	0.011	0.005	0.007	0.003	0.009	0.004	0.04	0.03	0.297	0	0.303	0.295	0.295	0.292	0.321	0.301	0.293	0.295	0.296	0.3	0.294	0.296	0.292	0.298	0.294	0.329	0.319	0.317
CPI-SS09C06644C	CADM3_CADM1	simple:Q8N126	simple:Q9BY67	ENSG00000162706	ENSG00000182985	False	False	False	curated	False	0	0	0	0	0	0	0	0	0	0	0	0	0	0	0	0	0	0	0	0.052	0.169	0.174	0.057	0.043	0.045	0.132	0.138	0.057	0.047	0.047	0.039	0.039	0.048	0.081	0.176	0.04	0.11	0.142	0.036
CPI-SS0889E281D	CADM1_CADM1	simple:Q9BY67	simple:Q9BY67	ENSG00000182985	ENSG00000182985	False	False	False	curated	False	0.03	0.147	0.152	0.035	0.02	0.022	0.11	0.115	0.035	0.025	0.025	0.017	0.016	0.026	0.059	0.154	0.018	0.087	0.119	0.147	0.264	0.269	0.152	0.138	0.14	0.227	0.233	0.152	0.142	0.142	0.134	0.134	0.143	0.176	0.271	0.135	0.205	0.237	0.152
CPI-SS0C9696AAA	CRTAM_CADM1	simple:O95727	simple:Q9BY67	ENSG00000109943	ENSG00000182985	False	False	False	curated	False	0.263	0.38	0.385	0.268	0.253	0.255	0.343	0.348	0.268	0.258	0.258	0.25	0.249	0.259	0.292	0.387	0.251	0.32	0.352	0	0	0	0	0	0	0	0	0	0	0	0	0	0	0	0	0	0	0	0.019
CPI-SS02D18D12B	CADM3_CADM4	simple:Q8N126	simple:Q8NFZ8	ENSG00000162706	ENSG00000105767	False	False	False	curated	False	0	0	0	0	0	0	0	0	0	0	0	0	0	0	0	0	0	0	0	0	0.06	0.061	0.037	0.039	0.039	0.07	0.051	0	0.039	0.039	0.038	0.039	0	0.038	0.13	0.039	0.04	0.142	0
CPI-SS0B3829651	CADM3_EPB41L1	simple:Q8N126	simple:Q9H4G0	ENSG00000162706	ENSG00000088367	False	False	False	curated	False	0	0	0	0	0	0	0	0	0	0	0	0	0	0	0	0	0	0	0	0.038	0.081	0.07	0.038	0.038	0.037	0.066	0.06	0	0.038	0.04	0.038	0.038	0.048	0.038	0.062	0	0.046	0.074	0.022
CPI-SS00661A3A4	NECTIN1_CADM3	simple:Q15223	simple:Q8N126	ENSG00000110400	ENSG00000162706	True	True	False	curated	False	0	0.038	0.022	0.002	0	0.001	0.001	0.021	0	0	0.002	0.002	0	0	0	0	0	0	0.02	0	0.107	0.091	0.071	0	0.07	0.07	0.09	0	0	0.071	0.071	0	0	0	0	0	0	0.089	0
CPI-SS01E0F2D2C	NECTIN1_NECTIN4	simple:Q15223	simple:Q96NY8	ENSG00000110400	ENSG00000143217	True	True	True	curated	False	0.002	0.16	0.213	0	0.001	0.001	0.095	0.03	0	0	0.002	0.001	0.001	0.004	0.001	0.168	0	0.018	0.04	0.071	0.229	0.282	0	0.07	0.07	0.164	0.099	0	0	0.071	0.07	0.07	0.073	0.07	0.237	0	0.086	0.109	0.113
CPI-SS0A5DF05C0	TIGIT_NECTIN2	simple:Q495A1	simple:Q92692	ENSG00000181847	ENSG00000130202	False	False	True	curated	False	0.35	0.64	0.659	0.352	0.352	0.351	0.621	0.521	0.349	0.354	0.38	0.36	0.35	0.369	0.352	0.427	0.349	0.432	0.588	0.012	0.302	0.321	0.014	0.014	0.013	0.283	0.183	0.011	0.016	0.042	0.022	0.012	0.031	0.014	0.089	0.011	0.094	0.25	0.017
CPI-SS06207F70E	CD226_NECTIN2	simple:Q15762	simple:Q92692	ENSG00000150637	ENSG00000130202	False	True	True	curated	False	0.039	0.328	0.348	0.04	0.041	0.039	0.309	0.21	0.038	0.043	0.069	0.048	0.039	0.057	0.04	0.116	0.038	0.12	0.276	0	0	0	0	0	0	0	0	0	0	0	0	0	0	0	0	0	0	0	0.004
CPI-SS0CC5DCE80	CDH1_KLRG1	simple:P12830	simple:Q96E93	ENSG00000039068	ENSG00000139187	False	False	True	curated	False	0.281	0.011	0.019	0.069	0.023	0.018	0.014	0.034	0.03	0.269	0.077	0.05	0.058	0.062	0.026	0.01	0.041	0.015	0.008	0.395	0.126	0.133	0.183	0.138	0.132	0.129	0.149	0.145	0.384	0.192	0.164	0.172	0.177	0.14	0.124	0.156	0.129	0.122	0.415
CPI-SS03DA2A820	FGF2_CD44	simple:P09038	simple:P16070	ENSG00000138685	ENSG00000026508	True	False	True	I2D,InnateDB-All	False	0.58	0.135	0.175	0.323	0.066	0.045	0.07	0.142	0.6	0.687	0.716	0.706	0.538	0.754	0.678	0.29	0.363	0.07	0.052	0.596	0.151	0.191	0.339	0.082	0.061	0.086	0.158	0.615	0.702	0.732	0.722	0.554	0.77	0.693	0.306	0.378	0.085	0.068	0.606
CPI-SS02AB0C3E0	SPP1_CD44	simple:P10451	simple:P16070	ENSG00000118785	ENSG00000026508	True	False	True	I2D,IMEx,InnateDB-All,IntAct	False	0.583	0.138	0.178	0.326	0.069	0.048	0.073	0.145	0.603	0.69	0.719	0.709	0.541	0.757	0.68	0.293	0.365	0.072	0.055	0.587	0.142	0.182	0.33	0.073	0.052	0.077	0.149	0.607	0.694	0.723	0.713	0.545	0.761	0.685	0.297	0.37	0.077	0.059	0.586
CPI-SS0703338F5	LGALS9_CD44	simple:O00182	simple:P16070	ENSG00000168961	ENSG00000026508	True	False	True	InnateDB	False	0.641	0.197	0.236	0.385	0.127	0.107	0.131	0.203	0.661	0.748	0.778	0.768	0.599	0.816	0.739	0.351	0.424	0.131	0.113	0.733	0.289	0.328	0.477	0.219	0.199	0.223	0.295	0.753	0.84	0.869	0.859	0.691	0.908	0.831	0.443	0.516	0.223	0.205	0.935
CPI-SS03722104E	HGF_CD44	simple:P14210	simple:P16070	ENSG00000019991	ENSG00000026508	True	False	True	IMEx,InnateDB-All,IntAct	False	0.58	0.135	0.175	0.323	0.066	0.045	0.07	0.142	0.6	0.687	0.716	0.706	0.538	0.754	0.678	0.29	0.362	0.069	0.052	0	0	0	0	0	0	0	0	0	0	0	0	0	0	0	0	0	0	0	0.58
CPI-SS008FB916C	FGF2_FGFR4	simple:P09038	simple:P22455	ENSG00000138685	ENSG00000160867	True	False	True	curated	False	0	0	0.001	0	0.001	0.001	0.002	0.004	0	0	0	0.001	0.001	0.002	0.001	0	0.002	0	0	0	0	0.017	0	0.017	0.017	0.017	0.019	0	0	0	0.017	0.017	0.018	0.017	0	0.017	0	0	0
CPI-SS0D9366D11	FGF1_FGFR4	simple:P05230	simple:P22455	ENSG00000113578	ENSG00000160867	True	False	True	I2D,IMEx,InnateDB-All,IntAct	False	0	0	0.001	0	0.001	0.001	0.001	0.003	0	0	0	0.001	0.001	0.002	0.001	0	0.001	0	0	0	0	0.007	0	0.007	0.006	0.007	0.009	0	0	0	0.006	0.007	0.007	0.006	0	0.007	0	0	0
CPI-SS044CF7EAE	TNFRSF10A_FGFR4	simple:O00220	simple:P22455	ENSG00000104689	ENSG00000160867	True	True	True	InnateDB-All	False	0	0	0.049	0	0.049	0.049	0.05	0.051	0	0	0	0.049	0.049	0.05	0.049	0	0.049	0	0	0	0	0	0	0	0	0	0	0	0	0	0	0	0	0	0	0	0	0	0
CPI-SS0AC594A8E	FGF17_FGFR4	simple:O60258	simple:P22455	ENSG00000158815	ENSG00000160867	True	False	True	I2D	False	0	0	0	0	0	0	0	0	0	0	0	0	0	0	0	0	0	0	0	0	0	0.013	0	0.013	0.012	0.013	0.015	0	0	0	0.012	0.013	0.013	0.013	0	0.013	0	0	0
CPI-SS0D4CA5D92	FGF18_FGFR4	simple:O76093	simple:P22455	ENSG00000156427	ENSG00000160867	True	False	True	I2D	False	0	0	0.003	0	0.002	0.002	0.003	0.005	0	0	0	0.002	0.003	0.003	0.002	0	0.003	0	0	0	0	0.057	0	0.057	0.056	0.057	0.059	0	0	0	0.056	0.057	0.057	0.057	0	0.057	0	0	0
CPI-SS07A03C20F	FGF19_FGFR4	simple:O95750	simple:P22455	ENSG00000162344	ENSG00000160867	True	False	True	I2D,IMEx,InnateDB-All	False	0	0	0	0	0	0	0	0	0	0	0	0	0	0	0	0	0	0	0	0	0	0	0	0	0	0	0	0	0	0	0	0	0	0	0	0	0	0	0
CPI-SS02896561C	FGF4_FGFR4	simple:P08620	simple:P22455	ENSG00000075388	ENSG00000160867	True	False	True	I2D	False	0	0	0.001	0	0.001	0.001	0.001	0.003	0	0	0	0.001	0.001	0.002	0.001	0	0.001	0	0	0	0	0	0	0	0	0	0	0	0	0	0	0	0	0	0	0	0	0	0
CPI-SS066347638	FGF5_FGFR4	simple:P12034	simple:P22455	ENSG00000138675	ENSG00000160867	True	False	True	I2D,IMEx,InnateDB-All,IntAct	False	0	0	0.001	0	0.001	0.001	0.001	0.003	0	0	0	0.001	0.001	0.001	0.001	0	0.001	0	0	0	0	0	0	0	0	0	0	0	0	0	0	0	0	0	0	0	0	0	0
CPI-SS0D95D41D6	FGF7_FGFR4	simple:P21781	simple:P22455	ENSG00000140285	ENSG00000160867	True	False	True	I2D	False	0	0	0.002	0	0.002	0.002	0.002	0.004	0	0	0	0.002	0.002	0.003	0.002	0	0.002	0	0	0	0	0	0	0	0	0	0	0	0	0	0	0	0	0	0	0	0	0	0
CPI-SS01F67987A	FGF2_FGFR1	simple:P09038	simple:P11362	ENSG00000138685	ENSG00000077782	True	False	True	curated	False	0.003	0.008	0.004	0.021	0.047	0.031	0.059	0.021	0.029	0.007	0.012	0.008	0.004	0.024	0.006	0.007	0.041	0.056	0.005	0.019	0.024	0.02	0.036	0.063	0.047	0.075	0.037	0.045	0.023	0.027	0.024	0.02	0.04	0.022	0.023	0.057	0.072	0.02	0.029
CPI-SS0755A26DD	FGF1_FGFR1	simple:P05230	simple:P11362	ENSG00000113578	ENSG00000077782	True	False	True	curated	False	0.002	0.008	0.003	0.02	0.047	0.031	0.059	0.021	0.029	0.007	0.011	0.008	0.004	0.024	0.005	0.007	0.041	0.056	0.004	0.008	0.013	0.009	0.026	0.052	0.036	0.064	0.026	0.034	0.012	0.017	0.014	0.01	0.03	0.011	0.013	0.046	0.061	0.01	0.033
CPI-SS0467AFD8A	FGF17_FGFR1	simple:O60258	simple:P11362	ENSG00000158815	ENSG00000077782	True	False	True	I2D,InnateDB-All	False	0	0	0	0	0	0	0	0	0	0	0	0	0	0	0	0	0	0	0	0.014	0.019	0.015	0.032	0.058	0.042	0.07	0.033	0.04	0.018	0.023	0.02	0.016	0.036	0.017	0.019	0.052	0.067	0.016	0.002
CPI-SS0F2C6A4D4	FGF18_FGFR1	simple:O76093	simple:P11362	ENSG00000156427	ENSG00000077782	True	False	True	I2D	False	0.004	0.009	0.005	0.022	0.048	0.032	0.06	0.022	0.03	0.008	0.013	0.01	0.005	0.026	0.007	0.009	0.042	0.057	0.006	0.058	0.063	0.059	0.076	0.102	0.086	0.114	0.077	0.084	0.062	0.067	0.064	0.06	0.08	0.061	0.063	0.096	0.111	0.06	0.005
CPI-SS070A3A7E5	FGF19_FGFR1	simple:O95750	simple:P11362	ENSG00000162344	ENSG00000077782	True	False	True	IMEx,InnateDB-All	False	0	0	0	0	0	0	0	0	0	0	0	0	0	0	0	0	0	0	0	0	0	0	0	0	0	0	0	0	0	0	0	0	0	0	0	0	0	0	0.002
CPI-SS0FFB9E01B	FGF4_FGFR1	simple:P08620	simple:P11362	ENSG00000075388	ENSG00000077782	True	False	True	I2D	False	0.003	0.008	0.004	0.021	0.047	0.031	0.059	0.021	0.029	0.007	0.011	0.008	0.004	0.024	0.006	0.007	0.041	0.056	0.004	0	0	0	0	0	0	0	0	0	0	0	0	0	0	0	0	0	0	0	0
CPI-SS03189F5F6	FGF10_FGFR1	simple:O15520	simple:P11362	ENSG00000070193	ENSG00000077782	True	False	True	InnateDB-All	False	0	0	0	0	0	0	0	0	0	0	0	0	0	0	0	0	0	0	0	0	0	0	0	0	0	0	0	0	0	0	0	0	0	0	0	0	0	0	0.002
CPI-SS05A94DE17	FGF2_FGFR2	simple:P09038	simple:P21802	ENSG00000138685	ENSG00000066468	True	False	True	curated	False	0.002	0.014	0.051	0.004	0.002	0.001	0.085	0.012	0.007	0.002	0.002	0.002	0.001	0	0.001	0.041	0	0.033	0.046	0.017	0.03	0.067	0.019	0.017	0.017	0.101	0.028	0.023	0.018	0.017	0.017	0.017	0	0.017	0.056	0	0.049	0.062	0.028
CPI-SS04A97448D	FGF1_FGFR2	simple:P05230	simple:P21802	ENSG00000113578	ENSG00000066468	True	False	True	I2D,IMEx,InnateDB-All,IntAct,MINT	False	0.001	0.014	0.051	0.003	0.001	0.001	0.085	0.012	0.007	0.002	0.001	0.001	0.001	0	0.001	0.04	0	0.033	0.046	0.007	0.019	0.056	0.009	0.007	0.007	0.09	0.018	0.013	0.007	0.007	0.007	0.006	0	0.006	0.046	0	0.039	0.051	0.031
CPI-SS06B86672A	CD44_FGFR2	simple:P16070	simple:P21802	ENSG00000026508	ENSG00000066468	True	True	True	InnateDB-All	False	0.58	0.592	0.629	0.582	0.58	0.58	0.663	0.591	0.586	0.58	0.58	0.58	0.58	0	0.579	0.619	0	0.612	0.624	0.135	0.148	0.185	0.138	0.135	0.135	0.219	0.146	0.141	0.136	0.135	0.135	0.135	0	0.135	0.175	0	0.167	0.18	0.175
CPI-SS0330D939A	FGF17_FGFR2	simple:O60258	simple:P21802	ENSG00000158815	ENSG00000066468	True	False	True	I2D,InnateDB-All	False	0	0	0	0	0	0	0	0	0	0	0	0	0	0	0	0	0	0	0	0.013	0.025	0.062	0.015	0.013	0.013	0.096	0.024	0.019	0.013	0.013	0.013	0.013	0	0.013	0.052	0	0.045	0.057	0.001
CPI-SS0F6A7A4DF	FGF18_FGFR2	simple:O76093	simple:P21802	ENSG00000156427	ENSG00000066468	True	False	True	I2D	False	0.003	0.015	0.052	0.005	0.003	0.003	0.086	0.014	0.009	0.003	0.003	0.003	0.002	0	0.002	0.042	0	0.035	0.047	0.057	0.069	0.107	0.059	0.057	0.057	0.14	0.068	0.063	0.057	0.057	0.057	0.057	0	0.057	0.096	0	0.089	0.101	0.003
CPI-SS0D67110B0	FGF4_FGFR2	simple:P08620	simple:P21802	ENSG00000075388	ENSG00000066468	True	False	True	I2D	False	0.001	0.014	0.051	0.003	0.001	0.001	0.085	0.012	0.007	0.002	0.001	0.001	0.001	0	0.001	0.041	0	0.033	0.046	0	0	0	0	0	0	0	0	0	0	0	0	0	0	0	0	0	0	0	0
CPI-SS02FEAF02E	FGF5_FGFR2	simple:P12034	simple:P21802	ENSG00000138675	ENSG00000066468	True	False	True	I2D,IMEx,InnateDB-All,IntAct	False	0.001	0.013	0.051	0.003	0.001	0.001	0.085	0.012	0.007	0.002	0.001	0.001	0.001	0	0.001	0.04	0	0.033	0.046	0	0	0	0	0	0	0	0	0	0	0	0	0	0	0	0	0	0	0	0.008
CPI-SS0E928B8C8	FGF7_FGFR2	simple:P21781	simple:P21802	ENSG00000140285	ENSG00000066468	True	False	True	I2D,IMEx,InnateDB-All,IntAct	False	0.002	0.015	0.052	0.004	0.002	0.002	0.086	0.013	0.008	0.003	0.002	0.002	0.002	0	0.002	0.041	0	0.034	0.047	0	0	0	0	0	0	0	0	0	0	0	0	0	0	0	0	0	0	0	0.002
CPI-SS0AECC113F	FGF10_FGFR2	simple:O15520	simple:P21802	ENSG00000070193	ENSG00000066468	True	False	True	I2D,IMEx,InnateDB-All,IntAct	False	0	0	0	0	0	0	0	0	0	0	0	0	0	0	0	0	0	0	0	0	0	0	0	0	0	0	0	0	0	0	0	0	0	0	0	0	0	0	0.001
CPI-SS0735F5C3A	TIMP1_FGFR2	simple:P01033	simple:P21802	ENSG00000102265	ENSG00000066468	True	False	True	InnateDB-All	False	0.05	0.062	0.1	0.052	0.05	0.05	0.133	0.061	0.056	0.05	0.05	0.05	0.05	0	0.05	0.089	0	0.082	0.094	0.445	0.457	0.494	0.447	0.445	0.445	0.528	0.456	0.45	0.445	0.445	0.445	0.444	0	0.444	0.484	0	0.477	0.489	0.626
CPI-SS04640F9C3	TFF1_FGFR2	simple:P04155	simple:P21802	ENSG00000160182	ENSG00000066468	True	False	True	IMEx,InnateDB-All,MINT	False	0	0	0	0	0	0	0	0	0	0	0	0	0	0	0	0	0	0	0	0.009	0.021	0.058	0.011	0.009	0.008	0.092	0.019	0.014	0.009	0.009	0.009	0.008	0	0.008	0.048	0	0.04	0.053	0.009
CPI-SS0DC322B61	ROS1_FGFR2	simple:P08922	simple:P21802	ENSG00000047936	ENSG00000066468	True	True	True	I2D	False	0	0	0	0	0	0	0	0	0	0	0	0	0	0	0	0	0	0	0	0	0	0	0	0	0	0	0	0	0	0	0	0	0	0	0	0	0	0	0.001
CPI-SS0348DB5E3	FGFR1_FGFR2	simple:P11362	simple:P21802	ENSG00000077782	ENSG00000066468	True	True	True	InnateDB-All	False	0.003	0.015	0.052	0.005	0.003	0.002	0.086	0.014	0.008	0.003	0.003	0.003	0.002	0	0.002	0.042	0	0.034	0.047	0.008	0.02	0.057	0.01	0.008	0.008	0.091	0.019	0.013	0.008	0.008	0.008	0.007	0	0.007	0.047	0	0.04	0.052	0.004
CPI-SS0D636A374	FGF2_FGFR3	simple:P09038	simple:P22607	ENSG00000138685	ENSG00000068078	True	False	True	curated	False	0.001	0.115	0.138	0.002	0.003	0.003	0.023	0.046	0.002	0.001	0	0.001	0.001	0.002	0.002	0.038	0	0.007	0.099	0.017	0.13	0.153	0.018	0.018	0.019	0.038	0.062	0.018	0.017	0	0.017	0.017	0.018	0.018	0.054	0	0.022	0.114	0.028
CPI-SS015819E65	FGF1_FGFR3	simple:P05230	simple:P22607	ENSG00000113578	ENSG00000068078	True	False	True	I2D,IMEx,InnateDB-All,IntAct	False	0.001	0.114	0.137	0.002	0.002	0.003	0.022	0.046	0.002	0.001	0	0.001	0.001	0.002	0.002	0.038	0	0.006	0.098	0.007	0.12	0.143	0.008	0.008	0.008	0.028	0.051	0.008	0.007	0	0.006	0.007	0.007	0.008	0.044	0	0.012	0.104	0.031
CPI-SS0BC9F7E9E	FGF17_FGFR3	simple:O60258	simple:P22607	ENSG00000158815	ENSG00000068078	True	False	True	I2D	False	0	0	0	0	0	0	0	0	0	0	0	0	0	0	0	0	0	0	0	0.013	0.126	0.149	0.014	0.014	0.014	0.034	0.057	0.014	0.013	0	0.013	0.013	0.013	0.014	0.05	0	0.018	0.11	0.001
CPI-SS0E134097C	FGF18_FGFR3	simple:O76093	simple:P22607	ENSG00000156427	ENSG00000068078	True	False	True	I2D	False	0.003	0.116	0.139	0.004	0.004	0.004	0.024	0.047	0.004	0.003	0	0.002	0.003	0.003	0.004	0.04	0	0.008	0.1	0.057	0.17	0.193	0.058	0.058	0.058	0.078	0.101	0.058	0.057	0	0.057	0.057	0.057	0.058	0.094	0	0.062	0.154	0.003
CPI-SS013E86AFF	FGF4_FGFR3	simple:P08620	simple:P22607	ENSG00000075388	ENSG00000068078	True	False	True	I2D	False	0.001	0.114	0.137	0.002	0.002	0.003	0.022	0.046	0.002	0.001	0	0.001	0.001	0.002	0.002	0.038	0	0.006	0.098	0	0	0	0	0	0	0	0	0	0	0	0	0	0	0	0	0	0	0	0
CPI-SS076D8A297	FGF5_FGFR3	simple:P12034	simple:P22607	ENSG00000138675	ENSG00000068078	True	False	True	I2D	False	0.001	0.114	0.137	0.002	0.002	0.002	0.022	0.045	0.002	0.001	0	0.001	0.001	0.001	0.002	0.038	0	0.006	0.098	0	0	0	0	0	0	0	0	0	0	0	0	0	0	0	0	0	0	0	0.008
CPI-SS00E68BB92	FGF7_FGFR3	simple:P21781	simple:P22607	ENSG00000140285	ENSG00000068078	True	False	True	I2D	False	0.002	0.115	0.138	0.003	0.003	0.004	0.023	0.047	0.003	0.002	0	0.002	0.002	0.003	0.003	0.039	0	0.007	0.099	0	0	0	0	0	0	0	0	0	0	0	0	0	0	0	0	0	0	0	0.002
CPI-SS0BF3ED143	FGFR2_FGFR3	simple:P21802	simple:P22607	ENSG00000066468	ENSG00000068078	True	True	True	IMEx,InnateDB-All	False	0.001	0.115	0.138	0.002	0.003	0.003	0.023	0.046	0.002	0.001	0	0.001	0.001	0.002	0.002	0.038	0	0.007	0.099	0.014	0.127	0.15	0.015	0.015	0.015	0.035	0.058	0.014	0.014	0	0.013	0.013	0.014	0.014	0.051	0	0.019	0.111	0.051
CPI-SS0CB6968B9	FGF2_FGFRL1	simple:P09038	simple:Q8N441	ENSG00000138685	ENSG00000127418	True	False	True	I2D	False	0.005	0.009	0.012	0.007	0.003	0.002	0.024	0.026	0.006	0.009	0.004	0.007	0.005	0.007	0.006	0.016	0.002	0.004	0.082	0.02	0.025	0.027	0.022	0.019	0.017	0.04	0.042	0.022	0.024	0.02	0.023	0.021	0.023	0.022	0.031	0.018	0.02	0.098	0.031
CPI-SS04297753E	SPP1_CCR8	simple:P10451	simple:P51685	ENSG00000118785	ENSG00000179934	True	False	True	IMEx,MINT	False	0.005	0	0.006	0.042	0.007	0.006	0.006	0	0.015	0.005	0.007	0.011	0.005	0.014	0.267	0.006	0.004	0.014	0	0.009	0	0.01	0.046	0.011	0.01	0.01	0	0.019	0.009	0.011	0.015	0.009	0.018	0.271	0.01	0.008	0.018	0	0.008
CPI-SS0ADC886E5	CCL4_CCR8	simple:P13236	simple:P51685	ENSG00000275302	ENSG00000179934	True	False	True	I2D	False	1.34	0	1.34	1.377	1.342	1.34	1.34	0	1.35	1.339	1.341	1.346	1.34	1.349	1.601	1.34	1.339	1.348	0	0.059	0	0.06	0.096	0.061	0.06	0.06	0	0.069	0.059	0.061	0.065	0.059	0.068	0.321	0.06	0.058	0.068	0	0.052
CPI-SS03A875239	CCL16_CCR8	simple:O15467	simple:P51685	ENSG00000275152	ENSG00000179934	True	False	True	I2D	False	0	0	0	0	0	0	0	0	0	0	0	0	0	0	0	0	0	0	0	0	0	0	0	0	0	0	0	0	0	0	0	0	0	0	0	0	0	0	0
CPI-SS0B784A03E	CCL1_CCR8	simple:P22362	simple:P51685	ENSG00000108702	ENSG00000179934	True	False	True	curated	False	0	0	0	0	0	0	0	0	0	0	0	0	0	0	0	0	0	0	0	0	0	0	0	0	0	0	0	0	0	0	0	0	0	0	0	0	0	0	0
CPI-SS0C1BD22BC	SPP1_PTGER4	simple:P10451	simple:P35408	ENSG00000118785	ENSG00000171522	True	False	True	IMEx,MINT	False	0.274	0.016	0.028	0.182	0.285	0.253	0.069	0.038	0.327	0.342	0.499	0.533	0.504	0.385	0.181	0.063	0.505	0.132	0.034	0.278	0.02	0.032	0.186	0.289	0.257	0.073	0.042	0.331	0.346	0.503	0.537	0.508	0.389	0.185	0.067	0.509	0.136	0.038	0.277
CPI-SS068C742A1	FGF1_TGFBR3	simple:P05230	simple:Q03167	ENSG00000113578	ENSG00000069702	True	False	True	InnateDB-All	False	0.052	0.005	0.001	0.017	0.001	0.001	0.05	0.002	0.012	0.053	0.099	0.05	0.024	0.07	0.027	0.083	0.002	0.048	0.014	0.058	0.011	0.007	0.023	0.007	0.007	0.056	0.008	0.018	0.059	0.105	0.056	0.03	0.076	0.032	0.089	0.008	0.054	0.02	0.083
CPI-SS085EE60B1	TGFB1_TGFBR3	simple:P01137	simple:Q03167	ENSG00000105329	ENSG00000069702	True	False	True	curated	False	0.264	0.217	0.213	0.228	0.213	0.213	0.262	0.214	0.223	0.265	0.311	0.261	0.236	0.281	0.238	0.295	0.214	0.259	0.225	0.086	0.039	0.035	0.051	0.035	0.035	0.084	0.036	0.046	0.087	0.133	0.084	0.058	0.104	0.061	0.117	0.036	0.082	0.048	0.124
CPI-SS0FB37E079	INHA_TGFBR3	simple:P05111	simple:Q03167	ENSG00000123999	ENSG00000069702	True	False	True	I2D	False	0	0	0	0	0	0	0	0	0	0	0	0	0	0	0	0	0	0	0	0	0	0	0	0	0	0	0	0	0	0	0	0	0	0	0	0	0	0	0.053
CPI-SS0D46E2B45	TGFB3_TGFBR3	simple:P10600	simple:Q03167	ENSG00000119699	ENSG00000069702	True	False	True	curated	False	0.053	0.006	0.002	0.018	0.002	0.002	0.051	0.003	0.013	0.054	0.1	0.051	0.025	0.071	0.028	0.084	0.003	0.049	0.015	0.062	0.015	0.011	0.027	0.011	0.011	0.06	0.012	0.022	0.063	0.109	0.06	0.034	0.08	0.037	0.093	0.012	0.058	0.024	0.058
CPI-SS0178F5C45	TGFB2_TGFBR3	simple:P61812	simple:Q03167	ENSG00000092969	ENSG00000069702	True	False	True	curated	False	0.053	0.006	0.002	0.018	0.002	0.002	0.051	0.003	0.013	0.054	0.1	0.051	0.025	0.071	0.027	0.084	0.003	0.049	0.015	0.058	0.011	0.007	0.023	0.007	0.007	0.056	0.008	0.018	0.059	0.105	0.056	0.03	0.076	0.033	0.089	0.008	0.054	0.02	0.076
CPI-SS000568A0E	FCER2_CR2	simple:P06734	simple:P20023	ENSG00000104921	ENSG00000117322	True	True	True	curated	False	0.001	0	0.001	0.058	0.017	0.028	0.006	0	0.002	0.002	0.002	0.004	0.004	0.01	0.002	0	0.017	0.001	0	0	0	0	0	0	0	0	0	0	0	0	0	0	0	0	0	0	0	0	0.002
CPI-SS0ACD487F0	L1CAM_L1CAM	simple:P32004	simple:P32004	ENSG00000198910	ENSG00000198910	False	False	False	curated	False	0.031	0.075	0.035	0	0	0	0	0.036	0.016	0.018	0.016	0.016	0.016	0.016	0.016	0	0.016	0	0.062	0.075	0.119	0.079	0	0	0	0	0.08	0.06	0.062	0.06	0.061	0.06	0.06	0.06	0	0.06	0	0.106	0.035
CPI-SS087B53ABF	JAM2_JAM3	simple:P57087	simple:Q9BX67	ENSG00000154721	ENSG00000166086	True	False	False	curated	False	0.004	0.016	0.004	0.013	0.05	0.033	0.084	0.113	0.006	0.01	0.008	0.017	0.016	0.024	0.004	0.054	0.024	0.053	0.178	0.019	0.031	0.019	0.028	0.064	0.048	0.099	0.128	0.02	0.025	0.023	0.032	0.031	0.039	0.019	0.069	0.039	0.067	0.193	0.002
CPI-SS0F9D53834	JAM3_JAM3	simple:Q9BX67	simple:Q9BX67	ENSG00000166086	ENSG00000166086	True	False	False	curated	False	0.004	0.015	0.003	0.012	0.049	0.032	0.084	0.112	0.005	0.009	0.007	0.017	0.015	0.023	0.004	0.053	0.023	0.052	0.177	0.015	0.027	0.015	0.024	0.061	0.044	0.095	0.124	0.017	0.021	0.019	0.028	0.027	0.035	0.015	0.065	0.035	0.063	0.189	0.003
CPI-SS0D41E15AC	FFAR2_BMP10	simple:O15552	simple:O95393	ENSG00000126262	ENSG00000163217	True	True	False	IMEx,IntAct	False	0	0	0.001	0	0.001	0.001	0	0	0	0	0	0	0	0	0	0	0	0	0	0	0	0	0	0	0	0	0	0	0	0	0	0	0	0	0	0	0	0	0
CPI-SS01158CABF	FFAR2_FAM3C	simple:O15552	simple:Q92520	ENSG00000126262	ENSG00000196937	True	True	False	IMEx,IntAct	False	0.054	0.054	0.072	0.119	0.023	0.021	0.071	0.084	0.025	0.019	0.057	0.019	0.015	0.017	0.031	0.022	0.039	0.05	0.148	0	0	0	0	0	0	0	0	0	0	0	0	0	0	0	0	0	0	0	0.054
CPI-SS034D36D2F	HLA-C_FAM3C	simple:HLAC	simple:Q92520	ENSG00000204525	ENSG00000196937	True	True	False	InnateDB-All	False	1.702	1.702	1.72	1.767	1.671	1.669	1.719	1.732	1.673	1.667	1.705	1.667	1.663	1.665	1.679	1.67	1.687	1.697	1.796	0.639	0.638	0.657	0.703	0.608	0.606	0.656	0.668	0.609	0.603	0.641	0.603	0.6	0.602	0.616	0.606	0.623	0.634	0.733	0.551
CPI-SS0528A694B	GPR42_FAM3C	simple:O15529	simple:Q92520	ENSG00000126251	ENSG00000196937	True	True	False	IMEx,IntAct	False	0	0	0	0	0	0	0	0	0	0	0	0	0	0	0	0	0	0	0	0	0	0	0	0	0	0	0	0	0	0	0	0	0	0	0	0	0	0	0
CPI-SS055E061C9	LAMP1_FAM3C	simple:P11279	simple:Q92520	ENSG00000185896	ENSG00000196937	True	True	False	InnateDB-All	False	0.311	0.31	0.329	0.376	0.28	0.278	0.328	0.34	0.281	0.275	0.313	0.275	0.272	0.274	0.288	0.278	0.296	0.306	0.405	0.343	0.342	0.361	0.408	0.312	0.31	0.36	0.373	0.313	0.308	0.346	0.307	0.304	0.306	0.32	0.311	0.328	0.338	0.437	0.356
CPI-SS02904BE32	GLRA2_FAM3C	simple:P23416	simple:Q92520	ENSG00000101958	ENSG00000196937	True	True	False	InnateDB-All	False	0	0	0	0	0	0	0	0	0	0	0	0	0	0	0	0	0	0	0	0	0	0	0	0	0	0	0	0	0	0	0	0	0	0	0	0	0	0	0.054
CPI-SS02CF96625	KIR2DL3_FAM3C	simple:P43628	simple:Q92520	ENSG00000243772	ENSG00000196937	True	True	False	IMEx,IntAct	False	0.076	0.075	0.094	0.141	0.045	0.043	0.093	0.105	0.046	0.041	0.079	0.04	0.037	0.039	0.053	0.043	0.061	0.071	0.17	0	0	0	0	0	0	0	0	0	0	0	0	0	0	0	0	0	0	0	0.054
CPI-SS033CB0BB2	CXADR_FAM3C	simple:P78310	simple:Q92520	ENSG00000154639	ENSG00000196937	True	True	False	IMEx,IntAct	False	0.054	0.054	0.072	0.119	0.023	0.021	0.072	0.084	0.025	0.019	0.057	0.019	0.015	0.017	0.031	0.022	0.039	0.05	0.148	0.3	0.299	0.318	0.365	0.269	0.267	0.317	0.329	0.27	0.265	0.303	0.264	0.261	0.263	0.277	0.267	0.285	0.295	0.394	0.306
CPI-SS0E2431C09	PDCD1_FAM3C	simple:Q15116	simple:Q92520	ENSG00000188389	ENSG00000196937	True	True	False	InnateDB-All	False	0.264	0.263	0.282	0.329	0.233	0.231	0.281	0.293	0.234	0.229	0.267	0.228	0.225	0.227	0.241	0.231	0.249	0.259	0.358	0.071	0.07	0.089	0.136	0.04	0.038	0.088	0.1	0.041	0.036	0.073	0.035	0.032	0.034	0.048	0.038	0.056	0.066	0.165	0.059
CPI-SS0AFC7BACF	ADGRG5_FAM3C	simple:Q8IZF4	simple:Q92520	ENSG00000159618	ENSG00000196937	True	True	False	InnateDB-All	False	0.096	0.096	0.114	0.161	0.065	0.063	0.113	0.126	0.067	0.061	0.099	0.061	0.057	0.059	0.073	0.064	0.081	0.092	0.19	0	0	0	0	0	0	0	0	0	0	0	0	0	0	0	0	0	0	0	0.056
CPI-SS00FB3CB09	FFAR2_CCL4L2	simple:O15552	simple:Q8NHW4	ENSG00000126262	ENSG00000276070	True	True	False	IMEx,IntAct	False	0.762	0.029	0.022	0.152	0.026	0.033	0.064	0.025	0.011	0.206	0.219	0.013	0.008	0.036	0.025	0.011	0.024	0.052	0.155	0	0	0	0	0	0	0	0	0	0	0	0	0	0	0	0	0	0	0	0.761
CPI-SS022AE18AF	GPR42_CCL4L2	simple:O15529	simple:Q8NHW4	ENSG00000126251	ENSG00000276070	True	True	False	IMEx,IntAct	False	0	0	0	0	0	0	0	0	0	0	0	0	0	0	0	0	0	0	0	0	0	0	0	0	0	0	0	0	0	0	0	0	0	0	0	0	0	0	0
CPI-SS0F3D40856	PGRMC2_CCL4L2	simple:O15173	simple:Q8NHW4	ENSG00000164040	ENSG00000276070	True	True	False	IMEx,IntAct	False	0.775	0.043	0.036	0.166	0.04	0.047	0.077	0.039	0.024	0.22	0.232	0.027	0.021	0.049	0.038	0.024	0.038	0.066	0.169	0.808	0.076	0.068	0.199	0.073	0.08	0.11	0.072	0.057	0.253	0.265	0.059	0.054	0.082	0.071	0.057	0.071	0.099	0.201	0.829
CPI-SS072E1E27A	FFAR2_TNF	simple:O15552	simple:P01375	ENSG00000126262	ENSG00000232810	True	True	False	IMEx,IntAct	False	0.209	0.053	0.09	0.161	0.015	0.008	0.032	0.036	0.115	0.34	0.216	0.173	0.06	0.152	0.191	0.021	0.013	0.028	0.007	0	0	0	0	0	0	0	0	0	0	0	0	0	0	0	0	0	0	0	0.208
CPI-SS0917CBD53	HLA-C_KIR2DL3	simple:HLAC	simple:P43628	ENSG00000204525	ENSG00000243772	False	True	True	curated	False	1.671	0	1.649	1.653	1.649	1.649	1.649	0	1.649	1.653	1.708	1.65	0	0	0	0	1.652	1.651	0	0.607	0	0.586	0.589	0.585	0.585	0.585	0	0.585	0.589	0.644	0.586	0	0	0	0	0.588	0.588	0	0.519
CPI-SS025CAD24A	BMP10_KIR2DL3	simple:O95393	simple:P43628	ENSG00000163217	ENSG00000243772	True	False	True	IMEx,IntAct	False	0	0	0	0	0	0	0	0	0	0	0	0	0	0	0	0	0	0	0	0	0	0	0	0	0	0	0	0	0	0	0	0	0	0	0	0	0	0	0.022
CPI-SS079FD6EC6	GAST_KIR2DL3	simple:P01350	simple:P43628	ENSG00000184502	ENSG00000243772	True	False	True	IMEx,IntAct	False	0	0	0	0	0	0	0	0	0	0	0	0	0	0	0	0	0	0	0	0.025	0	0.004	0.007	0.003	0.003	0.003	0	0.003	0.007	0.062	0.004	0	0	0	0	0.006	0.006	0	0.022
CPI-SS0ABD11350	HLA-C_KIR2DL1	simple:HLAC	simple:P43626	ENSG00000204525	ENSG00000125498	False	True	True	curated	False	1.652	0	1.649	1.651	1.649	1.649	0	0	0	1.653	1.711	0	0	0	0	0	1.651	0	0	0.588	0	0.585	0.587	0.585	0.585	0	0	0	0.589	0.647	0	0	0	0	0	0.588	0	0	0.5
CPI-SS064281234	LAMP1_VSTM1	simple:P11279	simple:Q6UX27	ENSG00000185896	ENSG00000189068	True	True	True	IMEx,IntAct	False	0	0	0.257	0	0	0	0	0	0	0	0	0	0	0	0	0	0	0	0	0	0	0.29	0	0	0	0	0	0	0	0	0	0	0	0	0	0	0	0	0
CPI-SS0D26F639E	KIR2DL3_CXCL9	simple:P43628	simple:Q07325	ENSG00000243772	ENSG00000138755	True	True	False	IMEx,IntAct	False	0.023	0	0.026	0.024	0.023	0.023	0.041	0.025	0.022	0.025	0.027	0.027	0.024	0.035	0.026	0.026	0.023	0.035	0	0	0	0	0	0	0	0	0	0	0	0	0	0	0	0	0	0	0	0	0.002
CPI-SS02246DA17	CXCR3_CXCL9	simple:P49682	simple:Q07325	ENSG00000186810	ENSG00000138755	True	True	False	curated	False	0.351	0	0.354	0.351	0.351	0.351	0.369	0.353	0.35	0.353	0.355	0.355	0.352	0.363	0.354	0.354	0.351	0.363	0	0.047	0	0.05	0.048	0.047	0.047	0.065	0.049	0.047	0.049	0.051	0.051	0.048	0.059	0.05	0.05	0.047	0.059	0	0.011
CPI-SS0F52745F3	DPP4_CXCL9	simple:P27487	simple:Q07325	ENSG00000197635	ENSG00000138755	True	True	False	curated	False	0.015	0	0.018	0.015	0.014	0.015	0.033	0.016	0.014	0.017	0.019	0.018	0.015	0.027	0.018	0.017	0.015	0.026	0	0	0	0	0	0	0	0	0	0	0	0	0	0	0	0	0	0	0	0	0.003
CPI-SS0C17BB772	FCGR2A_CXCL9	simple:P12318	simple:Q07325	ENSG00000143226	ENSG00000138755	True	True	False	IMEx,IntAct	False	0.012	0	0.015	0.013	0.012	0.012	0.03	0.014	0.012	0.014	0.016	0.016	0.013	0.024	0.015	0.015	0.012	0.024	0	0.006	0	0.009	0.006	0.006	0.006	0.024	0.008	0.005	0.008	0.01	0.009	0.007	0.018	0.009	0.009	0.006	0.018	0	0.006
CPI-SS016EE0084	PDCD1_CD274	simple:Q15116	simple:Q9NZQ7	ENSG00000188389	ENSG00000120217	False	True	True	curated	False	0.216	0.225	0.223	0.224	0.212	0.211	0.224	0.212	0.224	0.22	0.216	0.22	0.216	0.217	0.251	0.439	0.211	0.251	0.226	0.023	0.032	0.03	0.03	0.018	0.018	0.031	0.019	0.03	0.026	0.023	0.027	0.023	0.024	0.058	0.246	0.018	0.058	0.033	0.011
CPI-SS08F13AD5C	CD80_CD274	simple:P33681	simple:Q9NZQ7	ENSG00000121594	ENSG00000120217	False	True	True	curated	False	0.014	0.024	0.022	0.022	0.01	0.009	0.023	0.01	0.022	0.018	0.014	0.018	0.014	0.015	0.049	0.237	0.01	0.049	0.025	0.019	0.028	0.026	0.026	0.014	0.013	0.027	0.015	0.026	0.022	0.019	0.023	0.019	0.02	0.054	0.242	0.014	0.054	0.029	0.009
CPI-SS0F5B6B186	PDCD1_PDCD1LG2	simple:Q15116	simple:Q9BQ51	ENSG00000188389	ENSG00000197646	True	True	True	curated	False	0.212	0	0.22	0.212	0.211	0.211	0.213	0	0.214	0.212	0.212	0.212	0	0.214	0.222	0.25	0	0.212	0.213	0.019	0	0.027	0.019	0.017	0.017	0.02	0	0.021	0.019	0.019	0.019	0	0.02	0.029	0.057	0	0.018	0.019	0.007
CPI-SS0D795AC00	EGFR_CNTF	simple:P00533	simple:P26441	ENSG00000146648	ENSG00000242689	True	True	False	InnateDB-All	False	0	0	0	0	0	0	0	0	0	0	0	0	0	0	0	0	0	0	0	0	0	0.018	0.018	0.018	0.018	0.019	0.019	0.018	0	0	0.018	0.018	0.02	0.019	0	0	0.019	0	0
CPI-SS0B02DE712	EGFR_NRG1	simple:P00533	simple:Q02297	ENSG00000146648	ENSG00000157168	True	True	True	I2D,IMEx,InnateDB-All,IntAct	False	0	0	0	0	0	0	0	0	0	0	0	0	0	0	0	0	0	0	0	0	0.029	0.027	0	0.018	0.018	0.026	0.022	0.018	0	0.019	0.018	0	0	0.018	0.026	0	0	0	0
CPI-SS076BC3BA6	HLA-DPB1_NRG1	simple:HLADPB1	simple:Q02297	ENSG00000223865	ENSG00000157168	True	True	True	InnateDB-All	False	0	0.755	0.754	0	0.744	0.745	0.752	0.749	0.745	0	0.745	0.745	0	0	0.745	0.753	0	0	0	0	0.113	0.111	0	0.102	0.102	0.11	0.106	0.102	0	0.103	0.102	0	0	0.102	0.11	0	0	0	0
CPI-SS09375CA29	ADGRL1_NRG1	simple:O94910	simple:Q02297	ENSG00000072071	ENSG00000157168	True	True	True	InnateDB-All	False	0	0.013	0.011	0	0.002	0.002	0.01	0.006	0.002	0	0.003	0.002	0	0	0.003	0.01	0	0	0	0	0.028	0.026	0	0.017	0.017	0.025	0.021	0.017	0	0.018	0.017	0	0	0.017	0.025	0	0	0	0
CPI-SS00A953C3A	EGF_NRG1	simple:P01133	simple:Q02297	ENSG00000138798	ENSG00000157168	True	False	True	I2D	False	0	0	0	0	0	0	0	0	0	0	0	0	0	0	0	0	0	0	0	0	0	0	0	0	0	0	0	0	0	0	0	0	0	0	0	0	0	0	0
CPI-SS0BF9FA3F2	ERBB3_NRG1	simple:P21860	simple:Q02297	ENSG00000065361	ENSG00000157168	True	True	True	curated	False	0	0.014	0.012	0	0.003	0.003	0.011	0.007	0.003	0	0.004	0.003	0	0	0.003	0.011	0	0	0	0	0.114	0.112	0	0.103	0.103	0.111	0.107	0.103	0	0.104	0.103	0	0	0.103	0.111	0	0	0	0
CPI-SS0F4D30D5A	EGFR_EGF	simple:P00533	simple:P01133	ENSG00000146648	ENSG00000138798	True	True	False	curated	False	0	0	0	0	0	0	0	0	0	0	0	0	0	0	0	0	0	0	0	0	0	0.018	0	0.018	0	0	0	0	0	0	0	0	0	0	0.019	0	0	0	0
CPI-SS0E25CE362	EGFR_TGFA	simple:P00533	simple:P01135	ENSG00000146648	ENSG00000163235	True	True	False	curated	False	0	0	0	0	0	0	0	0	0	0	0	0	0	0	0	0	0	0	0	0	0.039	0.04	0.02	0.018	0.018	0.041	0.026	0.018	0.024	0.032	0.022	0.022	0.024	0	0.026	0.02	0.038	0.041	0
CPI-SS0055264F3	EGFR_TGFB1	simple:P00533	simple:P01137	ENSG00000146648	ENSG00000105329	True	True	False	IMEx,InnateDB-All,MINT	False	0	0	0	0	0	0	0	0	0	0	0	0	0	0	0	0	0	0	0	0.23	0.052	0.089	0.186	0.104	0.067	0.085	0.052	0.137	0.315	0.442	0.313	0.202	0.205	0.212	0.089	0.249	0.065	0.046	0.262
CPI-SS00EDDD458	EGFR_MIF	simple:P00533	simple:P14174	ENSG00000146648	ENSG00000240972	True	True	False	IMEx,InnateDB-All	False	0	0	0	0	0	0	0	0	0	0	0	0	0	0	0	0	0	0	0	0.753	1.134	1.258	0.907	1.02	0.485	0.885	0.962	0.838	0.69	0.708	0.801	0.808	0.335	0.791	1.293	0.724	0.69	1.095	0.785
CPI-SS0ABC5C1B8	CD74_MIF	simple:P04233	simple:P14174	ENSG00000019582	ENSG00000240972	True	True	False	I2D,InnateDB-All	False	2.398	2.78	2.903	2.552	2.665	2.131	2.531	2.607	2.483	2.335	2.353	2.446	2.454	1.981	2.436	2.938	2.369	2.336	2.741	1.868	2.249	2.373	2.022	2.135	1.6	2	2.077	1.953	1.805	1.823	1.916	1.924	1.45	1.906	2.408	1.839	1.805	2.21	2.228
CPI-SS0481D83A4	EGFR_AREG	simple:P00533	simple:P15514	ENSG00000146648	ENSG00000109321	True	True	False	curated	False	0	0	0	0	0	0	0	0	0	0	0	0	0	0	0	0	0	0	0	0.133	0.042	0.083	0.178	0.108	0.122	0.123	0.052	0.565	0.321	0.504	0.52	0.559	0.367	0.105	0.104	0.29	0.099	0.043	0.165
CPI-SS0D4C221B8	ICAM1_AREG	simple:P05362	simple:P15514	ENSG00000090339	ENSG00000109321	True	True	False	InnateDB-All	False	0.198	0.107	0.148	0.243	0.173	0.187	0.187	0.117	0.63	0.385	0.569	0.585	0.624	0.432	0.17	0.168	0.355	0.164	0.108	0.196	0.106	0.147	0.241	0.171	0.186	0.186	0.116	0.628	0.384	0.568	0.584	0.622	0.431	0.168	0.167	0.353	0.163	0.107	0.451
CPI-SS08CA619FE	EGFR_GRN	simple:P00533	simple:P28799	ENSG00000146648	ENSG00000030582	True	True	False	InnateDB-All	False	0	0	0	0	0	0	0	0	0	0	0	0	0	0	0	0	0	0	0	0.077	0.319	0.443	0.156	0.069	0.063	0.507	0.33	0.057	0.071	0.112	0.089	0.084	0.099	0.12	0.358	0.068	0.317	0.513	0.109
CPI-SS0DA033F03	TNFRSF1A_GRN	simple:P19438	simple:P28799	ENSG00000067182	ENSG00000030582	True	True	False	IMEx,InnateDB-All,MINT	False	0.176	0.418	0.542	0.255	0.168	0.162	0.606	0.428	0.156	0.17	0.211	0.188	0.183	0.198	0.219	0.456	0.167	0.416	0.612	0.168	0.41	0.534	0.248	0.161	0.155	0.599	0.421	0.149	0.162	0.203	0.181	0.176	0.191	0.212	0.449	0.16	0.409	0.605	0.293
CPI-SS054D158CC	NTRK1_GRN	simple:P04629	simple:P28799	ENSG00000198400	ENSG00000030582	True	True	False	InnateDB-All	False	0.07	0.312	0.436	0.149	0.063	0.057	0.501	0.323	0.051	0.064	0.105	0.083	0.078	0.093	0.114	0.351	0.061	0.311	0.507	0.09	0.332	0.456	0.17	0.083	0.077	0.521	0.343	0.071	0.084	0.125	0.103	0.098	0.113	0.134	0.371	0.082	0.331	0.527	0.061
CPI-SS0C4E86714	TNFRSF1B_GRN	simple:P20333	simple:P28799	ENSG00000028137	ENSG00000030582	True	True	False	IMEx,InnateDB-All,MINT	False	0.326	0.568	0.692	0.405	0.319	0.313	0.757	0.579	0.307	0.32	0.361	0.339	0.333	0.349	0.37	0.607	0.317	0.566	0.763	0.071	0.313	0.437	0.15	0.064	0.058	0.501	0.324	0.051	0.065	0.106	0.083	0.078	0.093	0.115	0.352	0.062	0.311	0.508	0.077
CPI-SS0A19E9C34	EGFR_BTC	simple:P00533	simple:P35070	ENSG00000146648	ENSG00000174808	True	True	False	curated	False	0	0	0	0	0	0	0	0	0	0	0	0	0	0	0	0	0	0	0	0	0.061	0.038	0.018	0.018	0.018	0.039	0.027	0	0	0	0.018	0.018	0	0	0.02	0.018	0.021	0.056	0
CPI-SS06BC4D123	ERBB3_BTC	simple:P21860	simple:P35070	ENSG00000065361	ENSG00000174808	True	True	False	curated	False	0	0.046	0.024	0.003	0.003	0.003	0.024	0.012	0	0	0	0.003	0.003	0	0	0.005	0.004	0.006	0.042	0	0.146	0.123	0.103	0.103	0.103	0.124	0.112	0	0	0	0.103	0.103	0	0	0.105	0.104	0.106	0.142	0
CPI-SS088A0A760	EGFR_COPA	simple:P00533	simple:P53621	ENSG00000146648	ENSG00000122218	True	True	False	InnateDB-All	False	0	0	0	0	0	0	0	0	0	0	0	0	0	0	0	0	0	0	0	0.126	0.232	0.17	0.184	0.246	0.172	0.181	0.176	0.132	0.119	0.151	0.155	0.117	0.192	0.141	0.207	0.165	0.149	0.151	0.158
CPI-SS0302E8E8F	CD74_COPA	simple:P04233	simple:P53621	ENSG00000019582	ENSG00000122218	True	True	False	IMEx,IntAct	False	1.771	1.878	1.816	1.829	1.891	1.817	1.826	1.821	1.777	1.764	1.797	1.8	1.763	1.838	1.786	1.853	1.81	1.794	1.797	1.241	1.348	1.286	1.299	1.361	1.287	1.296	1.291	1.247	1.234	1.267	1.27	1.232	1.307	1.256	1.322	1.28	1.264	1.266	1.601
CPI-SS0E6E8A727	NTRK1_COPA	simple:P04629	simple:P53621	ENSG00000198400	ENSG00000122218	True	True	False	InnateDB-All	False	0.119	0.226	0.164	0.177	0.239	0.165	0.174	0.169	0.125	0.112	0.145	0.148	0.111	0.185	0.134	0.2	0.158	0.142	0.145	0.139	0.246	0.184	0.197	0.259	0.185	0.194	0.189	0.145	0.132	0.165	0.168	0.131	0.206	0.155	0.221	0.178	0.163	0.165	0.11
CPI-SS04C3EC52C	MTNR1B_COPA	simple:P49286	simple:P53621	ENSG00000134640	ENSG00000122218	True	True	False	I2D,IMEx,InnateDB-All,IntAct	False	0	0	0	0	0	0	0	0	0	0	0	0	0	0	0	0	0	0	0	0	0	0	0	0	0	0	0	0	0	0	0	0	0	0	0	0	0	0	0
CPI-SS07F042076	EGFR_EPGN	simple:P00533	simple:Q6UW88	ENSG00000146648	ENSG00000182585	True	True	False	curated	False	0	0	0	0	0	0	0	0	0	0	0	0	0	0	0	0	0	0	0	0	0	0	0	0.018	0	0.019	0	0	0.018	0	0.019	0.019	0.022	0	0.021	0.019	0	0.023	0
CPI-SS0C10824C7	EGFR_HBEGF	simple:P00533	simple:Q99075	ENSG00000146648	ENSG00000113070	True	True	True	curated	False	0	0	0	0	0	0	0	0	0	0	0	0	0	0	0	0	0	0	0	0.021	0.028	0.065	0.041	0.026	0.022	0.053	0.07	0.045	0.032	0.028	0.045	0.031	0.044	0.03	0.175	0.025	0.03	0.06	0.053
CPI-SS0632A027A	CD44_HBEGF	simple:P16070	simple:Q99075	ENSG00000026508	ENSG00000113070	True	True	True	I2D,InnateDB-All	False	0.583	0.589	0.626	0.602	0.587	0.583	0.614	0.631	0.607	0.593	0.59	0.606	0.592	0.605	0.592	0.736	0.586	0.591	0.622	0.138	0.145	0.182	0.158	0.143	0.139	0.17	0.187	0.162	0.149	0.145	0.162	0.147	0.161	0.147	0.291	0.142	0.146	0.177	0.177
CPI-SS03098AC28	ERBB4_HBEGF	simple:Q15303	simple:Q99075	ENSG00000178568	ENSG00000113070	True	True	True	curated	False	0	0	0	0	0	0	0	0	0	0	0	0	0	0	0	0	0	0	0	0	0	0	0	0	0	0	0	0	0	0	0	0	0	0	0	0	0	0	0.004
CPI-SS05D23BCE8	HLA-DPB1_TNFSF13B	simple:HLADPB1	simple:Q9Y275	ENSG00000223865	ENSG00000102524	True	True	False	InnateDB-All	False	0.761	0	0.763	0.764	0.749	0.748	0.756	0.755	0.757	0.77	0.808	0.778	0.758	0.755	0.782	0.753	0.748	0.745	0	0.119	0	0.121	0.122	0.106	0.105	0.114	0.112	0.114	0.127	0.165	0.136	0.115	0.112	0.14	0.11	0.105	0.102	0	0.234
CPI-SS03C51D352	TNFRSF13B_TNFSF13B	simple:O14836	simple:Q9Y275	ENSG00000240505	ENSG00000102524	True	True	False	curated	False	0	0	0	0	0	0	0	0	0	0	0	0	0	0	0	0	0	0	0	0	0	0	0	0	0	0	0	0	0	0	0	0	0	0	0	0	0	0	0.019
CPI-SS03133B4F2	TFRC_TNFSF13B	simple:P02786	simple:Q9Y275	ENSG00000072274	ENSG00000102524	True	True	False	IMEx,IntAct	False	0.053	0	0.055	0.056	0.041	0.04	0.048	0.047	0.049	0.062	0.1	0.07	0.05	0.047	0.074	0.045	0.04	0.037	0	0.094	0	0.096	0.097	0.082	0.08	0.089	0.087	0.089	0.102	0.14	0.111	0.09	0.087	0.115	0.085	0.08	0.077	0	0.119
CPI-SS0F00D756A	CD40_TNFSF13B	simple:P25942	simple:Q9Y275	ENSG00000101017	ENSG00000102524	True	True	False	I2D,InnateDB	False	0.027	0	0.028	0.03	0.014	0.013	0.021	0.02	0.022	0.035	0.073	0.043	0.023	0.02	0.048	0.018	0.013	0.01	0	0.202	0	0.203	0.204	0.189	0.188	0.196	0.195	0.197	0.21	0.248	0.218	0.198	0.195	0.223	0.193	0.188	0.185	0	0.398
CPI-SS0E2863F09	TNFRSF17_TNFSF13B	simple:Q02223	simple:Q9Y275	ENSG00000048462	ENSG00000102524	True	True	False	curated	False	0	0	0	0	0	0	0	0	0	0	0	0	0	0	0	0	0	0	0	0	0	0	0	0	0	0	0	0	0	0	0	0	0	0	0	0	0	0	0.018
CPI-SS09648FAA9	TNFRSF13C_TNFSF13B	simple:Q96RJ3	simple:Q9Y275	ENSG00000159958	ENSG00000102524	True	True	False	guidetopharmacology.org	False	0.019	0	0.021	0.022	0.007	0.006	0.014	0.013	0.015	0.028	0.066	0.036	0.016	0.013	0.04	0.011	0.005	0.003	0	0.045	0	0.047	0.048	0.033	0.031	0.04	0.039	0.041	0.054	0.092	0.062	0.041	0.039	0.066	0.036	0.031	0.029	0	0.036
CPI-SS09808DEAE	CD74_APP	simple:P04233	simple:P05067	ENSG00000019582	ENSG00000142192	False	True	False	curated	False	1.68	2.182	2.022	1.763	1.837	1.81	2.954	2.003	1.743	1.712	1.801	1.796	1.739	1.862	1.735	2.163	1.805	2.522	2.764	1.15	1.651	1.492	1.233	1.306	1.279	2.424	1.473	1.212	1.182	1.271	1.266	1.209	1.332	1.204	1.633	1.275	1.991	2.234	1.51
CPI-SS09C4FCB90	ICAM1_SPN	simple:P05362	simple:P16150	ENSG00000090339	ENSG00000197471	False	True	False	curated	False	0.307	0.099	0.091	0.301	0.434	0.344	0.106	0.099	0.206	0.258	0.429	0.236	0.25	0.213	0.26	0.094	0.375	0.149	0.108	0.305	0.097	0.09	0.3	0.433	0.342	0.104	0.098	0.204	0.256	0.427	0.234	0.248	0.212	0.259	0.092	0.374	0.147	0.106	0.56
CPI-SS0E9A581F8	ICAM1_ITGAL	simple:P05362	simple:P20701	ENSG00000090339	ENSG00000005844	False	True	True	curated	False	0.279	0	0.088	0.198	0.191	0.266	0.098	0.089	0.292	0.234	0.234	0.18	0.159	0.205	0.235	0.091	0.275	0.117	0.105	0.277	0	0.086	0.197	0.19	0.264	0.097	0.087	0.29	0.232	0.232	0.178	0.158	0.204	0.234	0.089	0.273	0.116	0.103	0.532
CPI-SS0A4F27388	TNFRSF1A_FASLG	simple:P19438	simple:P48023	ENSG00000067182	ENSG00000117560	True	True	False	I2D,InnateDB-All	False	0.31	0	0.119	0.156	0.117	0.117	0.117	0.134	0.118	0.148	0.266	0.121	0.117	0.125	0.12	0.12	0.12	0.12	0.122	0.303	0	0.111	0.148	0.11	0.11	0.11	0.126	0.111	0.141	0.259	0.113	0.11	0.117	0.112	0.113	0.113	0.112	0.115	0.427
CPI-SS0049FD74F	TNFRSF10B_FASLG	simple:O14763	simple:P48023	ENSG00000120889	ENSG00000117560	True	True	False	I2D,InnateDB-All	False	0.224	0	0.032	0.069	0.031	0.03	0.031	0.047	0.032	0.062	0.18	0.034	0.031	0.038	0.033	0.034	0.033	0.033	0.036	0.256	0	0.064	0.102	0.063	0.063	0.063	0.079	0.064	0.094	0.212	0.067	0.063	0.071	0.065	0.066	0.066	0.065	0.068	0.242
CPI-SS03A0C857B	FAS_FASLG	simple:P25445	simple:P48023	ENSG00000026103	ENSG00000117560	True	True	False	curated	False	0.353	0	0.162	0.199	0.16	0.16	0.16	0.176	0.161	0.191	0.309	0.164	0.16	0.168	0.162	0.163	0.163	0.162	0.165	0.246	0	0.054	0.091	0.053	0.053	0.053	0.069	0.054	0.084	0.202	0.056	0.053	0.06	0.055	0.056	0.055	0.055	0.058	0.415
CPI-SS004A073E1	NTRK1_NTF3	simple:P04629	simple:P20783	ENSG00000198400	ENSG00000185652	True	True	False	curated	False	0.012	0	0.015	0	0.011	0.011	0.104	0	0	0.012	0.013	0.012	0.011	0.012	0	0	0	0.045	0.029	0.032	0	0.036	0	0.031	0.032	0.125	0	0	0.032	0.033	0.032	0.032	0.033	0	0	0	0.065	0.049	0.002
CPI-SS0ADA587B4	NGFR_NTF3	simple:P08138	simple:P20783	ENSG00000064300	ENSG00000185652	True	True	False	curated	False	0.003	0	0.007	0	0.003	0.003	0.096	0	0	0.004	0.004	0.003	0.003	0.004	0	0	0	0.037	0.021	0	0	0	0	0	0	0	0	0	0	0	0	0	0	0	0	0	0	0	0.007
CPI-SS0B1AB068C	NTRK1_GPI	simple:P04629	simple:P06744	ENSG00000198400	ENSG00000105220	True	True	False	InnateDB-All	False	0.327	0.476	0.439	0.38	0.328	0.129	0.166	0.431	0.354	0.246	0.219	0.243	0.238	0.113	0.338	0.728	0.311	0.162	0.308	0.347	0.496	0.459	0.401	0.348	0.149	0.186	0.451	0.374	0.266	0.239	0.264	0.258	0.134	0.358	0.748	0.331	0.182	0.329	0.317
CPI-SS0391D4602	NTRK1_NAMPT	simple:P04629	simple:P43490	ENSG00000198400	ENSG00000105835	True	True	False	InnateDB-All	False	0.174	0.215	0.214	0.237	0.107	0.062	0.209	0.221	0.351	0.163	0.184	0.303	0.196	0.196	0.449	0.264	0.083	0.185	0.099	0.195	0.235	0.235	0.257	0.127	0.082	0.229	0.241	0.371	0.183	0.204	0.323	0.217	0.216	0.469	0.284	0.103	0.205	0.119	0.165
CPI-SS00A6D366F	ADORA2A_NAMPT	simple:P29274	simple:P43490	ENSG00000128271	ENSG00000105835	True	True	False	I2D,IMEx,InnateDB-All,MINT	False	0.189	0.229	0.228	0.251	0.121	0.076	0.223	0.235	0.365	0.177	0.198	0.317	0.21	0.21	0.463	0.278	0.097	0.199	0.113	0.179	0.219	0.219	0.241	0.111	0.066	0.213	0.225	0.355	0.167	0.188	0.307	0.201	0.2	0.453	0.268	0.087	0.19	0.103	0.184
CPI-SS05D1A6BEF	NTRK1_AIMP1	simple:P04629	simple:Q12904	ENSG00000198400	ENSG00000164022	True	True	False	InnateDB-All	False	0.128	0.222	0.211	0.139	0.259	0.161	0.214	0.159	0.093	0.108	0.136	0.118	0.118	0.057	0.158	0.232	0.168	0.167	0.263	0.148	0.242	0.231	0.159	0.279	0.181	0.234	0.179	0.113	0.128	0.156	0.138	0.138	0.077	0.178	0.252	0.188	0.187	0.283	0.118
CPI-SS06F83AE58	CD44_SELE	simple:P16070	simple:P16581	ENSG00000026508	ENSG00000007908	False	True	False	curated	False	0.579	0	0.58	0	0.579	0.58	0.581	0.589	0.58	0.582	0	0.581	0.58	0.586	0.58	0	0.579	0.582	0	0.135	0	0.135	0	0.135	0.135	0.136	0.145	0.136	0.137	0	0.136	0.135	0.141	0.135	0	0.135	0.137	0	0.174
CPI-SS0BDC04683	CEACAM1_SELE	simple:P13688	simple:P16581	ENSG00000079385	ENSG00000007908	True	False	False	curated	False	0.002	0	0.002	0	0.002	0.002	0.003	0.012	0.003	0.004	0	0.003	0.002	0.008	0.002	0	0.002	0.004	0	0.01	0	0.011	0	0.01	0.01	0.011	0.02	0.011	0.012	0	0.011	0.01	0.016	0.01	0	0.01	0.012	0	0.026
CPI-SS074CF011C	ERBB4_NRG4	simple:Q15303	simple:Q8WWG1	ENSG00000178568	ENSG00000169752	True	True	False	curated	False	0	0	0	0	0	0	0	0	0	0	0	0	0	0	0	0	0	0	0	0	0	0	0	0	0	0	0	0	0	0	0	0	0	0	0	0	0	0	0
CPI-SS04C8BC444	KLRF2_CLEC2A	simple:D3W0D1	simple:Q6UVW9	ENSG00000256797	ENSG00000188393	False	True	True	curated	False	0	0	0	0	0	0	0	0	0	0	0	0	0	0	0	0	0	0.002	0	0	0	0	0	0	0	0	0	0	0	0	0	0	0	0	0	0	0	0	0
CPI-SS0DE0A486F	NRP1_VEGFA	simple:O14786	simple:P15692	ENSG00000099250	ENSG00000112715	True	True	False	curated	False	0.004	0.049	0.038	0.016	0.006	0.003	0.146	0.027	0.005	0.006	0.023	0.009	0.005	0.032	0.007	0.084	0.003	0.063	0.014	0	0	0	0	0	0	0	0	0	0	0	0	0	0	0	0	0	0	0	0.003
CPI-SS0E00478B4	NRP2_VEGFA	simple:O60462	simple:P15692	ENSG00000118257	ENSG00000112715	True	True	False	curated	False	0.005	0.05	0.039	0.017	0.006	0.004	0.146	0.027	0.005	0.006	0.024	0.009	0.006	0.033	0.008	0.085	0.004	0.064	0.014	0	0	0	0	0	0	0	0	0	0	0	0	0	0	0	0	0	0	0	0.014
CPI-SS0855C0353	NRP1_PGF	simple:O14786	simple:P49763	ENSG00000099250	ENSG00000119630	True	True	False	curated	False	0	0.315	0.121	0.006	0.003	0.003	0.079	0.268	0.005	0.004	0.005	0.006	0.003	0.009	0.006	0.107	0.003	0.08	0.072	0	0	0	0	0	0	0	0	0	0	0	0	0	0	0	0	0	0	0	0
CPI-SS0D22A09AD	NRP2_PGF	simple:O60462	simple:P49763	ENSG00000118257	ENSG00000119630	True	True	False	curated	False	0	0.316	0.121	0.007	0.004	0.003	0.079	0.269	0.006	0.004	0.005	0.007	0.004	0.009	0.006	0.107	0.004	0.08	0.073	0	0	0	0	0	0	0	0	0	0	0	0	0	0	0	0	0	0	0	0
CPI-SS0E61DB5DF	FLT1_PGF	simple:P17948	simple:P49763	ENSG00000102755	ENSG00000119630	True	True	False	curated	False	0	0.314	0.12	0.005	0.002	0.002	0.078	0.267	0.004	0.003	0.003	0.005	0.002	0.008	0.005	0.105	0.002	0.078	0.071	0	0	0	0	0	0	0	0	0	0	0	0	0	0	0	0	0	0	0	0
CPI-SS033E6DE7E	NRP1_VEGFB	simple:O14786	simple:P49765	ENSG00000099250	ENSG00000173511	True	True	False	curated	False	0.007	0.086	0.046	0.014	0.016	0.008	0.029	0.053	0.012	0.011	0.013	0.01	0.013	0.011	0.007	0.053	0.014	0.021	0.118	0	0	0	0	0	0	0	0	0	0	0	0	0	0	0	0	0	0	0	0.006
CPI-SS0947A8549	FLT1_VEGFB	simple:P17948	simple:P49765	ENSG00000102755	ENSG00000173511	True	True	False	curated	False	0.006	0.085	0.045	0.013	0.015	0.007	0.028	0.052	0.011	0.01	0.011	0.009	0.012	0.01	0.006	0.052	0.013	0.02	0.117	0	0	0	0	0	0	0	0	0	0	0	0	0	0	0	0	0	0	0	0.009
CPI-SS098425155	ADRB2_VEGFB	simple:P07550	simple:P49765	ENSG00000169252	ENSG00000173511	True	True	False	InnateDB-All	False	0.095	0.174	0.135	0.103	0.105	0.096	0.118	0.141	0.101	0.099	0.101	0.099	0.101	0.099	0.096	0.141	0.103	0.109	0.207	0.017	0.095	0.056	0.024	0.026	0.017	0.039	0.063	0.022	0.021	0.022	0.02	0.022	0.02	0.017	0.062	0.024	0.03	0.128	0.065
CPI-SS08083B141	NRP1_SEMA3A	simple:O14786	simple:Q14563	ENSG00000099250	ENSG00000075213	True	True	False	curated	False	0	0	0.003	0.002	0.002	0	0.006	0.005	0.002	0	0.005	0.003	0.003	0	0	0.053	0.002	0.002	0.012	0	0	0	0	0	0	0	0	0	0	0	0	0	0	0	0	0	0	0	0
CPI-SS0F15C1AB3	NRP2_SEMA3F	simple:O60462	simple:Q13275	ENSG00000118257	ENSG00000001617	True	True	False	curated	False	0	0.042	0.044	0.004	0.003	0.003	0.091	0.014	0	0.004	0.004	0.003	0.003	0.003	0.003	0.071	0.003	0.051	0.032	0	0	0	0	0	0	0	0	0	0	0	0	0	0	0	0	0	0	0	0
CPI-SS0241A1F57	NRP2_SEMA3C	simple:O60462	simple:Q99985	ENSG00000118257	ENSG00000075223	True	True	False	curated	False	0.003	0.02	0.024	0.005	0	0.003	0.04	0.045	0	0.003	0.003	0.004	0.003	0.005	0.003	0.014	0	0.019	0.074	0	0	0	0	0	0	0	0	0	0	0	0	0	0	0	0	0	0	0	0.012
CPI-SS0CBAA9BCC	HLA-A_KIR3DL1	simple:HLAA	simple:P43629	ENSG00000206503	ENSG00000167633	False	True	True	curated	False	1.477	0	1.471	1.475	1.471	0	1.471	0	0	1.476	1.588	1.471	0	0	1.471	0	1.473	1.475	0	0.615	0	0.609	0.614	0.609	0	0.61	0	0	0.614	0.727	0.609	0	0	0.609	0	0.612	0.614	0	0.511
CPI-SS00F977575	BMP10_KIR3DL1	simple:O95393	simple:P43629	ENSG00000163217	ENSG00000167633	True	False	True	IMEx,IntAct	False	0	0	0	0	0	0	0	0	0	0	0	0	0	0	0	0	0	0	0	0	0	0	0	0	0	0	0	0	0	0	0	0	0	0	0	0	0	0	0.006
CPI-SS048242083	HLA-F_KIR3DL1	simple:P30511	simple:P43629	ENSG00000204642	ENSG00000167633	False	False	True	curated	False	0.431	0	0.425	0.429	0.425	0	0.425	0	0	0.43	0.543	0.425	0	0	0.425	0	0.427	0.429	0	0.086	0	0.08	0.085	0.08	0	0.08	0	0	0.085	0.198	0.08	0	0	0.08	0	0.082	0.084	0	0.1
CPI-SS0B26EEF21	BMP10_GPR152	simple:O95393	simple:Q8TDT2	ENSG00000163217	ENSG00000175514	True	False	True	IMEx,IntAct	False	0	0	0	0	0	0	0	0	0	0	0	0	0	0	0	0	0	0	0	0	0	0	0	0	0	0	0	0	0	0	0	0	0	0	0	0	0	0	0
CPI-SS094C06AA8	GAST_GPR152	simple:P01350	simple:Q8TDT2	ENSG00000184502	ENSG00000175514	True	False	True	IMEx,IntAct	False	0	0	0	0	0	0	0	0	0	0	0	0	0	0	0	0	0	0	0	0	0	0	0	0	0.003	0	0	0	0.003	0	0	0	0	0	0	0	0	0.009	0
CPI-SS0268D47AD	CCL4_GPR152	simple:P13236	simple:Q8TDT2	ENSG00000275302	ENSG00000175514	True	False	True	IMEx,IntAct	False	0	0	0	0	0	1.339	0	0	0	1.339	0	0	0	0	0	0	0	0	1.344	0	0	0	0	0	0.058	0	0	0	0.058	0	0	0	0	0	0	0	0	0.063	0
CPI-SS016B111FE	IGF2_GPR152	simple:P01344	simple:Q8TDT2	ENSG00000284779	ENSG00000175514	True	False	True	IMEx,IntAct	False	0	0	0	0	0	0	0	0	0	0	0	0	0	0	0	0	0	0	0	0	0	0	0	0	0	0	0	0	0	0	0	0	0	0	0	0	0	0	0
CPI-SS016B111FE	IGF2_GPR152	simple:P01344	simple:Q8TDT2	ENSG00000167244	ENSG00000175514	True	False	True	IMEx,IntAct	False	0	0	0	0	0	0.001	0	0	0	0.001	0	0	0	0	0	0	0	0	0.006	0	0	0	0	0	0	0	0	0	0	0	0	0	0	0	0	0	0	0	0
CPI-SS0714977CA	BDNF_GPR152	simple:P23560	simple:Q8TDT2	ENSG00000176697	ENSG00000175514	True	False	True	IMEx,IntAct	False	0	0	0	0	0	0	0	0	0	0	0	0	0	0	0	0	0	0	0	0	0	0	0	0	0.011	0	0	0	0.011	0	0	0	0	0	0	0	0	0.016	0
CPI-SS0A866903F	CCL4L2_GPR152	simple:Q8NHW4	simple:Q8TDT2	ENSG00000276070	ENSG00000175514	True	False	True	IMEx,IntAct	False	0	0	0	0	0	0.761	0	0	0	0.761	0	0	0	0	0	0	0	0	0.767	0	0	0	0	0	0.029	0	0	0	0.029	0	0	0	0	0	0	0	0	0.034	0
CPI-SS0576E6C7D	BMP10_VSIR	simple:O95393	simple:Q9H7M9	ENSG00000163217	ENSG00000107738	True	False	True	IMEx,IntAct	False	0	0	0	0	0	0	0	0	0	0	0	0	0	0	0	0	0	0	0	0	0	0	0	0	0	0	0	0	0	0	0	0	0	0	0	0	0	0	0.249
CPI-SS0A42A3690	CCL4L2_VSIR	simple:Q8NHW4	simple:Q9H7M9	ENSG00000276070	ENSG00000107738	True	False	True	IMEx,IntAct	False	1.01	0.846	0.955	0.899	0.814	0.792	0.841	0.846	0.981	0.969	1.052	0.954	0.993	0.881	1.038	0.868	0.896	0.822	0.8	0.277	0.113	0.222	0.166	0.081	0.059	0.108	0.114	0.249	0.237	0.32	0.221	0.261	0.149	0.305	0.135	0.163	0.09	0.068	0.27
CPI-SS03FA58286	TNF_VSIR	simple:P01375	simple:Q9H7M9	ENSG00000232810	ENSG00000107738	True	False	True	IMEx,IntAct	False	0.457	0.293	0.402	0.346	0.261	0.239	0.288	0.293	0.428	0.416	0.499	0.401	0.44	0.328	0.485	0.315	0.343	0.269	0.247	0.301	0.137	0.246	0.19	0.105	0.083	0.132	0.138	0.273	0.26	0.343	0.245	0.285	0.173	0.329	0.159	0.187	0.113	0.092	0.338
CPI-SS0BDD10277	HLA-F_KIR3DL2	simple:P30511	simple:P43630	ENSG00000204642	ENSG00000240403	False	False	True	curated	False	0.459	0	0.426	0.428	0.425	0.425	0.427	0	0.437	0.449	0.504	0.431	0.428	0.431	0.428	0.425	0.454	0.427	0	0.114	0	0.081	0.084	0.081	0.08	0.082	0	0.092	0.104	0.159	0.087	0.083	0.086	0.083	0.08	0.109	0.083	0	0.127
CPI-SS0987A89AE	HLA-B_KIR3DL2	simple:HLAB	simple:P43630	ENSG00000234745	ENSG00000240403	False	True	True	curated	False	1.637	0	1.604	1.606	1.603	1.603	1.605	0	1.615	1.627	1.682	1.609	1.606	1.609	1.606	1.603	1.632	1.605	0	0.57	0	0.537	0.54	0.537	0.537	0.538	0	0.549	0.561	0.615	0.543	0.54	0.543	0.54	0.537	0.565	0.539	0	0.552
CPI-SS0A76A8E97	HLA-F_LILRB2	simple:P30511	simple:Q8N423	ENSG00000204642	ENSG00000131042	False	False	True	curated	False	0.425	0	0.426	0.429	0.426	0.426	0.428	0	0.425	0	0.43	0.425	0	0.43	0.427	0.426	0	0.427	0.433	0.081	0	0.082	0.084	0.081	0.081	0.083	0	0.08	0	0.085	0.08	0	0.085	0.082	0.081	0	0.083	0.088	0.094
CPI-SS0EAB03260	CD1D_LILRB2	simple:P15813	simple:Q8N423	ENSG00000158473	ENSG00000131042	False	False	True	curated	False	0.004	0	0.005	0.007	0.004	0.004	0.006	0	0.003	0	0.008	0.003	0	0.008	0.005	0.005	0	0.006	0.011	0	0	0	0	0	0	0	0	0	0	0	0	0	0	0	0	0	0	0	0.002
CPI-SS0DBA81CCF	HLA-G_LILRB2	simple:P17693	simple:Q8N423	ENSG00000204632	ENSG00000131042	False	True	True	curated	False	0.011	0	0.012	0.015	0.012	0.011	0.014	0	0.011	0	0.015	0.011	0	0.015	0.012	0.012	0	0.013	0.018	0	0	0	0	0	0	0	0	0	0	0	0	0	0	0	0	0	0	0	0.005
CPI-SS00150FB64	HLA-F_LILRB1	simple:P30511	simple:Q8NHL6	ENSG00000204642	ENSG00000104972	True	False	True	curated	False	0.439	0	0.426	0.461	0.425	0.425	0.429	0	0.425	0.428	0.438	0.426	0	0.429	0.425	0.425	0.43	0.432	0	0.094	0	0.081	0.117	0.08	0.081	0.084	0	0.08	0.083	0.094	0.082	0	0.084	0.081	0.081	0.085	0.088	0	0.108
CPI-SS05CE87F88	HLA-G_LILRB1	simple:P17693	simple:Q8NHL6	ENSG00000204632	ENSG00000104972	True	True	True	curated	False	0.025	0	0.011	0.047	0.011	0.011	0.014	0	0.011	0.014	0.024	0.012	0	0.015	0.011	0.011	0.016	0.018	0	0	0	0	0	0	0	0	0	0	0	0	0	0	0	0	0	0	0	0	0.018
CPI-SS0830AF8E6	GAST_CCKBR	simple:P01350	simple:P32239	ENSG00000184502	ENSG00000110148	True	False	True	guidetopharmacology.org	False	0	0	0	0	0	0	0	0	0	0	0	0	0	0	0	0	0	0	0	0	0	0	0	0.003	0	0.006	0	0	0	0	0	0	0	0	0	0	0	0.005	0
CPI-SS00AD71822	CCK_CCKBR	simple:P06307	simple:P32239	ENSG00000187094	ENSG00000110148	True	False	True	guidetopharmacology.org	False	0	0	0	0	0	0	0	0	0	0	0	0	0	0	0	0	0	0	0	0	0	0	0	0	0	0	0	0	0	0	0	0	0	0	0	0	0	0	0
CPI-SS0D1D95883	CCL4_CCR5	simple:P13236	simple:P51681	ENSG00000275302	ENSG00000160791	True	False	True	curated	False	1.395	0	1.34	1.36	1.339	1.338	1.34	1.343	1.341	1.363	1.346	1.339	1.339	1.343	1.365	1.339	0	1.341	0	0.114	0	0.059	0.079	0.058	0.058	0.06	0.063	0.061	0.082	0.066	0.059	0.058	0.062	0.084	0.059	0	0.061	0	0.107
CPI-SS0C090A257	CCL3_CCR5	simple:P10147	simple:P51681	ENSG00000277632	ENSG00000160791	True	False	True	curated	False	0.637	0	0.583	0.603	0.582	0.581	0.583	0.586	0.584	0.605	0.589	0.582	0.581	0.586	0.607	0.582	0	0.584	0	0.122	0	0.068	0.088	0.067	0.066	0.068	0.071	0.069	0.091	0.074	0.067	0.067	0.071	0.093	0.067	0	0.069	0	0.077
CPI-SS0B01D306C	CCL5_CCR5	simple:P13501	simple:P51681	ENSG00000271503	ENSG00000160791	True	False	True	curated	False	1.96	0	1.905	1.925	1.905	1.904	1.906	1.909	1.907	1.928	1.912	1.905	1.904	1.908	1.93	1.905	0	1.907	0	0.186	0	0.132	0.152	0.131	0.13	0.132	0.135	0.133	0.155	0.138	0.131	0.13	0.135	0.157	0.131	0	0.133	0	0.15
CPI-SS0795802F6	CCL4_SLC7A1	simple:P13236	simple:P30825	ENSG00000275302	ENSG00000139514	True	False	True	IMEx,IntAct	False	1.354	1.381	1.373	1.395	1.412	1.345	1.375	1.393	1.373	1.361	1.366	1.365	1.357	1.387	1.37	1.371	1.357	1.357	1.359	0.073	0.101	0.093	0.115	0.131	0.064	0.095	0.113	0.092	0.08	0.085	0.085	0.076	0.106	0.089	0.09	0.076	0.076	0.078	0.066
CPI-SS03105D292	CSF1_SLC7A1	simple:P09603	simple:P30825	ENSG00000184371	ENSG00000139514	True	False	True	I2D	False	0.183	0.21	0.202	0.224	0.24	0.173	0.204	0.222	0.201	0.19	0.194	0.194	0.185	0.216	0.198	0.2	0.185	0.186	0.188	0.026	0.053	0.046	0.068	0.084	0.017	0.047	0.065	0.045	0.033	0.038	0.038	0.029	0.059	0.042	0.043	0.029	0.029	0.031	0.035
CPI-SS05BA6D9C3	CCL4_CNR2	simple:P13236	simple:P34972	ENSG00000275302	ENSG00000188822	True	False	True	IMEx,IntAct	False	1.339	0	1.339	1.351	1.34	1.339	1.339	0	1.34	1.342	1.347	1.339	1.339	1.341	1.339	1.339	1.355	0	0	0.059	0	0.058	0.07	0.06	0.059	0.058	0	0.059	0.061	0.066	0.058	0.059	0.06	0.058	0.058	0.074	0	0	0.052
CPI-SS008F83E02	CCL4_GPRC5D	simple:P13236	simple:Q9NZD1	ENSG00000275302	ENSG00000111291	True	False	True	IMEx,IntAct	False	0	0	1.339	0	0	0	0	0	0	0	0	0	0	0	0	0	0	0	0	0	0	0.058	0	0	0	0	0	0	0	0	0	0	0	0	0	0	0	0	0
CPI-SS0A3569604	IGF2_IDE	simple:P01344	simple:P14735	ENSG00000284779	ENSG00000119912	True	False	True	I2D,InnateDB-All	False	0	0	0	0	0	0	0	0	0	0	0	0	0	0	0	0	0	0	0	0	0	0	0	0	0	0	0	0	0	0	0	0	0	0	0	0	0	0	0
CPI-SS0A3569604	IGF2_IDE	simple:P01344	simple:P14735	ENSG00000167244	ENSG00000119912	True	False	True	I2D,InnateDB-All	False	0.018	0.061	0.044	0.026	0.036	0.038	0.029	0.034	0.023	0.02	0.017	0.023	0.016	0.021	0.027	0.039	0.03	0.016	0.034	0	0	0	0	0	0	0	0	0	0	0	0	0	0	0	0	0	0	0	0.017
CPI-SS076D8415B	CCL3_IDE	simple:P10147	simple:P14735	ENSG00000277632	ENSG00000119912	True	False	True	IMEx,InnateDB-All,MINT	False	0.598	0.641	0.624	0.606	0.616	0.618	0.609	0.615	0.603	0.6	0.597	0.603	0.596	0.601	0.607	0.62	0.61	0.596	0.614	0.083	0.126	0.109	0.091	0.101	0.103	0.094	0.1	0.089	0.085	0.082	0.089	0.082	0.086	0.092	0.105	0.095	0.081	0.099	0.038
CPI-SS0FC2B68F1	IAPP_IDE	simple:P10997	simple:P14735	ENSG00000121351	ENSG00000119912	True	False	True	IMEx	False	0	0	0	0	0	0	0	0	0	0	0	0	0	0	0	0	0	0	0	0	0	0	0	0	0	0	0	0	0	0	0	0	0	0	0	0	0	0	0
CPI-SS0579FA162	IGF2_IGF1R	simple:P01344	simple:P08069	ENSG00000284779	ENSG00000140443	True	False	True	curated	False	0	0	0	0	0	0	0	0	0	0	0	0	0	0	0	0	0	0	0	0	0	0	0	0	0	0	0	0	0	0	0	0	0	0	0	0	0	0	0
CPI-SS0579FA162	IGF2_IGF1R	simple:P01344	simple:P08069	ENSG00000167244	ENSG00000140443	True	False	True	curated	False	0.005	0.212	0.182	0.013	0.034	0.023	0.144	0.158	0.005	0.005	0.011	0.014	0.014	0.021	0.004	0.068	0.01	0.124	0.073	0	0	0	0	0	0	0	0	0	0	0	0	0	0	0	0	0	0	0	0.004
CPI-SS0E41702C1	IGF1_IGF1R	simple:P05019	simple:P08069	ENSG00000017427	ENSG00000140443	True	False	True	curated	False	0.009	0.217	0.186	0.017	0.038	0.028	0.149	0.163	0.009	0.009	0.015	0.019	0.019	0.026	0.009	0.073	0.015	0.129	0.078	0.015	0.222	0.191	0.023	0.044	0.033	0.154	0.168	0.015	0.015	0.02	0.024	0.024	0.031	0.014	0.078	0.02	0.134	0.083	0.008
CPI-SS042A6F835	IGF2_IGF2R	simple:P01344	simple:P11717	ENSG00000284779	ENSG00000197081	True	False	True	curated	False	0	0	0	0	0	0	0	0	0	0	0	0	0	0	0	0	0	0	0	0	0	0	0	0	0	0	0	0	0	0	0	0	0	0	0	0	0	0	0
CPI-SS042A6F835	IGF2_IGF2R	simple:P01344	simple:P11717	ENSG00000167244	ENSG00000197081	True	False	True	curated	False	0.049	0.06	0.065	0.061	0.132	0.129	0.048	0.073	0.03	0.033	0.071	0.026	0.022	0.06	0.051	0.043	0.062	0.081	0.136	0	0	0	0	0	0	0	0	0	0	0	0	0	0	0	0	0	0	0	0.048
CPI-SS0BA601DC4	BDNF_NTRK2	simple:P23560	simple:Q16620	ENSG00000176697	ENSG00000148053	True	False	True	curated	False	0	0	0	0	0	0	0	0	0	0	0	0	0	0	0	0	0	0	0	0.012	0	0.016	0.011	0.011	0.01	0.012	0	0.013	0.011	0.018	0.012	0	0.012	0.014	0.012	0	0	0.016	0.005
CPI-SS093E05DD4	NTF3_NTRK2	simple:P20783	simple:Q16620	ENSG00000185652	ENSG00000148053	True	False	True	curated	False	0.002	0	0.006	0.001	0.001	0	0.002	0	0.003	0.001	0.008	0.002	0	0.002	0.004	0.002	0	0	0.006	0	0	0	0	0	0	0	0	0	0	0	0	0	0	0	0	0	0	0	0.006
CPI-SS088C1035B	NTF4_NTRK2	simple:P34130	simple:Q16620	ENSG00000225950	ENSG00000148053	True	False	True	I2D,IMEx,InnateDB-All,IntAct	False	0	0	0	0	0	0	0	0	0	0	0	0	0	0	0	0	0	0	0	0	0	0	0	0	0	0	0	0	0	0	0	0	0	0	0	0	0	0	0.003
CPI-SS09A36B221	BDNF_SORT1	simple:P23560	simple:Q99523	ENSG00000176697	ENSG00000134243	True	False	True	I2D,IMEx,InnateDB-All,IntAct	False	0	0	0	0	0	0	0	0	0	0	0	0	0	0	0	0	0	0	0	0.011	0.105	0.047	0.025	0.049	0.021	0.089	0.063	0	0.011	0.017	0.011	0.012	0.021	0.011	0.055	0.017	0.041	0.116	0.004
CPI-SS07CCAD9BF	GRN_SORT1	simple:P28799	simple:Q99523	ENSG00000030582	ENSG00000134243	True	False	True	IMEx,InnateDB-All,MINT	False	0.059	0.153	0.095	0.074	0.098	0.07	0.138	0.111	0	0.06	0.066	0.06	0.06	0.07	0.059	0.103	0.065	0.09	0.165	0.301	0.396	0.337	0.316	0.34	0.312	0.38	0.353	0	0.302	0.308	0.302	0.302	0.312	0.301	0.345	0.307	0.332	0.407	0.425
CPI-SS04F3A1E5C	COPA_SORT1	simple:P53621	simple:Q99523	ENSG00000122218	ENSG00000134243	True	False	True	IMEx,InnateDB-All,IntAct,MatrixDB	False	0.108	0.202	0.144	0.123	0.147	0.119	0.187	0.16	0	0.109	0.115	0.109	0.109	0.119	0.108	0.152	0.114	0.139	0.214	0.215	0.309	0.251	0.23	0.254	0.226	0.293	0.267	0	0.216	0.222	0.216	0.216	0.226	0.215	0.259	0.221	0.245	0.32	0.153
CPI-SS03F0B666C	BDNF_F11R	simple:P23560	simple:Q9Y624	ENSG00000176697	ENSG00000158769	True	False	True	IMEx,InnateDB-All,IntAct	False	0	0	0	0	0	0	0	0	0	0	0	0	0	0	0	0	0	0	0	0.016	0.094	0.134	0.018	0.023	0.017	0.108	0.066	0.015	0.018	0.024	0.021	0.018	0.023	0.017	0.132	0.019	0.043	0.094	0.008
CPI-SS0A9E884E0	CD200_CD200R1	simple:P41217	simple:Q8TD46	ENSG00000091972	ENSG00000163606	True	False	True	curated	False	0.085	0	0.017	0.043	0.021	0.014	0.013	0.014	0.036	0.042	0.072	0.032	0.03	0.035	0.022	0.012	0.031	0.018	0	0.096	0	0.029	0.055	0.032	0.026	0.025	0.026	0.048	0.054	0.084	0.044	0.042	0.047	0.034	0.024	0.043	0.03	0	0.086
CPI-SS04465565A	PROK1_PROKR2	simple:P58294	simple:Q8NFJ6	ENSG00000143125	ENSG00000101292	True	False	True	guidetopharmacology.org	False	0	0	0	0	0	0	0	0	0	0	0	0	0	0	0	0	0	0	0	0	0	0	0	0	0	0	0	0	0	0	0	0	0	0	0	0	0	0	0.001
CPI-SS0E292C126	KLRB1_CLEC2D	simple:Q12918	simple:Q9UHP7	ENSG00000111796	ENSG00000069493	False	True	True	curated	False	0.402	0.152	0.142	0.42	0.152	0.152	0.157	0.143	0.428	0.366	0.223	0.399	0.471	0.396	0.438	0.153	0.463	0.191	0	0.281	0.031	0.021	0.299	0.031	0.031	0.036	0.022	0.307	0.245	0.102	0.278	0.35	0.275	0.317	0.032	0.342	0.07	0	0.284
CPI-SS02A0FF87F	FAM3C_CLEC2D	simple:Q92520	simple:Q9UHP7	ENSG00000196937	ENSG00000069493	True	False	True	IMEx,InnateDB-All,IntAct	False	0.328	0.078	0.068	0.347	0.078	0.079	0.083	0.069	0.354	0.292	0.149	0.325	0.398	0.322	0.364	0.079	0.389	0.118	0	0.328	0.077	0.068	0.346	0.078	0.078	0.082	0.068	0.354	0.291	0.148	0.325	0.397	0.322	0.363	0.079	0.389	0.117	0	0.346
CPI-SS07A97B3E2	CCL4L2_GPR151	simple:Q8NHW4	simple:Q8TDV0	ENSG00000276070	ENSG00000173250	True	False	True	IMEx,IntAct	False	0	0	0.761	0	0.761	0	0.761	0	0	0	0	0	0	0	0	0	0	0.762	0	0	0	0.029	0	0.029	0	0.029	0	0	0	0	0	0	0	0	0	0	0.03	0	0
CPI-SS0471FCFF3	GAL_GPR151	simple:P22466	simple:Q8TDV0	ENSG00000069482	ENSG00000173250	True	False	True	I2D	False	0	0	0	0	0	0	0	0	0	0	0	0	0	0	0	0	0	0	0	0	0	0.01	0	0.01	0	0.011	0	0	0	0	0	0	0	0	0	0	0.012	0	0
CPI-SS0CCB8E3D3	CCL4L2_GPR101	simple:Q8NHW4	simple:Q96P66	ENSG00000276070	ENSG00000165370	True	False	True	IMEx,IntAct	False	0	0	0.761	0	0.761	0.761	0	0	0.762	0.762	0	0.761	0.761	0.761	0	0	0.762	0	0	0	0	0.029	0	0.029	0.029	0	0	0.029	0.029	0	0.029	0.029	0.029	0	0	0.03	0	0	0
CPI-SS0F8EFEECF	TNF_DAG1	simple:P01375	simple:Q14118	ENSG00000232810	ENSG00000173402	True	False	True	InnateDB-All	False	0.219	0.295	0.32	0.228	0.233	0.227	0.303	0.399	0.224	0.221	0.22	0.217	0.22	0.244	0.22	0.286	0.226	0.26	0.29	0.063	0.14	0.165	0.072	0.077	0.072	0.147	0.243	0.068	0.065	0.065	0.061	0.065	0.089	0.065	0.13	0.07	0.104	0.134	0.1
CPI-SS0BD9F32BA	LGALS9_DAG1	simple:O00182	simple:Q14118	ENSG00000168961	ENSG00000173402	True	False	True	InnateDB-All	False	0.073	0.15	0.175	0.082	0.087	0.082	0.157	0.253	0.079	0.075	0.075	0.071	0.075	0.099	0.075	0.14	0.08	0.114	0.144	0.165	0.242	0.267	0.174	0.179	0.173	0.249	0.345	0.17	0.167	0.167	0.163	0.167	0.19	0.167	0.232	0.172	0.206	0.236	0.367
CPI-SS02EBC1BB0	TNF_NOTCH1	simple:P01375	simple:P46531	ENSG00000232810	ENSG00000148400	True	False	True	I2D	False	0.234	0.342	0.316	0.259	0.314	0.255	0.31	0.324	0.237	0.228	0.247	0.232	0.221	0.235	0.228	0.369	0.229	0.285	0.3	0.078	0.187	0.161	0.103	0.158	0.099	0.155	0.168	0.081	0.073	0.091	0.076	0.065	0.079	0.072	0.214	0.073	0.13	0.145	0.115
CPI-SS04A5D6B6F	DLL1_NOTCH1	simple:O00548	simple:P46531	ENSG00000198719	ENSG00000148400	False	False	True	curated	False	0.027	0.135	0.109	0.052	0.106	0.048	0.103	0.117	0.03	0.021	0.04	0.024	0.014	0.028	0.02	0.162	0.021	0.078	0.093	0.04	0.149	0.123	0.065	0.12	0.061	0.117	0.13	0.043	0.035	0.053	0.038	0.027	0.041	0.034	0.176	0.035	0.092	0.107	0.027
CPI-SS0B81F1BF5	TNF_SEMA4C	simple:P01375	simple:Q9C0C4	ENSG00000232810	ENSG00000168758	True	False	True	InnateDB-All	False	0.215	0.286	0.298	0.21	0.209	0.208	0.272	0.253	0.211	0.224	0.226	0.225	0.221	0.221	0.212	0.24	0.211	0.254	0.256	0.059	0.13	0.142	0.055	0.053	0.053	0.117	0.097	0.055	0.069	0.07	0.069	0.066	0.065	0.057	0.085	0.055	0.099	0.1	0.096
CPI-SS0AB21032D	PLXNB2_SEMA4C	simple:O15031	simple:Q9C0C4	ENSG00000196576	ENSG00000168758	False	True	True	curated	False	0.014	0.085	0.097	0.01	0.008	0.008	0.072	0.053	0.01	0.024	0.026	0.024	0.021	0.02	0.012	0.04	0.01	0.054	0.055	0.254	0.325	0.337	0.25	0.248	0.248	0.312	0.293	0.25	0.264	0.266	0.264	0.261	0.261	0.252	0.28	0.25	0.294	0.295	0.265
CPI-SS09C917D22	TNF_FLT4	simple:P01375	simple:P35916	ENSG00000232810	ENSG00000037280	True	False	True	InnateDB-All	False	0.208	0	0.208	0.209	0.215	0.209	0.215	0.209	0.209	0.213	0.217	0.211	0.211	0.212	0.209	0	0.21	0.216	0	0.052	0	0.052	0.053	0.06	0.053	0.059	0.053	0.054	0.058	0.062	0.055	0.055	0.056	0.053	0	0.054	0.06	0	0.089
CPI-SS0D883FFF1	VEGFD_FLT4	simple:O43915	simple:P35916	ENSG00000165197	ENSG00000037280	True	False	True	curated	False	0	0	0	0	0	0	0	0	0	0	0	0	0	0	0	0	0	0	0	0	0	0	0	0	0	0	0	0	0	0	0	0	0	0	0	0	0	0	0.002
CPI-SS03B8E2D7A	TNF_ICOS	simple:P01375	simple:Q9Y6W8	ENSG00000232810	ENSG00000163600	True	False	True	InnateDB-All	False	0.441	0.214	0.221	0.445	0.313	0.279	0.224	0.222	0.667	0.401	0.438	0.576	0.423	0.479	0.924	0.232	0.35	0.252	0.223	0.286	0.059	0.065	0.289	0.158	0.123	0.068	0.066	0.512	0.245	0.283	0.42	0.267	0.323	0.768	0.076	0.195	0.097	0.068	0.322
CPI-SS0E4B1484B	ICOSLG_ICOS	simple:O75144	simple:Q9Y6W8	ENSG00000160223	ENSG00000163600	True	False	True	curated	False	0.234	0.007	0.013	0.238	0.106	0.071	0.016	0.014	0.46	0.193	0.231	0.368	0.215	0.271	0.716	0.024	0.143	0.045	0.016	0.266	0.038	0.045	0.269	0.138	0.103	0.048	0.046	0.491	0.225	0.262	0.4	0.247	0.303	0.748	0.056	0.174	0.077	0.047	0.261
CPI-SS04B4619D0	TNF_TNFRSF1A	simple:P01375	simple:P19438	ENSG00000232810	ENSG00000067182	True	False	True	curated	False	0.325	0.317	0.442	0.257	0.345	0.334	0.442	0.301	0.23	0.279	0.317	0.244	0.251	0.253	0.276	0.342	0.351	0.415	0.296	0.169	0.162	0.286	0.102	0.189	0.178	0.286	0.145	0.074	0.123	0.162	0.089	0.095	0.098	0.12	0.186	0.196	0.259	0.14	0.206
CPI-SS084BE3E4B	LTA_TNFRSF1A	simple:P01374	simple:P19438	ENSG00000226979	ENSG00000067182	True	False	True	curated	False	0.193	0.186	0.31	0.126	0.214	0.203	0.311	0.169	0.099	0.148	0.186	0.113	0.119	0.122	0.145	0.211	0.22	0.283	0.165	0	0	0	0	0	0	0	0	0	0	0	0	0	0	0	0	0	0	0	0.123
CPI-SS0F9B3B259	TNFSF13_TNFRSF1A	simple:O75888	simple:P19438	ENSG00000161955	ENSG00000067182	True	False	True	I2D,InnateDB-All	False	0.119	0.112	0.236	0.052	0.14	0.129	0.237	0.095	0.025	0.074	0.112	0.039	0.045	0.048	0.071	0.137	0.146	0.209	0.091	0.126	0.119	0.243	0.059	0.147	0.135	0.243	0.102	0.032	0.081	0.119	0.046	0.052	0.055	0.077	0.144	0.153	0.216	0.097	0.136
CPI-SS08B7D54A3	TNF_FAS	simple:P01375	simple:P25445	ENSG00000232810	ENSG00000026103	True	False	True	InnateDB-All	False	0.367	0.26	0.429	0.395	0.239	0.221	0.424	0.311	0.472	0.357	0.313	0.364	0.255	0.332	0.569	0.511	0.227	0.421	0.276	0.212	0.105	0.273	0.24	0.083	0.066	0.268	0.156	0.316	0.201	0.158	0.208	0.099	0.177	0.414	0.355	0.072	0.265	0.121	0.248
CPI-SS0A83A7E30	TNFSF13_FAS	simple:O75888	simple:P25445	ENSG00000161955	ENSG00000026103	True	False	True	I2D,InnateDB-All	False	0.162	0.055	0.224	0.19	0.034	0.016	0.219	0.106	0.267	0.152	0.108	0.159	0.049	0.127	0.364	0.306	0.022	0.216	0.071	0.169	0.062	0.23	0.197	0.04	0.023	0.225	0.113	0.274	0.159	0.115	0.166	0.056	0.134	0.371	0.313	0.029	0.222	0.078	0.179
CPI-SS0E7D5974D	TNF_TNFRSF1B	simple:P01375	simple:P20333	ENSG00000232810	ENSG00000028137	True	False	True	curated	False	0.475	0.22	0.226	0.423	0.228	0.214	0.229	0.225	0.415	0.441	0.472	0.456	0.342	0.386	0.801	0.23	0.3	0.239	0.232	0.319	0.064	0.07	0.267	0.073	0.059	0.074	0.069	0.259	0.286	0.316	0.3	0.186	0.23	0.646	0.075	0.144	0.084	0.076	0.356
CPI-SS07D9A48A2	LTA_TNFRSF1B	simple:P01374	simple:P20333	ENSG00000226979	ENSG00000028137	True	False	True	curated	False	0.344	0.088	0.095	0.291	0.097	0.083	0.098	0.094	0.283	0.31	0.34	0.325	0.211	0.255	0.67	0.099	0.168	0.108	0.1	0	0	0	0	0	0	0	0	0	0	0	0	0	0	0	0	0	0	0	0.273
CPI-SS048A2311A	TNF_RIPK1	simple:P01375	simple:Q13546	ENSG00000232810	ENSG00000137275	True	False	True	I2D,IMEx,InnateDB,InnateDB-All,IntAct,MINT	False	0.248	0.222	0.224	0.246	0.254	0.236	0.242	0.225	0.243	0.238	0.267	0.251	0.236	0.239	0.256	0.229	0.246	0.228	0.248	0.093	0.066	0.068	0.09	0.098	0.081	0.086	0.069	0.087	0.082	0.112	0.096	0.08	0.083	0.1	0.074	0.09	0.073	0.093	0.129
CPI-SS0D5C54214	LTA_RIPK1	simple:P01374	simple:Q13546	ENSG00000226979	ENSG00000137275	True	False	True	IMEx,InnateDB-All,MINT	False	0.117	0.091	0.093	0.114	0.122	0.105	0.11	0.094	0.112	0.107	0.136	0.12	0.105	0.107	0.124	0.098	0.115	0.097	0.117	0	0	0	0	0	0	0	0	0	0	0	0	0	0	0	0	0	0	0	0.047
CPI-SS0DEDA3567	TNFSF10_RIPK1	simple:P50591	simple:Q13546	ENSG00000121858	ENSG00000137275	True	False	True	InnateDB-All	False	0.217	0.191	0.193	0.214	0.222	0.205	0.21	0.194	0.212	0.207	0.236	0.22	0.205	0.207	0.224	0.198	0.214	0.197	0.217	0.218	0.191	0.193	0.215	0.223	0.205	0.211	0.194	0.212	0.207	0.236	0.221	0.205	0.208	0.225	0.198	0.215	0.198	0.218	0.249
CPI-SS0FBC9234C	TNF_PTPRS	simple:P01375	simple:Q13332	ENSG00000232810	ENSG00000105426	True	False	True	InnateDB-All	False	0.209	0.243	0.222	0.219	0.215	0.225	0.26	0.212	0.208	0.209	0.21	0.209	0.213	0.213	0.21	0.286	0.223	0.234	0.252	0.053	0.087	0.067	0.063	0.059	0.069	0.105	0.057	0.053	0.053	0.054	0.053	0.057	0.058	0.054	0.13	0.067	0.078	0.096	0.09
CPI-SS00F4DDF4B	PTN_PTPRS	simple:P21246	simple:Q13332	ENSG00000105894	ENSG00000105426	True	False	True	I2D,IMEx,InnateDB-All,IntAct	False	0.001	0.035	0.015	0.011	0.007	0.018	0.053	0.005	0.001	0.002	0.002	0.002	0.005	0.006	0.002	0.078	0.015	0.027	0.044	0.02	0.054	0.034	0.03	0.026	0.036	0.072	0.024	0.02	0.02	0.021	0.02	0.024	0.025	0.021	0.097	0.034	0.045	0.063	0.035
CPI-SS034B442CE	TNF_CELSR2	simple:P01375	simple:Q9HCU4	ENSG00000232810	ENSG00000143126	True	False	True	InnateDB-All	False	0.209	0.258	0.262	0.209	0.213	0.213	0.245	0.227	0.209	0.21	0.211	0.209	0.21	0.211	0	0.225	0.21	0.219	0.228	0.054	0.102	0.107	0.053	0.058	0.057	0.09	0.071	0.053	0.054	0.055	0.054	0.054	0.056	0	0.069	0.055	0.063	0.073	0.09
CPI-SS0EA96C304	CCK_CCKAR	simple:P06307	simple:P32238	ENSG00000187094	ENSG00000163394	True	False	True	guidetopharmacology.org	False	0	0	0	0	0	0	0	0	0	0	0	0	0	0	0	0	0	0	0	0	0	0	0	0	0	0	0	0	0	0	0	0	0	0	0	0	0	0	0
CPI-SS003610FF9	CXCR3_CCL19	simple:P49682	simple:Q99731	ENSG00000186810	ENSG00000172724	True	True	False	guidetopharmacology.org	False	0.353	0	0.356	0.352	0.352	0.353	0.371	0.356	0.351	0.365	0.365	0.373	0.393	0.372	0.357	1.712	0.353	0.402	0	0.049	0	0.052	0.049	0.048	0.049	0.067	0.052	0.047	0.061	0.061	0.069	0.089	0.068	0.053	1.409	0.049	0.098	0	0.013
CPI-SS056BE1011	CCRL2_CCL19	simple:O00421	simple:Q99731	ENSG00000121797	ENSG00000172724	True	True	False	guidetopharmacology.org	False	0.045	0	0.048	0.045	0.044	0.045	0.063	0.048	0.043	0.057	0.057	0.065	0.085	0.064	0.049	1.405	0.045	0.094	0	0	0	0	0	0	0	0	0	0	0	0	0	0	0	0	0	0	0	0	0.005
CPI-SS098EFF959	CCR7_CCL19	simple:P32248	simple:Q99731	ENSG00000126353	ENSG00000172724	True	True	False	curated	False	0.063	0	0.066	0.062	0.062	0.063	0.08	0.065	0.061	0.075	0.075	0.083	0.103	0.082	0.067	1.422	0.062	0.112	0	0.007	0	0.01	0.006	0.006	0.007	0.024	0.009	0.005	0.019	0.019	0.027	0.047	0.026	0.011	1.366	0.006	0.056	0	0.025
CPI-SS0F8C664D9	CXCR3_CCL20	simple:P49682	simple:P78556	ENSG00000186810	ENSG00000115009	True	True	False	guidetopharmacology.org	False	0.372	0.371	0.651	0.406	0.351	0.351	0.379	0.395	0.368	0.4	0.401	0.413	0.357	0.38	0.492	0	0.352	0.353	0	0.069	0.067	0.347	0.103	0.047	0.048	0.075	0.091	0.064	0.096	0.097	0.11	0.053	0.076	0.188	0	0.048	0.049	0	0.033
CPI-SS07F015051	CCR6_CCL20	simple:P51684	simple:P78556	ENSG00000112486	ENSG00000115009	True	True	False	curated	False	0.027	0.026	0.305	0.061	0.006	0.006	0.033	0.049	0.023	0.054	0.055	0.068	0.012	0.035	0.147	0	0.007	0.007	0	0	0	0	0	0	0	0	0	0	0	0	0	0	0	0	0	0	0	0	0.025
CPI-SS0FAF4BB9E	DPP4_CCL11	simple:P27487	simple:P51671	ENSG00000197635	ENSG00000172156	True	True	False	curated	False	0.014	0	0.014	0	0	0	0	0	0	0	0	0	0	0.015	0	0	0	0	0	0	0	0	0	0	0	0	0	0	0	0	0	0	0	0	0	0	0	0	0.003
CPI-SS08E13FAF2	ACKR2_CCL11	simple:O00590	simple:P51671	ENSG00000144648	ENSG00000172156	True	True	False	curated	False	0	0	0	0	0	0	0	0	0	0	0	0	0	0	0	0	0	0	0	0	0	0	0	0	0	0	0	0	0	0	0	0	0	0	0	0	0	0	0.002
CPI-SS0DD547726	CCR2_CCL11	simple:P41597	simple:P51671	ENSG00000121807	ENSG00000172156	True	True	False	guidetopharmacology.org	False	0.025	0	0.025	0	0	0	0	0	0	0	0	0	0	0.026	0	0	0	0	0	0	0	0	0	0	0	0	0	0	0	0	0	0	0	0	0	0	0	0	0.001
CPI-SS0DBA4D668	DPP4_CXCL12	simple:P27487	simple:P48061	ENSG00000197635	ENSG00000107562	True	True	False	curated	False	0.017	0.019	0.016	0.022	0.017	0.019	0.079	0	0.014	0.022	0.022	0.021	0.023	0.03	0.021	0.59	0.015	0.186	0.449	0	0	0	0	0	0	0	0	0	0	0	0	0	0	0	0	0	0	0	0.006
CPI-SS07155793F	ACKR3_CXCL12	simple:P25106	simple:P48061	ENSG00000144476	ENSG00000107562	True	True	False	guidetopharmacology.org	False	0.005	0.007	0.004	0.01	0.005	0.007	0.067	0	0.002	0.01	0.01	0.009	0.011	0.018	0.009	0.578	0.003	0.174	0.437	0.138	0.139	0.136	0.143	0.137	0.14	0.2	0	0.135	0.142	0.143	0.141	0.144	0.151	0.141	0.71	0.136	0.306	0.57	0.103
CPI-SS0DCA69916	TNFRSF13B_TNFSF13	simple:O14836	simple:O75888	ENSG00000240505	ENSG00000161955	True	True	False	curated	False	0	0	0	0	0	0	0	0	0	0	0	0	0	0	0	0	0	0	0	0	0	0	0	0	0	0	0	0	0	0	0	0	0	0	0	0	0	0	0.004
CPI-SS0AA47D179	TNFRSF13B_CD70	simple:O14836	simple:P32970	ENSG00000240505	ENSG00000125726	True	True	False	InnateDB-All	False	0	0	0	0	0	0	0	0	0	0	0	0	0	0	0	0	0	0	0	0	0	0	0	0	0	0	0	0	0	0	0	0	0	0	0	0	0	0	0.167
CPI-SS0D4BF6CA3	CD27_CD70	simple:P26842	simple:P32970	ENSG00000139193	ENSG00000125726	True	True	False	curated	False	0.635	0.934	0.838	0.598	0.474	0.471	0.482	0.608	0.484	0.528	0.501	0.487	0.472	0.483	0.639	0.48	0.473	0.473	0.475	0.179	0.478	0.382	0.142	0.018	0.015	0.026	0.151	0.028	0.072	0.045	0.03	0.016	0.027	0.183	0.024	0.016	0.016	0.019	0.186
CPI-SS083296041	CD40_CD40LG	simple:P25942	simple:P29965	ENSG00000101017	ENSG00000102245	True	True	False	curated	False	0.023	0	0.011	0.035	0.01	0.011	0.013	0.016	0.216	0.076	0.06	0.175	0.087	0.098	0.043	0.02	0.089	0.013	0	0.198	0	0.186	0.21	0.185	0.186	0.188	0.191	0.391	0.251	0.235	0.35	0.262	0.273	0.218	0.195	0.264	0.188	0	0.395
CPI-SS05834E385	CD40_INSL3	simple:P25942	simple:P51460	ENSG00000101017	ENSG00000248099	True	True	False	I2D	False	0.01	0.014	0.01	0.01	0.01	0.01	0	0	0.013	0.01	0	0.011	0.011	0	0.011	0	0.01	0.01	0	0.185	0.189	0.185	0.185	0.185	0.185	0	0	0.188	0.185	0	0.186	0.186	0	0.186	0	0.185	0.185	0	0.382
CPI-SS026776C89	HLA-DQB2_PRL	simple:HLADQB2	simple:P01236	ENSG00000232629	ENSG00000172179	True	True	False	InnateDB-All	False	0	0	0.012	0.013	0.013	0.021	0.013	0.015	0	0	0.014	0	0.013	0.013	0.013	0	0.029	0	0	0	0	0.004	0.004	0.005	0.013	0.005	0.006	0	0	0.006	0	0.005	0.005	0.004	0	0.02	0	0	0
CPI-SS0EF0750A7	HLA-DRB1_OGN	simple:HLADRB1	simple:P20774	ENSG00000196126	ENSG00000106809	True	True	False	InnateDB-All	False	0.943	0	0.943	0.946	0.958	0.948	0.943	0	0.944	0.943	0.943	0.942	0.943	0	0.945	0.942	0.945	0.943	0.944	0.167	0	0.166	0.169	0.182	0.172	0.167	0	0.168	0.167	0.166	0.166	0.166	0	0.169	0.166	0.168	0.166	0.168	0.369
CPI-SS09F430F14	NGFR_IL2	simple:P08138	simple:P60568	ENSG00000064300	ENSG00000109471	True	True	False	I2D	False	0.012	0	0.003	0.014	0.003	0	0.005	0.005	0.009	0.02	0.034	0.015	0.005	0.006	0.005	0.005	0.01	0.006	0	0	0	0	0	0	0	0	0	0	0	0	0	0	0	0	0	0	0	0	0.016
CPI-SS0A93C11C8	NGFR_BDNF	simple:P08138	simple:P23560	ENSG00000064300	ENSG00000176697	True	True	False	curated	False	0	0.013	0.006	0.003	0	0	0.006	0.005	0	0	0.003	0.003	0.003	0	0	0.015	0	0	0.048	0	0	0	0	0	0	0	0	0	0	0	0	0	0	0	0	0	0	0	0
CPI-SS01BCB9360	NCAM1_BDNF	simple:P13591	simple:P23560	ENSG00000149294	ENSG00000176697	True	True	False	I2D	False	0	0.017	0.01	0.007	0	0	0.01	0.009	0	0	0.008	0.007	0.007	0	0	0.019	0	0	0.052	0	0	0	0	0	0	0	0	0	0	0	0	0	0	0	0	0	0	0	0
CPI-SS0BA3A1C3A	NGFR_NTF4	simple:P08138	simple:P34130	ENSG00000064300	ENSG00000225950	True	True	False	curated	False	0	0	0.004	0	0.003	0.003	0.045	0	0	0.003	0	0.003	0	0.004	0	0.013	0.003	0.036	0.007	0	0	0	0	0	0	0	0	0	0	0	0	0	0	0	0	0	0	0	0
CPI-SS0C23EF34B	NCAM1_GDNF	simple:P13591	simple:P39905	ENSG00000149294	ENSG00000168621	True	True	False	I2D	False	0	0.017	0.009	0	0	0.007	0.008	0.012	0.007	0	0	0	0	0	0	0	0	0.011	0	0	0	0	0	0	0	0	0	0	0	0	0	0	0	0	0	0	0	0	0
CPI-SS07D71C546	NOTCH2_IL24	simple:Q04721	simple:Q13007	ENSG00000134250	ENSG00000162892	True	True	False	IMEx,InnateDB-All,MINT	False	0	0	0.023	0.023	0	0.023	0	0	0.027	0.024	0	0.023	0.023	0.024	0.024	0	0.023	0	0	0	0	0.105	0.106	0	0.106	0	0	0.109	0.106	0	0.105	0.105	0.106	0.106	0	0.106	0	0	0
CPI-SS027CDEA08	NOTCH2_DLL4	simple:Q04721	simple:Q9NR61	ENSG00000134250	ENSG00000128917	False	True	False	curated	False	0.025	0.046	0.032	0.025	0.024	0.024	0.059	0.035	0	0.025	0.024	0.025	0.023	0.026	0.023	0.03	0	0.098	0.056	0.107	0.128	0.114	0.107	0.106	0.106	0.141	0.117	0	0.107	0.106	0.107	0.106	0.108	0.106	0.112	0	0.18	0.138	0.135
CPI-SS012B7C21D	NOTCH1_DLL4	simple:P46531	simple:Q9NR61	ENSG00000148400	ENSG00000128917	False	True	False	curated	False	0.028	0.049	0.035	0.028	0.027	0.027	0.062	0.038	0	0.028	0.027	0.028	0.026	0.029	0.026	0.033	0	0.101	0.059	0.136	0.157	0.143	0.136	0.135	0.135	0.17	0.146	0	0.136	0.136	0.136	0.135	0.137	0.135	0.141	0	0.209	0.167	0.11
CPI-SS00D153A8A	NOTCH4_DLL4	simple:Q99466	simple:Q9NR61	ENSG00000204301	ENSG00000128917	False	True	False	curated	False	0.003	0.024	0.01	0.003	0.002	0.002	0.037	0.013	0	0.003	0.003	0.003	0.002	0.004	0.002	0.008	0	0.076	0.034	0.013	0.034	0.02	0.013	0.012	0.012	0.047	0.023	0	0.013	0.012	0.013	0.011	0.014	0.011	0.018	0	0.086	0.044	0.007
CPI-SS003C9A532	NOTCH2_DLL3	simple:Q04721	simple:Q9NYJ7	ENSG00000134250	ENSG00000090932	False	True	False	curated	False	0.024	0.117	0.052	0.027	0.024	0.023	0.025	0.044	0.024	0.025	0.024	0.024	0.026	0.024	0	0.024	0.024	0	0.231	0.107	0.199	0.134	0.109	0.106	0.105	0.107	0.126	0.106	0.107	0.106	0.107	0.108	0.106	0	0.106	0.106	0	0.313	0.135
CPI-SS0607D1101	NOTCH1_DLL3	simple:P46531	simple:Q9NYJ7	ENSG00000148400	ENSG00000090932	False	True	False	curated	False	0.027	0.12	0.055	0.03	0.027	0.026	0.028	0.047	0.027	0.027	0.027	0.027	0.029	0.027	0	0.027	0.027	0	0.234	0.136	0.228	0.163	0.138	0.135	0.135	0.136	0.155	0.135	0.136	0.135	0.136	0.137	0.136	0	0.135	0.135	0	0.342	0.11
CPI-SS09D379E5B	NOTCH4_DLL3	simple:Q99466	simple:Q9NYJ7	ENSG00000204301	ENSG00000090932	False	True	False	curated	False	0.003	0.095	0.03	0.005	0.002	0.002	0.003	0.022	0.002	0.003	0.002	0.003	0.004	0.002	0	0.002	0.002	0	0.209	0.012	0.105	0.04	0.015	0.012	0.011	0.013	0.032	0.012	0.012	0.012	0.012	0.014	0.012	0	0.012	0.012	0	0.219	0.007
CPI-SS02770D68F	NOTCH2_JAG2	simple:Q04721	simple:Q9Y219	ENSG00000134250	ENSG00000184916	False	True	False	curated	False	0.033	0.176	0.108	0.027	0.024	0.024	0.113	0.058	0.028	0.027	0.03	0.025	0.024	0.025	0.026	0.111	0.025	0.127	0.16	0.115	0.259	0.19	0.109	0.106	0.106	0.195	0.14	0.11	0.109	0.112	0.107	0.106	0.108	0.108	0.193	0.107	0.21	0.243	0.143
CPI-SS08C3D27F7	NOTCH1_JAG2	simple:P46531	simple:Q9Y219	ENSG00000148400	ENSG00000184916	False	True	False	curated	False	0.036	0.179	0.11	0.03	0.027	0.027	0.116	0.061	0.031	0.03	0.033	0.028	0.027	0.028	0.029	0.114	0.028	0.13	0.163	0.144	0.288	0.219	0.138	0.135	0.135	0.224	0.169	0.139	0.139	0.141	0.136	0.136	0.137	0.138	0.222	0.136	0.239	0.272	0.118
CPI-SS05FEE05CB	NOTCH4_JAG2	simple:Q99466	simple:Q9Y219	ENSG00000204301	ENSG00000184916	False	True	False	curated	False	0.011	0.155	0.086	0.005	0.002	0.002	0.091	0.036	0.006	0.005	0.008	0.003	0.002	0.004	0.005	0.089	0.003	0.106	0.139	0.021	0.164	0.095	0.015	0.012	0.012	0.101	0.046	0.016	0.015	0.018	0.013	0.012	0.013	0.014	0.099	0.013	0.115	0.148	0.016
CPI-SS0C4D54E39	NOTCH3_JAG2	simple:Q9UM47	simple:Q9Y219	ENSG00000074181	ENSG00000184916	False	True	False	curated	False	0.012	0.155	0.086	0.006	0.003	0.003	0.092	0.037	0.007	0.006	0.009	0.004	0.003	0.004	0.005	0.09	0.004	0.106	0.139	0.019	0.163	0.094	0.013	0.011	0.011	0.099	0.045	0.014	0.014	0.016	0.012	0.011	0.012	0.013	0.098	0.011	0.114	0.147	0.036
CPI-SS0B42AD9EF	NOTCH1_WNT4	simple:P46531	simple:P56705	ENSG00000148400	ENSG00000162552	True	True	False	I2D	False	0	0.045	0.03	0	0	0	0.033	0.039	0	0	0	0	0	0	0	0.055	0	0.026	0.03	0	0.153	0.138	0	0	0	0.141	0.147	0	0	0	0	0	0	0	0.163	0	0.135	0.139	0
CPI-SS0FA326344	FZD6_WNT4	simple:O60353	simple:P56705	ENSG00000164930	ENSG00000162552	True	True	False	curated	False	0	0.025	0.01	0	0	0	0.012	0.019	0	0	0	0	0	0	0	0.034	0	0.006	0.01	0	0.072	0.057	0	0	0	0.06	0.067	0	0	0	0	0	0	0	0.082	0	0.054	0.058	0
CPI-SS0B87FE6E0	NOTCH1_JAG1	simple:P46531	simple:P78504	ENSG00000148400	ENSG00000101384	False	True	False	curated	False	0	0.096	0.093	0.029	0.027	0.027	0.206	0.038	0.031	0.029	0.068	0.029	0.027	0.033	0.029	0.163	0.029	0.113	0.096	0	0.204	0.202	0.137	0.135	0.135	0.314	0.146	0.139	0.137	0.176	0.138	0.136	0.141	0.137	0.272	0.137	0.221	0.205	0
CPI-SS01A07768A	CD46_JAG1	simple:P15529	simple:P78504	ENSG00000117335	ENSG00000101384	False	True	False	curated	False	0	0.225	0.223	0.158	0.157	0.157	0.335	0.167	0.16	0.158	0.198	0.159	0.157	0.162	0.158	0.293	0.158	0.243	0.226	0	0.439	0.437	0.372	0.371	0.371	0.55	0.381	0.374	0.373	0.412	0.373	0.371	0.376	0.372	0.507	0.372	0.457	0.44	0
CPI-SS0E5AF12B6	NOTCH1_NOV	simple:P46531	simple:P48745	ENSG00000148400	ENSG00000136999	True	True	False	I2D,InnateDB-All	False	0.027	0.04	0.068	0	0.027	0.027	0.027	0.029	0	0.027	0.027	0.027	0.026	0.029	0.027	0.031	0.027	0.029	0	0.135	0.149	0.177	0	0.135	0.135	0.136	0.138	0	0.135	0.135	0.135	0.135	0.137	0.135	0.139	0.135	0.137	0	0.109
CPI-SS0A34EE366	NOTCH1_DLK1	simple:P46531	simple:P80370	ENSG00000148400	ENSG00000185559	False	True	False	curated	False	0	0	0	0	0.026	0.026	0.039	0.036	0.026	0	0	0.026	0	0.027	0	0	0	0.037	0	0	0	0	0	0.135	0.135	0.147	0.144	0.135	0	0	0.135	0	0.136	0	0	0	0.145	0	0
CPI-SS030EDC420	FZD9_WNT7A	simple:O00144	simple:O00755	ENSG00000188763	ENSG00000154764	True	True	False	I2D	False	0	0	0	0	0	0	0	0	0	0	0	0	0	0	0	0	0	0	0	0	0	0.005	0.006	0.005	0.005	0.005	0	0.007	0.008	0.007	0.031	0.029	0.013	0.006	0.009	0.007	0	0.012	0
CPI-SS05C2D0200	FZD9_WNT1	simple:O00144	simple:P04628	ENSG00000188763	ENSG00000125084	True	True	False	I2D	False	0	0	0	0	0	0	0	0	0	0	0	0	0	0	0	0	0	0	0	0.013	0.009	0.006	0.006	0.005	0.006	0.005	0.008	0.008	0.022	0.019	0.019	0.01	0.006	0.007	0	0.012	0	0	0.009
CPI-SS09FF3A1EA	FZD9_WNT2	simple:O00144	simple:P09544	ENSG00000188763	ENSG00000105989	True	True	False	curated	False	0	0	0	0	0	0	0	0	0	0	0	0	0	0	0	0	0	0	0	0	0	0.005	0	0.005	0.005	0.048	0	0	0	0	0.005	0.005	0.006	0	0.007	0.005	0.07	0.011	0
CPI-SS0EECD7662	GPR25_RETN	simple:O00155	simple:Q9HD89	ENSG00000170128	ENSG00000104918	True	True	False	IMEx,IntAct	False	0.019	0	0.019	0.02	0.024	0.023	0.02	0	0.018	0.019	0.019	0.02	0.023	0.02	0.019	0	0.026	0.022	0	0	0	0	0	0	0	0	0	0	0	0	0	0	0	0	0	0	0	0	0.001
CPI-SS0B7BC0E4D	CCL24_CCR2	simple:O00175	simple:P41597	ENSG00000106178	ENSG00000121807	True	False	True	guidetopharmacology.org	False	0	0	0	0	0	0	0	0	0	0	0	0	0	0	0	0	0	0	0	0	0	0	0	0	0	0	0	0	0	0	0	0	0	0	0	0	0	0	0
CPI-SS093922D5A	CCL16_CCR2	simple:O15467	simple:P41597	ENSG00000275152	ENSG00000121807	True	False	True	curated	False	0	0	0	0	0	0	0	0	0	0	0	0	0	0	0	0	0	0	0	0	0	0	0	0	0	0	0	0	0	0	0	0	0	0	0	0	0	0	0
CPI-SS0CF0E4DE9	CCL2_CCR2	simple:P13500	simple:P41597	ENSG00000108691	ENSG00000121807	True	False	True	curated	False	0.028	0	0.005	0.016	0.004	0.004	0.005	0	0.005	0.016	0.009	0.007	0.004	0	0.016	0	0.005	0	0.008	0	0	0	0	0	0	0	0	0	0	0	0	0	0	0	0	0	0	0	0.044
CPI-SS0B0AC1603	CCL24_CCR3	simple:O00175	simple:P51677	ENSG00000106178	ENSG00000183625	True	False	True	curated	False	0	0	0	0	0	0	0	0	0	0	0	0	0	0	0	0	0	0	0	0	0	0	0	0	0	0	0	0	0	0	0	0	0	0	0	0	0	0	0
CPI-SS08BFF4F9B	CCL3_CCR3	simple:P10147	simple:P51677	ENSG00000277632	ENSG00000183625	True	False	True	curated	False	0	0	0.581	0.583	0.581	0.581	0.581	0	0	0	0	0	0	0	0.584	0	0	0	0	0	0	0.066	0.068	0.066	0.066	0.066	0	0	0	0	0	0	0	0.069	0	0	0	0	0
CPI-SS0F6B529A1	CCL5_CCR3	simple:P13501	simple:P51677	ENSG00000271503	ENSG00000183625	True	False	True	curated	False	0	0	1.904	1.905	1.904	1.904	1.904	0	0	0	0	0	0	0	1.907	0	0	0	0	0	0	0.13	0.132	0.13	0.13	0.13	0	0	0	0	0	0	0	0.133	0	0	0	0	0
CPI-SS0C6311D2D	CCL3L1_CCR3	simple:P16619	simple:P51677	ENSG00000276085	ENSG00000183625	True	False	True	curated	False	0	0	0.285	0.286	0.285	0.285	0.285	0	0	0	0	0	0	0	0.287	0	0	0	0	0	0	0.011	0.013	0.011	0.011	0.011	0	0	0	0	0	0	0	0.014	0	0	0	0	0
CPI-SS0F33890C0	CCL11_CCR3	simple:P51671	simple:P51677	ENSG00000172156	ENSG00000183625	True	False	True	curated	False	0	0	0.001	0.002	0	0	0.001	0	0	0	0	0	0	0	0.003	0	0	0	0	0	0	0	0	0	0	0	0	0	0	0	0	0	0	0	0	0	0	0	0
CPI-SS0348B76E5	CCL16_CCR1	simple:O15467	simple:P32246	ENSG00000275152	ENSG00000163823	True	False	True	curated	False	0	0	0	0	0	0	0	0	0	0	0	0	0	0	0	0	0	0	0	0	0	0	0	0	0	0	0	0	0	0	0	0	0	0	0	0	0	0	0
CPI-SS08DA48A5A	CCL3_CCR1	simple:P10147	simple:P32246	ENSG00000277632	ENSG00000163823	True	False	True	curated	False	0.621	0.596	0.584	0.605	0.582	0.582	0.585	0.584	0	0.585	0.599	0.581	0.582	0.582	0.609	0.582	0.582	0.584	0	0.106	0.081	0.069	0.09	0.067	0.067	0.071	0.069	0	0.07	0.084	0.066	0.067	0.067	0.094	0.067	0.067	0.069	0	0.06
CPI-SS0A021DB6E	CCL5_CCR1	simple:P13501	simple:P32246	ENSG00000271503	ENSG00000163823	True	False	True	curated	False	1.944	1.919	1.906	1.928	1.905	1.905	1.908	1.907	0	1.908	1.921	1.904	1.904	1.905	1.932	1.905	1.905	1.907	0	0.17	0.145	0.133	0.154	0.131	0.131	0.135	0.133	0	0.134	0.148	0.13	0.131	0.131	0.158	0.131	0.131	0.133	0	0.134
CPI-SS0817CE2B3	CCL3L1_CCR1	simple:P16619	simple:P32246	ENSG00000276085	ENSG00000163823	True	False	True	curated	False	0.324	0.299	0.287	0.309	0.286	0.286	0.289	0.287	0	0.288	0.302	0.285	0.285	0.286	0.313	0.286	0.285	0.287	0	0.051	0.026	0.014	0.035	0.012	0.012	0.015	0.014	0	0.015	0.029	0.011	0.012	0.012	0.039	0.012	0.012	0.014	0	0.051
CPI-SS04587A7C5	CCL16_HRH4	simple:O15467	simple:Q9H3N8	ENSG00000275152	ENSG00000134489	True	False	True	guidetopharmacology.org	False	0	0	0	0	0	0	0	0	0	0	0	0	0	0	0	0	0	0	0	0	0	0	0	0	0	0	0	0	0	0	0	0	0	0	0	0	0	0	0
CPI-SS0DBFB8BEA	CCL2_ACKR1	simple:P13500	simple:Q16570	ENSG00000108691	ENSG00000213088	True	False	True	curated	False	0	0.009	0.008	0.004	0.004	0.005	0.013	0.009	0.005	0.007	0.01	0.009	0.006	0.008	0.008	0.007	0	0	0	0	0	0	0	0	0	0	0	0	0	0	0	0	0	0	0	0	0	0	0
CPI-SS05B7D3407	CCL5_ACKR1	simple:P13501	simple:Q16570	ENSG00000271503	ENSG00000213088	True	False	True	curated	False	0	1.909	1.908	1.904	1.904	1.905	1.913	1.909	1.905	1.907	1.91	1.909	1.906	1.908	1.908	1.907	0	0	0	0	0.135	0.134	0.13	0.13	0.131	0.139	0.135	0.131	0.133	0.136	0.135	0.132	0.134	0.134	0.133	0	0	0	0
CPI-SS03821C2C6	PF4_ACKR1	simple:P02776	simple:Q16570	ENSG00000163737	ENSG00000213088	True	False	True	I2D,InnateDB	False	0	0	0	0	0	0	0	0	0	0	0	0	0	0	0	0	0	0	0	0	0	0	0	0	0	0	0	0	0	0	0	0	0	0	0	0	0	0	0
CPI-SS052BBD9F9	CXCL1_ACKR1	simple:P09341	simple:Q16570	ENSG00000163739	ENSG00000213088	True	False	True	curated	False	0	0.01	0.009	0.005	0.005	0.006	0.014	0.009	0.005	0.008	0.011	0.009	0.007	0.008	0.009	0.007	0	0	0	0	0	0	0	0	0	0	0	0	0	0	0	0	0	0	0	0	0	0	0
CPI-SS0911EECCC	CXCL8_ACKR1	simple:P10145	simple:Q16570	ENSG00000169429	ENSG00000213088	True	False	True	curated	False	0	0.017	0.016	0.012	0.012	0.013	0.021	0.016	0.012	0.015	0.018	0.016	0.014	0.015	0.016	0.014	0	0	0	0	0.01	0.009	0.005	0.005	0.006	0.014	0.01	0.006	0.008	0.011	0.01	0.007	0.009	0.009	0.008	0	0	0	0
CPI-SS0ABF41CAA	CXCL5_ACKR1	simple:P42830	simple:Q16570	ENSG00000163735	ENSG00000213088	True	False	True	I2D	False	0	0	0	0	0	0	0	0	0	0	0	0	0	0	0	0	0	0	0	0	0	0	0	0	0	0	0	0	0	0	0	0	0	0	0	0	0	0	0
CPI-SS008700E67	CCL8_ACKR1	simple:P80075	simple:Q16570	ENSG00000108700	ENSG00000213088	True	False	True	I2D	False	0	0.008	0.007	0.003	0.003	0.004	0.012	0.007	0.003	0.006	0.009	0.007	0.005	0.006	0.007	0.005	0	0	0	0	0	0	0	0	0	0	0	0	0	0	0	0	0	0	0	0	0	0	0
CPI-SS07EC65CED	CCL7_ACKR1	simple:P80098	simple:Q16570	ENSG00000108688	ENSG00000213088	True	False	True	I2D	False	0	0	0	0	0	0	0	0	0	0	0	0	0	0	0	0	0	0	0	0	0	0	0	0	0	0	0	0	0	0	0	0	0	0	0	0	0	0	0
CPI-SS08B249DBA	CCL2_CCR10	simple:P13500	simple:P46092	ENSG00000108691	ENSG00000184451	True	False	True	I2D	False	0.004	0.01	0.013	0.005	0.006	0.009	0.014	0.016	0.005	0.007	0.006	0.011	0.005	0.01	0.014	0.013	0.005	0.015	0.012	0	0	0	0	0	0	0	0	0	0	0	0	0	0	0	0	0	0	0	0.02
CPI-SS0F3BF2B34	CCL5_ACKR4	simple:P13501	simple:Q9NPB9	ENSG00000271503	ENSG00000129048	True	False	True	I2D	False	0	0	1.904	1.906	1.904	1.904	1.905	0	0	0	1.905	0	0	0	0	0	1.905	0	0	0	0	0.131	0.132	0.13	0.13	0.131	0	0	0	0.131	0	0	0	0	0	0.131	0	0	0
CPI-SS0CB2E8B21	CCL11_ACKR4	simple:P51671	simple:Q9NPB9	ENSG00000172156	ENSG00000129048	True	False	True	I2D	False	0	0	0.001	0.003	0.001	0.001	0.002	0	0	0	0.001	0	0	0	0	0	0.002	0	0	0	0	0	0	0	0	0	0	0	0	0	0	0	0	0	0	0	0	0	0
CPI-SS0ECD9BB5E	CCL21_ACKR4	simple:O00585	simple:Q9NPB9	ENSG00000137077	ENSG00000129048	True	False	True	curated	False	0	0	0.001	0.003	0.001	0.001	0.002	0	0	0	0.001	0	0	0	0	0	0.002	0	0	0	0	0.004	0.006	0.004	0.004	0.005	0	0	0	0.005	0	0	0	0	0	0.005	0	0	0
CPI-SS0CCD89E02	CCL25_ACKR4	simple:O15444	simple:Q9NPB9	ENSG00000131142	ENSG00000129048	True	False	True	curated	False	0	0	0.005	0.007	0.005	0.005	0.006	0	0	0	0.005	0	0	0	0	0	0.006	0	0	0	0	0	0	0	0	0	0	0	0	0	0	0	0	0	0	0	0	0	0
CPI-SS083B5EBAB	CXCL13_ACKR4	simple:O43927	simple:Q9NPB9	ENSG00000156234	ENSG00000129048	True	False	True	curated	False	0	0	0.467	0.469	0.467	0.467	0.467	0	0	0	0.467	0	0	0	0	0	0.468	0	0	0	0	0.067	0.068	0.066	0.067	0.067	0	0	0	0.067	0	0	0	0	0	0.068	0	0	0
CPI-SS00AEC3818	CCL19_ACKR4	simple:Q99731	simple:Q9NPB9	ENSG00000172724	ENSG00000129048	True	False	True	curated	False	0	0	0.003	0.005	0.003	0.003	0.004	0	0	0	0.003	0	0	0	0	0	0.004	0	0	0	0	0	0	0	0	0	0	0	0	0	0	0	0	0	0	0	0	0	0
CPI-SS0EA05941A	CCL5_CCR4	simple:P13501	simple:P51679	ENSG00000271503	ENSG00000183813	True	False	True	curated	False	1.914	0	1.905	1.929	1.905	1.905	1.906	1.908	1.955	1.928	1.92	1.98	1.915	2.002	2.02	1.907	1.954	1.907	1.912	0.14	0	0.131	0.155	0.131	0.132	0.133	0.134	0.181	0.154	0.146	0.206	0.141	0.228	0.247	0.133	0.18	0.133	0.138	0.104
CPI-SS052B38F1C	CCL22_CCR4	simple:O00626	simple:P51679	ENSG00000102962	ENSG00000183813	True	False	True	curated	False	0.012	0	0.003	0.027	0.003	0.003	0.004	0.006	0.052	0.026	0.017	0.077	0.013	0.1	0.118	0.005	0.052	0.005	0.01	0	0	0	0	0	0	0	0	0	0	0	0	0	0	0	0	0	0	0	0.011
CPI-SS04641FE5F	CCL3L1_DPP4	simple:P16619	simple:P27487	ENSG00000276085	ENSG00000197635	True	False	True	I2D	False	0.298	0	0.287	0.327	0.405	0.384	0.293	0.287	0.29	0.335	0.363	0.359	0.343	0.333	0.32	0.289	0.32	0.297	0.289	0.025	0	0.014	0.054	0.132	0.111	0.019	0.013	0.017	0.062	0.089	0.085	0.07	0.059	0.047	0.016	0.046	0.024	0.015	0.025
CPI-SS0AEC33FF1	CCL22_DPP4	simple:O00626	simple:P27487	ENSG00000102962	ENSG00000197635	True	False	True	curated	False	0.016	0	0.004	0.045	0.123	0.101	0.01	0.004	0.008	0.053	0.08	0.076	0.06	0.05	0.037	0.006	0.037	0.014	0.006	0	0	0	0	0	0	0	0	0	0	0	0	0	0	0	0	0	0	0	0.015
CPI-SS0CC738ABC	CXCL11_DPP4	simple:O14625	simple:P27487	ENSG00000169248	ENSG00000197635	True	False	True	curated	False	0	0	0	0	0	0	0	0	0	0	0	0	0	0	0	0	0	0	0	0	0	0	0	0	0	0	0	0	0	0	0	0	0	0	0	0	0	0	0.02
CPI-SS0FDAB7BA8	CXCL10_DPP4	simple:P02778	simple:P27487	ENSG00000169245	ENSG00000197635	True	False	True	curated	False	0.016	0	0.005	0.045	0.123	0.102	0.011	0.005	0.008	0.053	0.081	0.077	0.061	0.051	0.038	0.007	0.038	0.015	0.007	0	0	0	0	0	0	0	0	0	0	0	0	0	0	0	0	0	0	0	0.066
CPI-SS0FAE7ABEF	PYY_DPP4	simple:P10082	simple:P27487	ENSG00000131096	ENSG00000197635	True	False	True	InnateDB-All,MINT	False	0	0	0	0	0	0	0	0	0	0	0	0	0	0	0	0	0	0	0	0	0	0	0	0	0	0	0	0	0	0	0	0	0	0	0	0	0	0	0.014
CPI-SS0652F5D15	NPPB_DPP4	simple:P16860	simple:P27487	ENSG00000120937	ENSG00000197635	True	False	True	InnateDB-All,MINT	False	0	0	0	0	0	0	0	0	0	0	0	0	0	0	0	0	0	0	0	0	0	0	0	0	0	0	0	0	0	0	0	0	0	0	0	0	0	0	0.014
CPI-SS0D377BBBF	ADCYAP1_DPP4	simple:P18509	simple:P27487	ENSG00000141433	ENSG00000197635	True	False	True	InnateDB-All,MINT	False	0.015	0	0.003	0.043	0.122	0.1	0.009	0.003	0.007	0.052	0.079	0.075	0.059	0.049	0.036	0.005	0.036	0.013	0.005	0.31	0	0.298	0.339	0.417	0.396	0.304	0.298	0.302	0.347	0.374	0.37	0.355	0.344	0.332	0.301	0.331	0.309	0.3	0.133
CPI-SS0CDAC688B	CXCL2_DPP4	simple:P19875	simple:P27487	ENSG00000081041	ENSG00000197635	True	False	True	curated	False	0.022	0	0.01	0.05	0.129	0.107	0.016	0.01	0.013	0.058	0.086	0.082	0.066	0.056	0.043	0.012	0.043	0.02	0.012	0.065	0	0.053	0.094	0.172	0.15	0.059	0.053	0.057	0.102	0.129	0.125	0.109	0.099	0.086	0.055	0.086	0.063	0.055	0.117
CPI-SS01A6823FA	PF4_CXCR3	simple:P02776	simple:P49682	ENSG00000163737	ENSG00000186810	True	False	True	curated	False	0	0	0	0	0	0	0	0	0	0	0	0	0	0	0	0	0	0	0	0	0	0	0	0	0	0	0	0	0	0	0	0	0	0	0	0	0	0	0
CPI-SS09FAC4977	CXCL11_CXCR3	simple:O14625	simple:P49682	ENSG00000169248	ENSG00000186810	True	False	True	curated	False	0	0	0	0	0	0	0	0	0	0	0	0	0	0	0	0	0	0	0	0	0	0	0	0	0	0	0	0	0	0	0	0	0	0	0	0	0	0	0.357
CPI-SS080683E15	CXCL10_CXCR3	simple:P02778	simple:P49682	ENSG00000169245	ENSG00000186810	True	False	True	curated	False	0.353	0.049	0.013	0.202	0.005	0.004	0.009	0.034	0.052	0.254	0.152	0.105	0.046	0.044	0.295	0.013	0.111	0.011	0.006	0	0	0	0	0	0	0	0	0	0	0	0	0	0	0	0	0	0	0	0.403
CPI-SS0EFE0B07A	CXCL12_CXCR3	simple:P48061	simple:P49682	ENSG00000107562	ENSG00000186810	True	False	True	guidetopharmacology.org	False	0.353	0.05	0.014	0.203	0.005	0.004	0.009	0.034	0.053	0.255	0.153	0.105	0.046	0.045	0.295	0.014	0.111	0.012	0.007	0.355	0.051	0.015	0.204	0.007	0.006	0.011	0.036	0.054	0.257	0.154	0.107	0.048	0.046	0.297	0.016	0.113	0.014	0.009	0.352
CPI-SS0C62E5DD8	CXCL1_CXCR1	simple:P09341	simple:P25024	ENSG00000163739	ENSG00000163464	True	False	True	curated	False	0.006	0	0	0	0.005	0.005	0	0	0	0.005	0.018	0	0	0	0.005	0	0	0	0	0	0	0	0	0	0	0	0	0	0	0	0	0	0	0	0	0	0	0	0.159
CPI-SS0698C4DC4	CXCL8_CXCR1	simple:P10145	simple:P25024	ENSG00000169429	ENSG00000163464	True	False	True	curated	False	0.013	0	0	0	0.012	0.012	0	0	0	0.012	0.025	0	0	0	0.012	0	0	0	0	0.006	0	0	0	0.005	0.005	0	0	0	0.005	0.018	0	0	0	0.005	0	0	0	0	0.07
CPI-SS040630206	CXCL2_CXCR1	simple:P19875	simple:P25024	ENSG00000081041	ENSG00000163464	True	False	True	I2D	False	0.009	0	0	0	0.008	0.008	0	0	0	0.008	0.021	0	0	0	0.008	0	0	0	0	0.052	0	0	0	0.051	0.051	0	0	0	0.051	0.064	0	0	0	0.051	0	0	0	0	0.104
CPI-SS07AB1C381	PPBP_CXCR1	simple:P02775	simple:P25024	ENSG00000163736	ENSG00000163464	True	False	True	curated	False	0.002	0	0	0	0	0	0	0	0	0.001	0.014	0	0	0	0.001	0	0	0	0	0	0	0	0	0	0	0	0	0	0	0	0	0	0	0	0	0	0	0	0.002
CPI-SS0D04AE221	CXCL3_CXCR1	simple:P19876	simple:P25024	ENSG00000163734	ENSG00000163464	True	False	True	I2D	False	0.008	0	0	0	0.007	0.007	0	0	0	0.007	0.021	0	0	0	0.008	0	0	0	0	0.05	0	0	0	0.049	0.049	0	0	0	0.049	0.062	0	0	0	0.05	0	0	0	0	0.084
CPI-SS08102DC9E	CXCL1_CXCR2	simple:P09341	simple:P25025	ENSG00000163739	ENSG00000180871	True	False	True	curated	False	0.008	0	0.006	0.006	0.006	0.005	0.005	0	0	0	0.042	0.005	0	0	0	0.01	0.005	0	0	0	0	0	0	0	0	0	0	0	0	0	0	0	0	0	0	0	0	0	0.161
CPI-SS0315F51DD	CXCL8_CXCR2	simple:P10145	simple:P25025	ENSG00000169429	ENSG00000180871	True	False	True	curated	False	0.015	0	0.013	0.013	0.013	0.012	0.012	0	0	0	0.049	0.012	0	0	0	0.017	0.012	0	0	0.008	0	0.006	0.007	0.006	0.006	0.006	0	0	0	0.042	0.005	0	0	0	0.01	0.005	0	0	0.072
CPI-SS0F562FEA5	CXCL2_CXCR2	simple:P19875	simple:P25025	ENSG00000081041	ENSG00000180871	True	False	True	curated	False	0.011	0	0.009	0.009	0.009	0.008	0.008	0	0	0	0.045	0.008	0	0	0	0.013	0.008	0	0	0.054	0	0.052	0.052	0.052	0.051	0.051	0	0	0	0.088	0.051	0	0	0	0.056	0.051	0	0	0.106
CPI-SS0C491A3C1	PPBP_CXCR2	simple:P02775	simple:P25025	ENSG00000163736	ENSG00000180871	True	False	True	curated	False	0.003	0	0.001	0.002	0.001	0.001	0.001	0	0	0	0.038	0.001	0	0	0	0.005	0.001	0	0	0	0	0	0	0	0	0	0	0	0	0	0	0	0	0	0	0	0	0	0.003
CPI-SS09185EA8F	CXCL3_CXCR2	simple:P19876	simple:P25025	ENSG00000163734	ENSG00000180871	True	False	True	curated	False	0.01	0	0.008	0.009	0.008	0.008	0.008	0	0	0	0.044	0.007	0	0	0	0.012	0.007	0	0	0.052	0	0.05	0.051	0.05	0.05	0.05	0	0	0	0.086	0.049	0	0	0	0.054	0.049	0	0	0.086
CPI-SS00D9A2FD0	IAPP_CALCR	simple:P10997	simple:P30988	ENSG00000121351	ENSG00000004948	True	False	True	guidetopharmacology.org	False	0	0	0	0	0	0	0	0	0	0	0	0	0	0	0	0	0	0	0	0	0	0	0	0	0	0	0	0	0	0	0	0	0	0	0	0	0	0	0
CPI-SS015B2F961	CALCA_CALCR	simple:P01258	simple:P30988	ENSG00000110680	ENSG00000004948	True	False	True	guidetopharmacology.org	False	0	0	0	0	0	0	0	0	0	0	0	0	0	0	0	0	0	0	0	0	0	0	0	0	0	0	0	0	0	0	0	0	0	0	0	0	0	0	0
CPI-SS0F531DDEB	CALCA_CALCR	simple:P06881	simple:P30988	ENSG00000110680	ENSG00000004948	True	False	True	guidetopharmacology.org	False	0	0	0	0	0	0	0	0	0	0	0	0	0	0	0	0	0	0	0	0	0	0	0	0	0	0	0	0	0	0	0	0	0	0	0	0	0	0	0
CPI-SS07CF0C6E7	CALCB_CALCR	simple:P10092	simple:P30988	ENSG00000175868	ENSG00000004948	True	False	True	guidetopharmacology.org	False	0	0	0.004	0	0.004	0.004	0.004	0.008	0	0	0	0	0	0.005	0	0	0	0.006	0	0	0	0	0	0	0	0	0	0	0	0	0	0	0	0	0	0	0	0	0
CPI-SS06C0074BD	CCL21_CCR7	simple:O00585	simple:P32248	ENSG00000137077	ENSG00000126353	True	False	True	curated	False	0.061	0.005	0.023	0.186	0.012	0.01	0.045	0.038	0.408	0.328	0.151	0.951	0.903	0.553	0.349	0.065	0.182	0.057	0.006	0.064	0.008	0.026	0.189	0.015	0.013	0.048	0.041	0.411	0.331	0.154	0.954	0.906	0.556	0.352	0.068	0.185	0.06	0.009	0.06
CPI-SS039863E62	CCL25_CCR9	simple:O15444	simple:P51686	ENSG00000131142	ENSG00000173585	True	False	True	curated	False	0.008	0	0.005	0.028	0.133	0.344	0.015	0	0.005	0.008	0.013	0.009	0.008	0.067	0.008	0	0.463	0.055	0	0	0	0	0	0	0	0	0	0	0	0	0	0	0	0	0	0	0	0	0.004
CPI-SS0C2437E0D	CXCL13_CXCR5	simple:O43927	simple:P32302	ENSG00000156234	ENSG00000160683	True	False	True	curated	False	0.482	0.497	0.496	0.604	0.468	0.468	0.471	0.475	0.769	0.512	0.483	0.56	0.486	0.526	0.493	0.47	0.468	0.48	0.484	0.082	0.097	0.096	0.204	0.067	0.067	0.071	0.075	0.369	0.112	0.083	0.16	0.086	0.125	0.093	0.07	0.068	0.079	0.084	0.037
CPI-SS0747FCACD	CXCL11_ACKR3	simple:O14625	simple:P25106	ENSG00000169248	ENSG00000144476	True	False	True	guidetopharmacology.org	False	0	0	0	0	0	0	0	0	0	0	0	0	0	0	0	0	0	0	0	0	0	0	0	0	0	0	0	0	0	0	0	0	0	0	0	0	0	0	0.008
CPI-SS00399ED03	AVP_AVPR1A	simple:P01185	simple:P37288	ENSG00000101200	ENSG00000166148	True	False	True	I2D,IMEx,IntAct	False	0	0	0	0	0	0	0	0	0	0	0	0	0	0	0	0	0	0	0	0	0	0	0	0.024	0.024	0.025	0	0	0.024	0.024	0.023	0	0.024	0	0	0	0.048	0	0
CPI-SS062DED513	ADCYAP1_VIPR1	simple:P18509	simple:P32241	ENSG00000141433	ENSG00000114812	True	False	True	I2D	False	0	0.022	0.032	0.006	0.001	0.001	0.013	0.012	0.004	0.008	0.002	0.029	0.063	0.019	0.004	0.012	0.006	0	0	0	0.318	0.327	0.302	0.296	0.296	0.308	0.308	0.299	0.304	0.297	0.325	0.358	0.314	0.3	0.307	0.301	0	0	0
CPI-SS003AFD9BA	GHRH_VIPR1	simple:P01286	simple:P32241	ENSG00000118702	ENSG00000114812	True	False	True	guidetopharmacology.org	False	0	0	0	0	0	0	0	0	0	0	0	0	0	0	0	0	0	0	0	0	0.105	0.114	0.089	0.084	0.083	0.095	0.095	0.086	0.091	0.085	0.112	0.145	0.101	0.087	0.094	0.088	0	0	0
CPI-SS0EC70F078	SCT_VIPR1	simple:P09683	simple:P32241	ENSG00000070031	ENSG00000114812	True	False	True	I2D,InnateDB-All	False	0	0.022	0.032	0.006	0.001	0.001	0.013	0.012	0.004	0.008	0.002	0.029	0.063	0.019	0.004	0.012	0.005	0	0	0	0	0	0	0	0	0	0	0	0	0	0	0	0	0	0	0	0	0	0
CPI-SS02CCE14A7	ADCYAP1_VIPR2	simple:P18509	simple:P41587	ENSG00000141433	ENSG00000106018	True	False	True	I2D	False	0.009	0	0.001	0.052	0.339	0.235	0.041	0	0.015	0.015	0.019	0.002	0.005	0.052	0.003	0.018	0.193	0.079	0.093	0.304	0	0.296	0.347	0.635	0.531	0.336	0	0.31	0.31	0.315	0.298	0.301	0.347	0.298	0.313	0.488	0.374	0.389	0.128
CPI-SS0445D021B	PYY_NPY5R	simple:P10082	simple:Q15761	ENSG00000131096	ENSG00000164129	True	False	True	I2D	False	0	0	0	0	0	0	0	0	0	0	0	0	0	0	0	0	0	0	0	0	0	0	0	0	0	0	0	0	0	0	0	0	0	0	0	0	0	0	0
CPI-SS0C2000B56	PPY_NPY5R	simple:P01298	simple:Q15761	ENSG00000108849	ENSG00000164129	True	False	True	guidetopharmacology.org	False	0	0	0	0	0	0	0	0	0	0	0	0	0	0	0	0	0	0	0	0	0	0	0	0	0	0	0	0	0	0	0	0	0	0	0	0	0	0	0
CPI-SS0A9F17199	PYY_NPY1R	simple:P10082	simple:P25929	ENSG00000131096	ENSG00000164128	True	False	True	guidetopharmacology.org	False	0	0	0	0	0	0	0	0	0	0	0	0	0	0	0	0	0	0	0	0	0	0	0	0	0	0	0	0	0	0	0	0	0	0	0	0	0	0	0.001
CPI-SS0FEF2FF5D	PYY_NPY2R	simple:P10082	simple:P49146	ENSG00000131096	ENSG00000185149	True	False	True	guidetopharmacology.org	False	0	0	0	0	0	0	0	0	0	0	0	0	0	0	0	0	0	0	0	0	0	0	0	0	0	0	0	0	0	0	0	0	0	0	0	0	0	0	0
CPI-SS023D39112	NPPB_NPR3	simple:P16860	simple:P17342	ENSG00000120937	ENSG00000113389	True	False	True	I2D,InnateDB-All	False	0	0	0	0	0	0	0	0	0	0	0	0	0	0	0	0	0	0	0	0	0	0	0	0	0	0	0	0	0	0	0	0	0	0	0	0	0	0	0
CPI-SS04A7BCE8D	NPPA_NPR3	simple:P01160	simple:P17342	ENSG00000175206	ENSG00000113389	True	False	True	I2D,InnateDB-All	False	0	0	0	0	0	0	0	0	0	0	0	0	0	0	0	0	0	0	0	0	0	0.022	0	0.022	0.022	0.039	0.024	0	0.022	0	0.022	0.022	0.023	0.023	0.037	0.023	0.031	0.031	0
CPI-SS0779676D0	NPPB_NPR2	simple:P16860	simple:P20594	ENSG00000120937	ENSG00000159899	True	False	True	I2D,InnateDB-All	False	0	0	0	0	0	0	0	0	0	0	0	0	0	0	0	0	0	0	0	0	0	0	0	0	0	0	0	0	0	0	0	0	0	0	0	0	0	0	0.001
CPI-SS0230EE330	NPPA_NPR2	simple:P01160	simple:P20594	ENSG00000175206	ENSG00000159899	True	False	True	I2D,InnateDB-All	False	0	0	0	0	0	0	0	0	0	0	0	0	0	0	0	0	0	0	0	0.023	0	0.024	0.023	0.024	0.025	0.027	0	0.024	0.023	0.024	0.024	0.024	0.025	0.024	0.023	0.023	0.027	0.032	0.001
CPI-SS0098B5107	ADCYAP1_SCTR	simple:P18509	simple:P47872	ENSG00000141433	ENSG00000080293	True	False	True	I2D,InnateDB-All	False	0	0	0.002	0	0	0	0	0.001	0	0	0	0	0	0	0	0	0	0	0	0	0	0.298	0	0	0	0	0.297	0	0	0	0	0	0	0	0	0	0	0	0
CPI-SS021F26C73	SCT_SCTR	simple:P09683	simple:P47872	ENSG00000070031	ENSG00000080293	True	False	True	guidetopharmacology.org	False	0	0	0.002	0	0	0	0	0.001	0	0	0	0	0	0	0	0	0	0	0	0	0	0	0	0	0	0	0	0	0	0	0	0	0	0	0	0	0	0	0
CPI-SS0133239EA	ADCYAP1_ADCYAP1R1	simple:P18509	simple:P41586	ENSG00000141433	ENSG00000078549	True	False	True	I2D,IMEx	False	0	0	0	0	0	0	0	0	0	0	0	0.001	0	0	0	0	0	0.006	0	0	0	0	0	0	0	0	0	0	0	0	0.296	0	0	0	0	0	0.301	0	0
CPI-SS0BC7CD11B	LGALS9_MET	simple:O00182	simple:P08581	ENSG00000168961	ENSG00000105976	True	False	True	InnateDB-All	False	0.063	0.132	0.129	0.066	0.063	0.063	0.137	0.15	0.063	0.063	0.063	0.063	0.063	0.071	0.063	0.144	0	0.119	0.145	0.155	0.224	0.221	0.158	0.154	0.154	0.229	0.242	0.155	0.155	0.155	0.155	0.154	0.163	0.155	0.235	0	0.211	0.237	0.357
CPI-SS0419B80C4	LGALS9_LRP1	simple:O00182	simple:Q07954	ENSG00000168961	ENSG00000123384	True	False	True	InnateDB-All	False	0.064	0.097	0.128	0.064	0.064	0.065	0.205	0.092	0.063	0.064	0.068	0.066	0.067	0.075	0.065	0.101	0.063	0.21	0.193	0.156	0.188	0.219	0.156	0.156	0.157	0.297	0.184	0.155	0.156	0.16	0.158	0.159	0.167	0.157	0.193	0.155	0.301	0.285	0.358
CPI-SS02928C71A	PDGFB_LRP1	simple:P01127	simple:Q07954	ENSG00000100311	ENSG00000123384	True	False	True	I2D,InnateDB-All	False	0.005	0.037	0.068	0.005	0.005	0.006	0.146	0.033	0.004	0.005	0.009	0.007	0.008	0.016	0.006	0.042	0.004	0.15	0.134	0	0	0	0	0	0	0	0	0	0	0	0	0	0	0	0	0	0	0	0.003
CPI-SS006C6537E	MDK_LRP1	simple:P21741	simple:Q07954	ENSG00000110492	ENSG00000123384	True	False	True	I2D,InnateDB-All	False	0.028	0.06	0.091	0.028	0.027	0.029	0.169	0.056	0.027	0.028	0.031	0.03	0.031	0.039	0.029	0.065	0.027	0.173	0.157	0.976	1.008	1.039	0.976	0.975	0.977	1.117	1.004	0.975	0.976	0.979	0.978	0.979	0.987	0.976	1.013	0.975	1.121	1.105	0.783
CPI-SS0984C2931	WNT3A_LRP1	simple:P56704	simple:Q07954	ENSG00000154342	ENSG00000123384	True	False	True	I2D	False	0	0	0	0	0	0	0	0	0	0	0	0	0	0	0	0	0	0	0	0	0	0	0	0	0	0	0	0	0	0	0	0	0	0	0	0	0	0	0.002
CPI-SS014958F32	LGALS9_CD47	simple:O00182	simple:Q08722	ENSG00000168961	ENSG00000196776	True	False	True	InnateDB-All	False	0.332	0.448	0.456	0.388	0.518	0.314	0.386	0.28	0.275	0.318	0.391	0.391	0.34	0.311	0.34	0.259	0.297	0.309	0.294	0.424	0.54	0.548	0.48	0.61	0.406	0.478	0.372	0.367	0.409	0.482	0.483	0.432	0.403	0.431	0.351	0.389	0.401	0.386	0.626
CPI-SS0339AE950	SIRPA_CD47	simple:P78324	simple:Q08722	ENSG00000198053	ENSG00000196776	False	True	True	curated	False	0.27	0.386	0.394	0.326	0.457	0.252	0.324	0.218	0.213	0.256	0.329	0.329	0.278	0.249	0.278	0.197	0.235	0.248	0.232	0.28	0.395	0.403	0.336	0.466	0.261	0.333	0.227	0.222	0.265	0.338	0.339	0.287	0.258	0.287	0.207	0.244	0.257	0.241	0.302
CPI-SS0A9FB762A	LGALS9_PTPRK	simple:O00182	simple:Q15262	ENSG00000168961	ENSG00000152894	True	False	True	InnateDB-All	False	0.074	0.181	0.16	0.09	0.186	0.229	0.226	0.126	0.066	0.068	0.071	0.069	0.091	0.092	0.066	0.114	0.128	0.166	0.183	0.166	0.273	0.252	0.182	0.278	0.321	0.318	0.217	0.158	0.16	0.163	0.161	0.182	0.184	0.158	0.205	0.22	0.258	0.275	0.368
CPI-SS0472C478C	BMP7_PTPRK	simple:P18075	simple:Q15262	ENSG00000101144	ENSG00000152894	True	False	True	InnateDB-All	False	0	0	0	0	0	0	0	0	0	0	0	0	0	0	0	0	0	0	0	0	0	0	0	0	0	0	0	0	0	0	0	0	0	0	0	0	0	0	0.069
CPI-SS0CB863B46	WNT5A_PTPRK	simple:P41221	simple:Q15262	ENSG00000114251	ENSG00000152894	True	False	True	InnateDB-All	False	0	0	0	0	0	0	0	0	0	0	0	0	0	0	0	0	0	0	0	0.132	0.238	0.218	0.147	0.244	0.286	0.284	0.183	0.124	0.126	0.128	0.126	0.148	0.149	0.124	0.171	0.185	0.223	0.24	0.058
CPI-SS002DF6C31	LGALS9_SLC1A5	simple:O00182	simple:Q15758	ENSG00000168961	ENSG00000105281	True	False	True	I2D,InnateDB-All	False	0.149	0.192	0.22	0.206	0.216	0.105	0.091	0.105	0.141	0.2	0.163	0.169	0.092	0.134	0.154	0.085	0.095	0.094	0.085	0.241	0.283	0.312	0.298	0.308	0.196	0.183	0.197	0.233	0.291	0.254	0.261	0.184	0.225	0.246	0.177	0.187	0.185	0.177	0.443
CPI-SS08877A081	LGALS9_COLEC12	simple:O00182	simple:Q5KU26	ENSG00000168961	ENSG00000158270	True	False	True	InnateDB-All	False	0	0	0.063	0.063	0.062	0.063	0.067	0	0.063	0.063	0	0.063	0.063	0.064	0.063	0.114	0	0.066	0.069	0	0	0.155	0.155	0.154	0.155	0.159	0	0.155	0.155	0	0.154	0.155	0.155	0.155	0.206	0	0.157	0.161	0
CPI-SS0E23CEB91	LGALS9_HAVCR2	simple:O00182	simple:Q8TDQ0	ENSG00000168961	ENSG00000135077	True	False	True	curated	False	0.225	0.069	0.068	0.125	0.066	0.064	0.07	0.067	0.076	0.075	0.167	0.069	0.077	0.086	0.117	0.067	0.076	0.066	0	0.317	0.16	0.16	0.217	0.157	0.155	0.162	0.159	0.168	0.166	0.259	0.161	0.169	0.178	0.209	0.159	0.167	0.158	0	0.519
CPI-SS09C52F54E	LGALS9_SORL1	simple:O00182	simple:Q92673	ENSG00000168961	ENSG00000137642	True	False	True	InnateDB-All	False	0.123	0.106	0.192	0.157	0.108	0.131	0.267	0.178	0.112	0.173	0.226	0.198	0.203	0.209	0.143	0.127	0.143	0.259	0.191	0.215	0.197	0.284	0.249	0.2	0.223	0.358	0.269	0.204	0.265	0.318	0.29	0.295	0.301	0.234	0.219	0.235	0.351	0.283	0.417
CPI-SS083CBFACD	MDK_SORL1	simple:P21741	simple:Q92673	ENSG00000110492	ENSG00000137642	True	False	True	InnateDB-All	False	0.087	0.069	0.156	0.121	0.072	0.095	0.23	0.141	0.075	0.137	0.189	0.162	0.167	0.173	0.106	0.091	0.107	0.223	0.155	1.035	1.017	1.104	1.068	1.02	1.043	1.178	1.089	1.023	1.085	1.137	1.11	1.114	1.121	1.054	1.039	1.055	1.171	1.103	0.842
CPI-SS0D3C90DDA	WISP3_SORL1	simple:O95389	simple:Q92673	ENSG00000112761	ENSG00000137642	True	False	True	InnateDB-All	False	0	0	0	0	0	0	0	0	0	0	0	0	0	0	0	0	0	0	0	0	0	0	0	0	0	0	0	0	0	0	0	0	0	0	0	0	0	0	0.061
CPI-SS048346C2B	LGALS9_MRC2	simple:O00182	simple:Q9UBG0	ENSG00000168961	ENSG00000011028	True	False	True	InnateDB-All	False	0.063	0.066	0.064	0.071	0.079	0.066	0.098	0.066	0.063	0.064	0.069	0.065	0.068	0.077	0.063	0.065	0.092	0.071	0.068	0.154	0.158	0.156	0.163	0.171	0.158	0.189	0.158	0.155	0.156	0.16	0.157	0.16	0.169	0.155	0.156	0.184	0.163	0.16	0.356
CPI-SS0014DB67C	CER1_MRC2	simple:O95813	simple:Q9UBG0	ENSG00000147869	ENSG00000011028	True	False	True	InnateDB-All	False	0	0	0	0	0	0	0	0	0	0	0	0	0	0	0	0	0	0	0	0	0	0	0	0	0	0	0	0	0	0	0	0	0	0	0	0	0	0	0
CPI-SS05A26A1DE	PDGFB_PDGFRB	simple:P01127	simple:P09619	ENSG00000100311	ENSG00000113721	True	False	True	curated	False	0.006	0	0.004	0.004	0.005	0.004	0.004	0	0.003	0	0.016	0.004	0.003	0.004	0.004	0.004	0.004	0.007	0	0	0	0	0	0	0	0	0	0	0	0	0	0	0	0	0	0	0	0	0.004
CPI-SS0FEEB187C	PDGFB_PDGFRA	simple:P01127	simple:P16234	ENSG00000100311	ENSG00000134853	True	False	True	curated	False	0	0.009	0.011	0	0	0.003	0.008	0.006	0.003	0.003	0	0.004	0.003	0	0	0.004	0	0.004	0	0	0	0	0	0	0	0	0	0	0	0	0	0	0	0	0	0	0	0	0
CPI-SS0B70EB09E	PDGFA_PDGFRA	simple:P04085	simple:P16234	ENSG00000197461	ENSG00000134853	True	False	True	curated	False	0	0.012	0.014	0	0	0.007	0.011	0.009	0.007	0.007	0	0.007	0.007	0	0	0.007	0	0.008	0	0	0.169	0.171	0	0	0.164	0.168	0.166	0.164	0.164	0	0.164	0.164	0	0	0.164	0	0.165	0	0
CPI-SS0CB4F2FE4	PDGFB_ADGRV1	simple:P01127	simple:Q8WXG9	ENSG00000100311	ENSG00000164199	True	False	True	InnateDB-All	False	0.005	0.099	0.055	0.004	0.004	0.004	0.251	0.064	0.006	0.005	0.008	0.008	0.007	0.009	0	0.008	0.005	0.138	0.189	0	0	0	0	0	0	0	0	0	0	0	0	0	0	0	0	0	0	0	0.002
CPI-SS023ABAE18	XCL1_ADGRV1	simple:P47992	simple:Q8WXG9	ENSG00000143184	ENSG00000164199	True	False	True	InnateDB-All	False	0.344	0.438	0.394	0.343	0.343	0.344	0.591	0.403	0.345	0.344	0.347	0.347	0.346	0.349	0	0.347	0.344	0.477	0.528	0.011	0.105	0.061	0.01	0.01	0.01	0.257	0.07	0.012	0.011	0.014	0.014	0.013	0.015	0	0.014	0.011	0.144	0.195	0.014
CPI-SS03D887978	IFNE_ADGRV1	simple:Q86WN2	simple:Q8WXG9	ENSG00000184995	ENSG00000164199	True	False	True	InnateDB-All	False	0	0	0	0	0	0	0	0	0	0	0	0	0	0	0	0	0	0	0	0	0	0	0	0	0	0	0	0	0	0	0	0	0	0	0	0	0	0	0.005
CPI-SS027E12A36	MDK_PTPRZ1	simple:P21741	simple:P23471	ENSG00000110492	ENSG00000106278	True	False	False	curated	False	0	0.036	0.048	0	0	0	0.036	0.026	0	0	0	0	0	0.026	0	0.05	0.026	0.038	0.039	0	0.984	0.996	0	0	0	0.984	0.974	0	0	0	0	0	0.974	0	0.997	0.974	0.985	0.987	0
CPI-SS04E690D72	PTN_PTPRZ1	simple:P21246	simple:P23471	ENSG00000105894	ENSG00000106278	True	False	False	curated	False	0	0.01	0.023	0	0	0	0.01	0.001	0	0	0	0	0	0.001	0	0.024	0.001	0.012	0.013	0	0.029	0.041	0	0	0	0.029	0.02	0	0	0	0	0	0.02	0	0.043	0.019	0.031	0.032	0
CPI-SS012AFC842	MDK_ALK	simple:P21741	simple:Q9UM73	ENSG00000110492	ENSG00000171094	True	False	True	curated	False	0.026	0	0.026	0	0.026	0.026	0.026	0	0	0	0	0.026	0	0	0	0	0	0.027	0	0.974	0	0.974	0	0.974	0.974	0.974	0	0	0	0	0.974	0	0	0	0	0	0.975	0	0.782
CPI-SS05D7900BF	PTN_ALK	simple:P21246	simple:Q9UM73	ENSG00000105894	ENSG00000171094	True	False	True	curated	False	0.001	0	0.001	0	0.001	0.001	0.001	0	0	0	0	0.001	0	0	0	0	0	0.002	0	0.02	0	0.02	0	0.02	0.02	0.019	0	0	0	0	0.019	0	0	0	0	0	0.021	0	0.035
CPI-SS048604E28	WNT3A_FZD8	simple:P56704	simple:Q9H461	ENSG00000154342	ENSG00000177283	True	False	True	IMEx,IntAct	False	0	0	0	0	0	0	0	0	0	0	0	0	0	0	0	0	0	0	0	0	0	0	0	0	0	0	0	0	0	0	0	0	0	0	0	0	0	0	0
CPI-SS0193C3064	WNT1_FZD8	simple:P04628	simple:Q9H461	ENSG00000125084	ENSG00000177283	True	False	True	I2D,InnateDB-All	False	0	0	0.011	0.011	0.009	0.009	0.025	0.014	0.009	0	0	0.009	0.009	0.011	0	0.022	0.009	0.037	0	0	0	0.007	0.006	0.004	0.005	0.02	0.01	0.004	0	0	0.004	0.005	0.006	0	0.017	0.005	0.033	0	0
CPI-SS0D782F60B	WNT4_FZD8	simple:P56705	simple:Q9H461	ENSG00000162552	ENSG00000177283	True	False	True	I2D	False	0	0	0	0	0	0	0	0	0	0	0	0	0	0	0	0	0	0	0	0	0	0.022	0.021	0.019	0.02	0.035	0.025	0.019	0	0	0.019	0.019	0.021	0	0.032	0.02	0.048	0	0
CPI-SS080C0EEB8	WNT3A_FZD1	simple:P56704	simple:Q9UP38	ENSG00000154342	ENSG00000157240	True	False	True	I2D,InnateDB-All	False	0	0	0	0	0	0	0	0	0	0	0	0	0	0	0	0	0	0	0	0	0	0	0	0	0	0	0	0	0	0	0	0	0	0	0	0	0	0	0
CPI-SS0B2D5BA95	WNT5A_FZD1	simple:P41221	simple:Q9UP38	ENSG00000114251	ENSG00000157240	True	False	True	curated	False	0	0	0	0	0	0	0	0	0	0	0	0	0	0	0	0	0	0	0	0	0.131	0.124	0.121	0.13	0.122	0.149	0.122	0.12	0.121	0.122	0.12	0.12	0.121	0.12	0.15	0.122	0.134	0.125	0
CPI-SS0DC5ADBF1	WNT1_FZD1	simple:P04628	simple:Q9UP38	ENSG00000125084	ENSG00000157240	True	False	True	curated	False	0	0.02	0.013	0.01	0.019	0.011	0.037	0.01	0.009	0.01	0.01	0.009	0.009	0.01	0.009	0.039	0.011	0.022	0.014	0	0.015	0.009	0.005	0.015	0.007	0.033	0.006	0.005	0.005	0.006	0.004	0.004	0.005	0.004	0.034	0.006	0.018	0.009	0
CPI-SS0CA020C34	WNT4_FZD1	simple:P56705	simple:Q9UP38	ENSG00000162552	ENSG00000157240	True	False	True	I2D	False	0	0	0	0	0	0	0	0	0	0	0	0	0	0	0	0	0	0	0	0	0.03	0.023	0.02	0.03	0.021	0.048	0.021	0.019	0.02	0.021	0.019	0.019	0.02	0.019	0.049	0.021	0.033	0.024	0
CPI-SS0E4DE8215	WNT2_FZD1	simple:P09544	simple:Q9UP38	ENSG00000105989	ENSG00000157240	True	False	True	I2D	False	0	0	0	0	0	0	0	0	0	0	0	0	0	0	0	0	0	0	0	0	0	0	0	0	0	0	0	0	0	0	0	0	0	0	0	0	0	0	0
CPI-SS0E7523314	WNT3_FZD1	simple:P56703	simple:Q9UP38	ENSG00000108379	ENSG00000157240	True	False	True	I2D	False	0	0	0	0	0	0	0	0	0	0	0	0	0	0	0	0	0	0	0	0	0	0	0	0	0	0	0	0	0	0	0	0	0	0	0	0	0	0	0
CPI-SS0D81C6C1D	WNT7B_FZD1	simple:P56706	simple:Q9UP38	ENSG00000188064	ENSG00000157240	True	False	True	curated	False	0	0.012	0.005	0.002	0.011	0.003	0.029	0.002	0.001	0.002	0.003	0.001	0.001	0.002	0.001	0.031	0.003	0.014	0.006	0	0.093	0.087	0.083	0.093	0.085	0.111	0.084	0.083	0.083	0.084	0.082	0.082	0.083	0.082	0.112	0.084	0.096	0.087	0
CPI-SS0261EA048	WNT3A_FZD2	simple:P56704	simple:Q14332	ENSG00000154342	ENSG00000180340	True	False	True	InnateDB-All	False	0	0	0	0	0	0	0	0	0	0	0	0	0	0	0	0	0	0	0	0	0	0	0	0	0	0	0	0	0	0	0	0	0	0	0	0	0	0	0
CPI-SS01C2BA5C8	WNT5A_FZD2	simple:P41221	simple:Q14332	ENSG00000114251	ENSG00000180340	True	False	True	curated	False	0	0	0	0	0	0	0	0	0	0	0	0	0	0	0	0	0	0	0	0	0	0.125	0.121	0.12	0.12	0.125	0.121	0.12	0	0	0.12	0	0	0	0	0	0	0.129	0
CPI-SS02C418D99	WNT2_FZD2	simple:P09544	simple:Q14332	ENSG00000105989	ENSG00000180340	True	False	True	curated	False	0	0	0	0	0	0	0	0	0	0	0	0	0	0	0	0	0	0	0	0	0	0	0	0	0	0	0	0	0	0	0	0	0	0	0	0	0	0	0
CPI-SS0097929A7	BMP7_SLAMF1	simple:P18075	simple:Q13291	ENSG00000101144	ENSG00000117090	True	False	True	InnateDB-All	False	0	0	0	0	0	0	0	0	0	0	0	0	0	0	0	0	0	0	0	0	0	0	0	0	0	0	0	0	0	0	0	0	0	0	0	0	0	0	0.127
CPI-SS0E32BEF02	WNT5A_FZD5	simple:P41221	simple:Q13467	ENSG00000114251	ENSG00000163251	True	False	True	curated	False	0	0	0	0	0	0	0	0	0	0	0	0	0	0	0	0	0	0	0	0.12	0.129	0.126	0.125	0.12	0.12	0.143	0.126	0.122	0.121	0.122	0.121	0.12	0.122	0.12	0.127	0.121	0.124	0.125	0.047
CPI-SS05550A895	WNT7A_FZD5	simple:O00755	simple:Q13467	ENSG00000154764	ENSG00000163251	True	False	True	curated	False	0	0	0	0	0	0	0	0	0	0	0	0	0	0	0	0	0	0	0	0	0	0	0	0	0	0	0	0	0	0	0	0	0	0	0	0	0	0	0.001
CPI-SS0D4F593F1	WNT5A_EPHA7	simple:P41221	simple:Q15375	ENSG00000114251	ENSG00000135333	True	False	True	InnateDB-All	False	0	0	0	0	0	0	0	0	0	0	0	0	0	0	0	0	0	0	0	0	0	0.126	0	0	0	0.135	0.122	0	0.12	0	0	0	0	0.12	0	0	0.131	0.164	0
CPI-SS01DCC7684	EFNA2_EPHA7	simple:O43921	simple:Q15375	ENSG00000099617	ENSG00000135333	False	False	True	curated	False	0	0	0	0	0	0	0	0	0	0	0	0	0	0	0	0	0	0	0	0	0	0	0	0	0	0	0	0	0	0	0	0	0	0	0	0	0	0	0
CPI-SS03E450F99	EFNA1_EPHA7	simple:P20827	simple:Q15375	ENSG00000169242	ENSG00000135333	True	False	True	curated	False	0	0	0.011	0	0	0	0.02	0.007	0	0.005	0	0	0	0	0.005	0	0	0.016	0.049	0	0	0.18	0	0	0	0.189	0.176	0	0.174	0	0	0	0	0.174	0	0	0.185	0.218	0
CPI-SS0D5DBB634	EFNA3_EPHA7	simple:P52797	simple:Q15375	ENSG00000143590	ENSG00000135333	False	False	True	curated	False	0	0	0.008	0	0	0	0.017	0.004	0	0.002	0	0	0	0	0.002	0	0	0.013	0.046	0	0	0.047	0	0	0	0.056	0.043	0	0.04	0	0	0	0	0.041	0	0	0.052	0.085	0
CPI-SS0F81DBF22	EFNA4_EPHA7	simple:P52798	simple:Q15375	ENSG00000243364	ENSG00000135333	True	False	True	curated	False	0	0	0.027	0	0	0	0.036	0.023	0	0.021	0	0	0	0	0.021	0	0	0.032	0.065	0	0	0.049	0	0	0	0.057	0.045	0	0.042	0	0	0	0	0.043	0	0	0.054	0.087	0
CPI-SS028688B7B	EFNA5_EPHA7	simple:P52803	simple:Q15375	ENSG00000184349	ENSG00000135333	False	False	True	curated	False	0	0	0.008	0	0	0	0.017	0.004	0	0.002	0	0	0	0	0.002	0	0	0.014	0.047	0	0	0.037	0	0	0	0.046	0.033	0	0.031	0	0	0	0	0.031	0	0	0.043	0.076	0
CPI-SS0C56C483F	WNT5A_ANTXR1	simple:P41221	simple:Q9H6X2	ENSG00000114251	ENSG00000169604	True	False	True	InnateDB-All	False	0	0	0	0	0	0	0	0	0	0	0	0	0	0	0	0	0	0	0	0.12	0.143	0.13	0.126	0.149	0.148	0.153	0.159	0.12	0.121	0.122	0.12	0.121	0.122	0	0.13	0.127	0.156	0.131	0.047
CPI-SS0331C5A49	GDF11_ANTXR1	simple:O95390	simple:Q9H6X2	ENSG00000135414	ENSG00000169604	True	False	True	InnateDB-All	False	0.006	0.028	0.015	0.011	0.034	0.033	0.039	0.044	0.006	0.006	0.007	0.005	0.006	0.007	0	0.015	0.012	0.042	0.016	0.036	0.058	0.045	0.041	0.064	0.063	0.069	0.074	0.036	0.036	0.037	0.035	0.036	0.037	0	0.045	0.042	0.072	0.046	0.008
CPI-SS0E7CBFD03	WNT5A_ROR2	simple:P41221	simple:Q01974	ENSG00000114251	ENSG00000169071	True	False	True	I2D	False	0	0	0	0	0	0	0	0	0	0	0	0	0	0	0	0	0	0	0	0.12	0	0.12	0	0.12	0.12	0.21	0	0	0.123	0.121	0.121	0	0.122	0.12	0.131	0.12	0.191	0.156	0.047
CPI-SS00A6240B6	WNT1_ROR2	simple:P04628	simple:Q01974	ENSG00000125084	ENSG00000169071	True	False	True	InnateDB-All	False	0.009	0	0.009	0	0.009	0.009	0.098	0	0	0.012	0.01	0.009	0	0.01	0.009	0.019	0.009	0.08	0.044	0.005	0	0.004	0	0.004	0.005	0.094	0	0	0.007	0.005	0.005	0	0.006	0.005	0.015	0.004	0.075	0.04	0.002
CPI-SS002673EFE	WNT5A_FZD3	simple:P41221	simple:Q9NPG1	ENSG00000114251	ENSG00000104290	True	False	True	curated	False	0	0	0	0	0	0	0	0	0	0	0	0	0	0	0	0	0	0	0	0.124	0.174	0.164	0.13	0.121	0.12	0.144	0.152	0.154	0.126	0.125	0.131	0.129	0.13	0.124	0.123	0.148	0.142	0.186	0.051
CPI-SS014B0FCD2	WNT1_FZD3	simple:P04628	simple:Q9NPG1	ENSG00000125084	ENSG00000104290	True	False	True	I2D	False	0.013	0.062	0.052	0.019	0.01	0.009	0.032	0.04	0.043	0.015	0.014	0.02	0.018	0.019	0.013	0.011	0.036	0.03	0.075	0.009	0.058	0.048	0.015	0.006	0.005	0.028	0.036	0.038	0.011	0.01	0.015	0.014	0.014	0.009	0.007	0.032	0.026	0.07	0.006
CPI-SS0F26BB901	WNT2_FZD3	simple:P09544	simple:Q9NPG1	ENSG00000105989	ENSG00000104290	True	False	True	curated	False	0	0	0	0	0	0	0	0	0	0	0	0	0	0	0	0	0	0	0	0	0	0	0	0	0	0	0	0	0	0	0	0	0	0	0	0	0	0	0.005
CPI-SS073F3FAD5	WNT5A_ROR1	simple:P41221	simple:Q01973	ENSG00000114251	ENSG00000185483	True	False	True	IMEx	False	0	0	0	0	0	0	0	0	0	0	0	0	0	0	0	0	0	0	0	0	0.128	0.12	0.124	0.124	0.122	0.197	0	0.12	0.121	0.121	0.121	0.12	0.123	0	0.129	0.12	0.15	0.146	0
CPI-SS0179FBFD3	TNFRSF10A_TNFSF10	simple:O00220	simple:P50591	ENSG00000104689	ENSG00000121858	True	True	False	curated	False	0.225	0.226	0.257	0.164	0.074	0.062	0.06	0.073	0.122	0.131	0.207	0.118	0.096	0.135	0.175	0.111	0.087	0.067	0.092	0	0	0	0	0	0	0	0	0	0	0	0	0	0	0	0	0	0	0	0.199
CPI-SS0AD0ED887	TNFRSF11B_TNFSF10	simple:O00300	simple:P50591	ENSG00000164761	ENSG00000121858	True	False	False	curated	False	0.177	0.177	0.209	0.116	0.026	0.013	0.012	0.024	0.074	0.083	0.159	0.069	0.047	0.087	0.127	0.062	0.038	0.018	0.043	0.182	0.182	0.214	0.121	0.031	0.018	0.017	0.029	0.079	0.088	0.164	0.074	0.052	0.092	0.132	0.067	0.043	0.023	0.048	0.206
CPI-SS0898D7F7F	TNFRSF10B_TNFSF10	simple:O14763	simple:P50591	ENSG00000120889	ENSG00000121858	True	True	False	curated	False	0.207	0.207	0.239	0.146	0.056	0.043	0.042	0.054	0.103	0.113	0.188	0.099	0.077	0.117	0.156	0.092	0.068	0.048	0.073	0.239	0.24	0.271	0.178	0.088	0.075	0.074	0.087	0.136	0.145	0.221	0.132	0.11	0.149	0.189	0.125	0.1	0.081	0.106	0.225
CPI-SS01ECFDA18	TNFRSF10C_TNFSF10	simple:O14798	simple:P50591	ENSG00000173535	ENSG00000121858	True	True	False	curated	False	0.177	0.178	0.209	0.116	0.027	0.014	0.012	0.025	0.074	0.083	0.159	0.07	0.048	0.088	0.127	0.063	0.039	0.019	0.044	0.185	0.186	0.217	0.124	0.034	0.021	0.02	0.033	0.082	0.091	0.167	0.078	0.056	0.095	0.135	0.071	0.047	0.027	0.052	0.179
CPI-SS01F908B16	TFF1_FCRL4	simple:P04155	simple:Q96PJ5	ENSG00000160182	ENSG00000163518	True	False	True	IMEx,InnateDB-All,IntAct	False	0	0	0	0	0	0	0	0	0	0	0	0	0	0	0	0	0	0	0	0.008	0	0.009	0.009	0.008	0	0	0	0	0.008	0.014	0	0	0	0	0	0.008	0	0	0.009
CPI-SS0E0BCE16F	FGFR1_FGF5	simple:P11362	simple:P12034	ENSG00000077782	ENSG00000138675	True	True	False	I2D,InnateDB-All	False	0.002	0	0.009	0	0.002	0.002	0.02	0.016	0	0	0	0.003	0	0.004	0	0	0	0.008	0.005	0.007	0	0.014	0	0.007	0.007	0.025	0.021	0	0	0	0.008	0	0.009	0	0	0	0.014	0.01	0.003
CPI-SS039799099	FGFR1_NCAM1	simple:P11362	simple:P13591	ENSG00000077782	ENSG00000149294	True	True	True	curated	False	0.009	0	0.003	0.013	0.004	0.003	0.006	0.022	0.003	0.006	0.123	0.003	0.002	0.003	0.009	0	0.006	0	0.15	0.014	0	0.008	0.018	0.009	0.008	0.011	0.027	0.008	0.011	0.128	0.008	0.007	0.008	0.014	0	0.011	0	0.155	0.01
CPI-SS07833475A	FGFR1_FGF7	simple:P11362	simple:P21781	ENSG00000077782	ENSG00000140285	True	True	False	I2D	False	0.003	0	0.003	0	0.002	0.002	0.003	0	0	0.002	0.004	0.002	0.002	0	0.003	0.003	0	0	0	0.009	0	0.008	0	0.007	0.007	0.008	0	0	0.007	0.009	0.007	0.007	0	0.008	0.008	0	0	0	0.004
CPI-SS038E93B77	FGFR1_FGF9	simple:P11362	simple:P31371	ENSG00000077782	ENSG00000102678	True	True	False	I2D,InnateDB-All	False	0.004	0.008	0.003	0.004	0.003	0.003	0.015	0	0.004	0.004	0.003	0.006	0.006	0.003	0	0.002	0	0.005	0.005	0.009	0.013	0.008	0.009	0.008	0.008	0.02	0	0.009	0.009	0.008	0.011	0.011	0.008	0	0.007	0	0.01	0.01	0.005
CPI-SS0907A7598	FGFR2_FGF9	simple:P21802	simple:P31371	ENSG00000066468	ENSG00000102678	True	True	False	I2D,InnateDB-All	False	0.002	0.007	0.002	0.003	0.002	0.001	0.014	0	0.003	0.002	0.002	0.005	0.004	0.002	0	0.001	0	0.004	0.004	0.015	0.019	0.014	0.015	0.014	0.014	0.026	0	0.015	0.015	0.014	0.017	0.017	0.014	0	0.013	0	0.016	0.016	0.052
CPI-SS0649EA05F	FGFR4_FGF9	simple:P22455	simple:P31371	ENSG00000160867	ENSG00000102678	True	True	False	I2D	False	0	0	0	0	0	0	0	0	0	0	0	0	0	0	0	0	0	0	0	0	0	0	0	0	0	0	0	0	0	0	0	0	0	0	0	0	0	0	0.002
CPI-SS07A9A501C	FGFR3_FGF9	simple:P22607	simple:P31371	ENSG00000068078	ENSG00000102678	True	True	False	I2D,InnateDB-All	False	0.002	0.007	0.002	0.003	0.002	0.001	0.014	0	0.003	0.002	0.002	0.005	0.004	0.002	0	0.001	0	0.004	0.004	0.116	0.12	0.115	0.116	0.115	0.115	0.127	0	0.116	0.115	0.115	0.118	0.118	0.115	0	0.114	0	0.117	0.117	0.138
CPI-SS0769B1FF3	FGFR1_FGF8	simple:P11362	simple:P55075	ENSG00000077782	ENSG00000107831	True	True	False	I2D,IMEx,InnateDB-All,IntAct	False	0	0.033	0.005	0	0	0	0	0.008	0	0	0	0	0.002	0	0	0	0	0	0	0	0.038	0.01	0	0	0	0	0.013	0	0	0	0	0.007	0	0	0	0	0	0	0
CPI-SS07BA4A3B7	FGFR2_FGF8	simple:P21802	simple:P55075	ENSG00000066468	ENSG00000107831	True	True	False	I2D,IMEx,InnateDB-All,IntAct	False	0	0.032	0.004	0	0	0	0	0.007	0	0	0	0	0.001	0	0	0	0	0	0	0	0.044	0.016	0	0	0	0	0.019	0	0	0	0	0.013	0	0	0	0	0	0	0
CPI-SS05C077A1E	FGFR4_FGF8	simple:P22455	simple:P55075	ENSG00000160867	ENSG00000107831	True	True	False	I2D	False	0	0	0	0	0	0	0	0	0	0	0	0	0	0	0	0	0	0	0	0	0	0	0	0	0	0	0	0	0	0	0	0	0	0	0	0	0	0	0
CPI-SS0D99CC068	FGFR3_FGF8	simple:P22607	simple:P55075	ENSG00000068078	ENSG00000107831	True	True	False	I2D,IMEx,InnateDB-All	False	0	0.032	0.004	0	0	0	0	0.007	0	0	0	0	0.001	0	0	0	0	0	0	0	0.145	0.117	0	0	0	0	0.12	0	0	0	0	0.114	0	0	0	0	0	0	0
CPI-SS07A0F4D73	FGFR1_FGF23	simple:P11362	simple:Q9GZV9	ENSG00000077782	ENSG00000118972	True	True	False	IMEx,InnateDB-All	False	0	0	0	0	0	0	0.002	0	0	0	0	0	0	0	0	0	0	0	0	0	0	0	0	0	0	0.007	0	0	0	0	0	0	0	0	0	0	0	0	0
CPI-SS01D785DBA	FGFR2_FGF23	simple:P21802	simple:Q9GZV9	ENSG00000066468	ENSG00000118972	True	True	False	I2D,IMEx,InnateDB-All,IntAct	False	0	0	0	0	0	0	0.001	0	0	0	0	0	0	0	0	0	0	0	0	0	0	0	0	0	0	0.013	0	0	0	0	0	0	0	0	0	0	0	0	0
CPI-SS0883B7EE4	FGFR3_FGF23	simple:P22607	simple:Q9GZV9	ENSG00000068078	ENSG00000118972	True	True	False	I2D	False	0	0	0	0	0	0	0.001	0	0	0	0	0	0	0	0	0	0	0	0	0	0	0	0	0	0	0.114	0	0	0	0	0	0	0	0	0	0	0	0	0
CPI-SS0BF490275	FGFR1_KL	simple:P11362	simple:Q9UEF7	ENSG00000077782	ENSG00000133116	True	True	False	I2D	False	0	0	0.002	0	0.002	0.002	0.005	0	0.003	0	0	0	0.002	0	0.002	0.002	0	0.009	0	0	0	0.007	0	0.007	0.007	0.01	0	0.008	0	0	0	0.007	0	0.007	0.007	0	0.014	0	0
CPI-SS06A0B20BD	FGFR2_EPHA4	simple:P21802	simple:P54764	ENSG00000066468	ENSG00000116106	True	True	True	I2D,InnateDB-All	False	0.017	0.1	0.087	0.018	0.002	0.002	0.092	0.014	0.007	0.05	0.035	0.03	0.008	0.037	0.01	0.103	0.015	0.047	0.05	0.03	0.112	0.099	0.03	0.014	0.015	0.105	0.026	0.019	0.063	0.047	0.043	0.02	0.049	0.023	0.116	0.027	0.06	0.062	0.067
CPI-SS0E63AB61E	EFNA2_EPHA4	simple:O43921	simple:P54764	ENSG00000099617	ENSG00000116106	False	False	True	curated	False	0	0	0	0	0	0	0	0	0	0	0	0	0	0	0	0	0	0	0	0	0	0	0	0	0	0	0	0	0	0	0	0	0	0	0	0	0	0	0.017
CPI-SS0EBFE1854	EFNA1_EPHA4	simple:P20827	simple:P54764	ENSG00000169242	ENSG00000116106	True	False	True	curated	False	0.021	0.103	0.091	0.021	0.005	0.006	0.096	0.017	0.01	0.054	0.038	0.034	0.011	0.041	0.014	0.107	0.019	0.051	0.054	0.19	0.273	0.26	0.19	0.174	0.175	0.265	0.187	0.18	0.223	0.208	0.203	0.18	0.21	0.183	0.276	0.188	0.22	0.223	0.379
CPI-SS05B4EB419	EFNA3_EPHA4	simple:P52797	simple:P54764	ENSG00000143590	ENSG00000116106	False	False	True	curated	False	0.018	0.101	0.088	0.019	0.003	0.003	0.093	0.015	0.008	0.051	0.036	0.031	0.009	0.038	0.011	0.104	0.016	0.048	0.051	0.057	0.139	0.127	0.057	0.041	0.042	0.132	0.053	0.046	0.09	0.074	0.07	0.047	0.077	0.05	0.143	0.054	0.087	0.089	0.04
CPI-SS0659DBE72	EFNA4_EPHA4	simple:P52798	simple:P54764	ENSG00000243364	ENSG00000116106	True	False	True	curated	False	0.037	0.12	0.107	0.037	0.021	0.022	0.112	0.034	0.027	0.07	0.054	0.05	0.027	0.057	0.03	0.123	0.035	0.067	0.07	0.059	0.141	0.129	0.059	0.043	0.044	0.134	0.055	0.048	0.092	0.076	0.072	0.049	0.079	0.052	0.145	0.056	0.089	0.091	0.098
CPI-SS0FC01B947	EFNA5_EPHA4	simple:P52803	simple:P54764	ENSG00000184349	ENSG00000116106	False	False	True	curated	False	0.018	0.101	0.088	0.019	0.003	0.003	0.093	0.015	0.008	0.051	0.036	0.031	0.009	0.038	0.011	0.104	0.016	0.048	0.051	0.048	0.13	0.117	0.048	0.032	0.033	0.122	0.044	0.037	0.08	0.065	0.06	0.038	0.067	0.041	0.133	0.045	0.078	0.08	0.026
CPI-SS087E0E3FB	EFNB2_EPHA4	simple:P52799	simple:P54764	ENSG00000125266	ENSG00000116106	False	True	True	curated	False	0.018	0.101	0.088	0.018	0.002	0.003	0.093	0.015	0.008	0.051	0.036	0.031	0.008	0.038	0.011	0.104	0.016	0.048	0.051	0.182	0.265	0.252	0.183	0.167	0.167	0.257	0.179	0.172	0.215	0.2	0.195	0.173	0.202	0.175	0.268	0.18	0.212	0.215	0.16
CPI-SS0816A4ED4	FGFR4_EPHA4	simple:P22455	simple:P54764	ENSG00000160867	ENSG00000116106	True	True	True	I2D,InnateDB-All	False	0	0	0	0	0	0	0	0	0	0	0	0	0	0	0	0	0	0	0	0	0	0	0	0	0	0	0	0	0	0	0	0	0	0	0	0	0	0	0.017
CPI-SS0D1AE5C79	FGFR3_EPHA4	simple:P22607	simple:P54764	ENSG00000068078	ENSG00000116106	True	True	True	I2D,InnateDB-All	False	0.017	0.1	0.087	0.017	0.001	0.002	0.092	0.014	0.007	0.05	0.035	0.03	0.007	0.037	0.01	0.103	0.015	0.047	0.05	0.131	0.213	0.2	0.131	0.115	0.116	0.205	0.127	0.12	0.163	0.148	0.143	0.121	0.15	0.124	0.216	0.128	0.161	0.163	0.153
CPI-SS00D9A0644	FGFR2_CD83	simple:P21802	simple:Q01151	ENSG00000066468	ENSG00000112149	True	True	True	InnateDB-All	False	0.155	0.047	0.127	0.464	0.044	0.027	0.184	0.067	0.158	0.344	0.574	0.321	0.157	0.416	0.46	0.081	0.055	0.254	0.05	0.167	0.059	0.139	0.477	0.056	0.04	0.196	0.079	0.171	0.356	0.587	0.333	0.169	0.428	0.472	0.094	0.068	0.266	0.062	0.204
CPI-SS02E314589	FGFR2_NECTIN1	simple:P21802	simple:Q15223	ENSG00000066468	ENSG00000110400	True	True	True	InnateDB-All	False	0.001	0.07	0.113	0.004	0.003	0.002	0.093	0.041	0.002	0.003	0.007	0.005	0.003	0.006	0.004	0.121	0.003	0.06	0.013	0.014	0.082	0.125	0.016	0.016	0.014	0.105	0.053	0.015	0.016	0.019	0.017	0.015	0.018	0.016	0.134	0.015	0.072	0.025	0.051
CPI-SS02C29C238	FGFR3_NECTIN1	simple:P22607	simple:Q15223	ENSG00000068078	ENSG00000110400	True	True	True	InnateDB-All	False	0.001	0.07	0.113	0.003	0.003	0.002	0.092	0.041	0.002	0.003	0.007	0.005	0.003	0.006	0.003	0.121	0.003	0.06	0.012	0.114	0.183	0.226	0.117	0.116	0.115	0.206	0.154	0.115	0.116	0.12	0.118	0.116	0.119	0.117	0.234	0.116	0.173	0.126	0.137
CPI-SS03F821467	CD96_NECTIN1	simple:P40200	simple:Q15223	ENSG00000153283	ENSG00000110400	True	True	True	curated	False	0.369	0.438	0.481	0.371	0.371	0.37	0.46	0.409	0.37	0.371	0.375	0.373	0.371	0.374	0.371	0.489	0.371	0.428	0.38	0.017	0.086	0.129	0.02	0.019	0.018	0.108	0.057	0.018	0.019	0.023	0.021	0.019	0.022	0.019	0.137	0.019	0.076	0.028	0.011
CPI-SS0CC898553	FGFR2_PTPRR	simple:P21802	simple:Q15256	ENSG00000066468	ENSG00000153233	True	True	True	InnateDB-All	False	0.002	0	0.002	0.001	0.001	0.001	0.002	0.004	0.001	0	0.002	0	0	0	0.001	0	0.001	0.015	0.003	0.014	0	0.014	0.014	0.013	0.013	0.015	0.016	0.013	0	0.014	0	0	0	0.014	0	0.014	0.028	0.015	0.051
CPI-SS0658257AC	FGFR4_PTPRR	simple:P22455	simple:Q15256	ENSG00000160867	ENSG00000153233	True	True	True	InnateDB-All	False	0	0	0	0	0	0	0	0	0	0	0	0	0	0	0	0	0	0	0	0	0	0	0	0	0	0	0	0	0	0	0	0	0	0	0	0	0	0	0.001
CPI-SS098F416C1	FGFR2_XPR1	simple:P21802	simple:Q9UBH6	ENSG00000066468	ENSG00000143324	True	True	True	InnateDB-All	False	0.022	0.067	0.068	0.027	0.032	0.034	0.058	0.053	0.024	0.025	0.025	0.022	0.018	0.036	0.023	0.066	0.03	0.04	0.038	0.034	0.079	0.08	0.039	0.045	0.046	0.071	0.066	0.037	0.038	0.038	0.034	0.031	0.048	0.035	0.078	0.042	0.052	0.05	0.072
CPI-SS0EB136379	WNT1_CD36	simple:P04628	simple:P16671	ENSG00000125084	ENSG00000135218	True	False	True	InnateDB	False	0	0	0.01	0.009	0.009	0.009	0.013	0.017	0	0.009	0	0.01	0.009	0.013	0.009	0.015	0	0.012	0.016	0	0	0.006	0.005	0.004	0.005	0.009	0.013	0	0.005	0	0.006	0.005	0.009	0.005	0.01	0	0.007	0.012	0
CPI-SS0D8972B21	WNT1_RYK	simple:P04628	simple:P34925	ENSG00000125084	ENSG00000163785	True	False	True	I2D	False	0.018	0.029	0.048	0.019	0.032	0.033	0.065	0.031	0.03	0.02	0.031	0.023	0.019	0.019	0.014	0.046	0.035	0.031	0.043	0.014	0.025	0.044	0.015	0.027	0.029	0.06	0.026	0.026	0.016	0.027	0.019	0.014	0.015	0.01	0.042	0.031	0.027	0.038	0.011
CPI-SS0A69F13A3	WNT4_SMO	simple:P56705	simple:Q99835	ENSG00000162552	ENSG00000128602	True	False	True	I2D	False	0	0	0	0	0	0	0	0	0	0	0	0	0	0	0	0	0	0	0	0.019	0	0.022	0.019	0.026	0.02	0.039	0.026	0	0	0.02	0.019	0.019	0	0.019	0.024	0.019	0.038	0.036	0.004
CPI-SS016B7C7D6	BMP2_SMO	simple:P12643	simple:Q99835	ENSG00000125845	ENSG00000128602	True	False	True	I2D	False	0.001	0	0.004	0.001	0.008	0.002	0.021	0.008	0	0	0.002	0.001	0.001	0	0.001	0.006	0.001	0.02	0.018	0	0	0	0	0	0	0	0	0	0	0	0	0	0	0	0	0	0	0	0.001
CPI-SS0C2561156	WNT2_FZD4	simple:P09544	simple:Q9ULV1	ENSG00000105989	ENSG00000174804	True	False	True	curated	False	0	0	0	0	0	0	0	0	0	0	0	0	0	0	0	0	0	0	0	0	0	0	0	0	0	0	0	0	0	0	0	0	0	0	0	0	0	0	0
CPI-SS0B8083B44	WNT7B_FZD4	simple:P56706	simple:Q9ULV1	ENSG00000188064	ENSG00000174804	True	False	True	curated	False	0	0.011	0.01	0.002	0.001	0.001	0.036	0.006	0	0.002	0.003	0.001	0.001	0.005	0.002	0.032	0.002	0.037	0	0	0.093	0.092	0.083	0.082	0.082	0.117	0.087	0	0.083	0.085	0.083	0.083	0.086	0.083	0.114	0.083	0.118	0	0
CPI-SS01469637C	WNT2B_FZD4	simple:Q93097	simple:Q9ULV1	ENSG00000134245	ENSG00000174804	True	False	True	curated	False	0	0.011	0.01	0.002	0.001	0.001	0.036	0.006	0	0.002	0.003	0.001	0.001	0.005	0.002	0.032	0.002	0.037	0	0	0	0	0	0	0	0	0	0	0	0	0	0	0	0	0	0	0	0	0
CPI-SS0A683CBC1	WNT7B_FZD10	simple:P56706	simple:Q9ULW2	ENSG00000188064	ENSG00000111432	True	False	True	curated	False	0	0	0	0	0	0	0	0	0	0.001	0	0	0	0	0	0	0	0	0	0	0	0	0	0	0	0	0	0	0.082	0	0	0	0	0	0	0	0	0	0
CPI-SS0423580E5	DLL1_NOTCH2	simple:O00548	simple:Q04721	ENSG00000198719	ENSG00000134250	False	False	True	curated	False	0.024	0.106	0.134	0.039	0.037	0.026	0.086	0.069	0.048	0.03	0.066	0.038	0.02	0.073	0.027	0.061	0.047	0.097	0.065	0.037	0.12	0.148	0.052	0.051	0.04	0.099	0.083	0.062	0.044	0.08	0.051	0.033	0.086	0.041	0.075	0.061	0.111	0.078	0.024
CPI-SS060B82BBC	JAG1_NOTCH2	simple:P78504	simple:Q04721	ENSG00000101384	ENSG00000134250	False	False	True	curated	False	0	0	0	0	0	0	0	0	0	0	0	0	0	0	0	0	0	0	0	0.093	0.175	0.203	0.108	0.106	0.095	0.154	0.138	0.117	0.099	0.135	0.107	0.089	0.142	0.096	0.13	0.116	0.166	0.134	0.091
CPI-SS0E1A8414D	DLK1_NOTCH2	simple:P80370	simple:Q04721	ENSG00000185559	ENSG00000134250	False	False	True	curated	False	0	0	0	0	0	0	0	0	0	0	0	0	0	0	0	0	0	0	0	0	0	0	0	0	0	0	0	0	0	0	0	0	0	0	0	0	0	0	0
CPI-SS0FB5FE587	DLL1_NOTCH4	simple:O00548	simple:Q99466	ENSG00000198719	ENSG00000204301	False	False	True	curated	False	0.002	0.012	0.007	0.005	0.006	0.004	0.013	0.005	0.003	0.006	0.01	0.002	0.004	0.008	0.003	0.005	0.004	0.008	0.005	0.016	0.025	0.02	0.019	0.02	0.018	0.027	0.019	0.017	0.02	0.024	0.016	0.018	0.022	0.017	0.019	0.018	0.022	0.018	0.003
CPI-SS0837E9F59	JAG1_NOTCH4	simple:P78504	simple:Q99466	ENSG00000101384	ENSG00000204301	False	False	True	curated	False	0	0	0	0	0	0	0	0	0	0	0	0	0	0	0	0	0	0	0	0.071	0.081	0.076	0.074	0.075	0.073	0.082	0.074	0.072	0.075	0.079	0.071	0.073	0.077	0.072	0.074	0.073	0.077	0.073	0.069
CPI-SS0D37C7C70	DLK1_NOTCH4	simple:P80370	simple:Q99466	ENSG00000185559	ENSG00000204301	False	False	True	curated	False	0	0	0	0	0	0	0	0	0	0	0	0	0	0	0	0	0	0	0	0	0	0	0	0	0	0	0	0	0	0	0	0	0	0	0	0	0	0	0
CPI-SS047232C64	DLL1_NOTCH3	simple:O00548	simple:Q9UM47	ENSG00000198719	ENSG00000074181	False	False	True	curated	False	0.003	0.01	0.027	0.011	0.093	0.09	0.129	0.002	0.001	0.002	0.002	0.002	0.001	0.004	0.002	0.108	0.006	0.145	0.036	0.016	0.024	0.04	0.025	0.106	0.103	0.142	0.015	0.015	0.016	0.016	0.015	0.015	0.018	0.015	0.122	0.02	0.159	0.049	0.003
CPI-SS0B99F22A2	JAG1_NOTCH3	simple:P78504	simple:Q9UM47	ENSG00000101384	ENSG00000074181	False	False	True	curated	False	0	0	0	0	0	0	0	0	0	0	0	0	0	0	0	0	0	0	0	0.072	0.079	0.096	0.08	0.161	0.159	0.198	0.071	0.07	0.071	0.071	0.071	0.07	0.073	0.071	0.177	0.075	0.214	0.105	0.069
CPI-SS007AA9FDE	DLK1_NOTCH3	simple:P80370	simple:Q9UM47	ENSG00000185559	ENSG00000074181	False	False	True	curated	False	0	0	0	0	0	0	0	0	0	0	0	0	0	0	0	0	0	0	0	0	0	0	0	0	0	0	0	0	0	0	0	0	0	0	0	0	0	0	0
CPI-SS0F21DBF93	SCGB3A1_NOTCH3	simple:Q96QR1	simple:Q9UM47	ENSG00000161055	ENSG00000074181	True	False	True	InnateDB-All	False	0.01	0.018	0.034	0.019	0.1	0.097	0.136	0.009	0.008	0.01	0.01	0.009	0.009	0.011	0.009	0.115	0.013	0.153	0.043	0	0	0	0	0	0	0	0	0	0	0	0	0	0	0	0	0	0	0	0.002
CPI-SS0938C6980	DLL4_NOTCH3	simple:Q9NR61	simple:Q9UM47	ENSG00000128917	ENSG00000074181	False	False	True	curated	False	0.004	0.011	0.028	0.012	0.093	0.09	0.129	0.003	0.002	0.003	0.003	0.003	0.002	0.005	0.003	0.109	0.007	0.146	0.037	0.025	0.033	0.049	0.034	0.115	0.112	0.151	0.024	0.023	0.025	0.025	0.024	0.024	0.026	0.024	0.13	0.028	0.168	0.058	0.011
CPI-SS035E5A708	DLL3_NOTCH3	simple:Q9NYJ7	simple:Q9UM47	ENSG00000090932	ENSG00000074181	False	False	True	curated	False	0.003	0.011	0.028	0.012	0.093	0.09	0.129	0.002	0.002	0.003	0.003	0.002	0.002	0.005	0.002	0.109	0.007	0.146	0.036	0.096	0.104	0.12	0.104	0.186	0.183	0.222	0.095	0.094	0.095	0.095	0.095	0.094	0.097	0.095	0.201	0.099	0.239	0.129	0.031
CPI-SS0BFB29A42	PLXNB2_PTN	simple:O15031	simple:P21246	ENSG00000196576	ENSG00000105894	True	True	False	I2D,IMEx,InnateDB-All,IntAct	False	0.008	0.027	0.042	0.008	0.008	0.008	0.035	0.014	0	0.008	0.008	0.009	0.009	0.011	0.013	0.204	0	0.023	0.03	0.248	0.267	0.282	0.248	0.248	0.248	0.275	0.255	0	0.249	0.248	0.249	0.249	0.251	0.253	0.444	0	0.263	0.27	0.258
CPI-SS08FAC0A55	PLXNB2_SEMA4D	simple:O15031	simple:Q92854	ENSG00000196576	ENSG00000187764	False	True	True	curated	False	0.126	0.034	0.022	0.092	0.065	0.05	0.027	0.03	0.159	0.107	0.091	0.11	0.128	0.105	0.088	0.026	0.156	0.018	0.037	0.366	0.274	0.262	0.332	0.305	0.29	0.267	0.27	0.399	0.347	0.331	0.35	0.368	0.345	0.328	0.266	0.396	0.258	0.277	0.376
CPI-SS0CCCF7C69	PLXNB1_SEMA4D	simple:O43157	simple:Q92854	ENSG00000164050	ENSG00000187764	True	True	True	curated	False	0.124	0.033	0.021	0.09	0.064	0.049	0.025	0.028	0.157	0.105	0.089	0.108	0.127	0.104	0.086	0.024	0.155	0.016	0.036	0.225	0.134	0.122	0.191	0.165	0.15	0.126	0.129	0.258	0.206	0.19	0.209	0.228	0.205	0.187	0.125	0.256	0.117	0.137	0.179
CPI-SS06AA638A8	CD72_SEMA4D	simple:P21854	simple:Q92854	ENSG00000137101	ENSG00000187764	False	False	True	curated	False	0.135	0.043	0.031	0.101	0.074	0.059	0.036	0.038	0.167	0.115	0.099	0.118	0.137	0.114	0.096	0.035	0.165	0.027	0.046	0.124	0.032	0.02	0.09	0.063	0.048	0.025	0.027	0.156	0.104	0.088	0.107	0.126	0.103	0.086	0.024	0.154	0.016	0.035	0.123
CPI-SS0C0A61F92	PLXNB2_SEMA4G	simple:O15031	simple:Q9NTN9	ENSG00000196576	ENSG00000095539	False	True	False	curated	False	0	0	0.01	0.008	0.008	0.009	0.01	0.009	0	0.008	0	0.008	0.008	0.009	0.008	0.009	0.009	0.009	0.018	0	0	0.25	0.248	0.248	0.249	0.25	0.249	0	0.248	0	0.248	0.248	0.249	0.248	0.249	0.249	0.249	0.258	0
CPI-SS0EBA5A4D8	VEGFD_KDR	simple:O43915	simple:P35968	ENSG00000165197	ENSG00000128052	True	False	True	curated	False	0	0	0	0	0	0	0	0	0	0	0	0	0	0	0	0	0	0	0	0	0	0	0	0	0	0	0	0	0	0	0	0	0	0	0	0	0	0	0.002
CPI-SS0C03F7CDC	VEGFA_KDR	simple:P15692	simple:P35968	ENSG00000112715	ENSG00000128052	True	False	True	curated	False	0.003	0	0.01	0	0.003	0.003	0.005	0.003	0.003	0.004	0.006	0.004	0.003	0.008	0.004	0	0.003	0.004	0.005	0.048	0	0.055	0	0.048	0.048	0.05	0.048	0.048	0.048	0.051	0.049	0.048	0.053	0.049	0	0.048	0.049	0.05	0.037
CPI-SS03156A825	LTA_LTBR	simple:P01374	simple:P36941	ENSG00000226979	ENSG00000111321	True	False	True	I2D	False	0.079	0.372	0.398	0.082	0.081	0.08	0.303	0.245	0.079	0.08	0.089	0.083	0.079	0.091	0.08	0.203	0.08	0.208	0.178	0	0	0	0	0	0	0	0	0	0	0	0	0	0	0	0	0	0	0	0.008
CPI-SS0859C173B	TNFSF14_LTBR	simple:O43557	simple:P36941	ENSG00000125735	ENSG00000111321	True	False	True	curated	False	0.123	0.417	0.443	0.127	0.126	0.125	0.347	0.29	0.124	0.125	0.134	0.128	0.123	0.136	0.125	0.248	0.125	0.253	0.223	0	0	0	0	0	0	0	0	0	0	0	0	0	0	0	0	0	0	0	0.006
CPI-SS0110361CB	LTA_TNFRSF14	simple:P01374	simple:Q92956	ENSG00000226979	ENSG00000157873	True	False	True	curated	False	0.344	0.279	0.298	0.252	0.18	0.216	0.294	0.163	0.385	0.323	0.293	0.399	0.364	0.263	0.436	0.235	0.274	0.374	0.234	0	0	0	0	0	0	0	0	0	0	0	0	0	0	0	0	0	0	0	0.273
CPI-SS0C28FEC7D	TNFSF13_TNFRSF14	simple:O75888	simple:Q92956	ENSG00000161955	ENSG00000157873	True	False	True	I2D,InnateDB-All	False	0.27	0.205	0.224	0.178	0.106	0.142	0.22	0.089	0.311	0.249	0.22	0.325	0.29	0.189	0.362	0.161	0.2	0.3	0.16	0.276	0.212	0.231	0.185	0.113	0.148	0.226	0.096	0.318	0.256	0.226	0.332	0.297	0.196	0.369	0.168	0.206	0.307	0.166	0.287
CPI-SS019C98396	TNFSF14_TNFRSF14	simple:O43557	simple:Q92956	ENSG00000125735	ENSG00000157873	True	False	True	curated	False	0.389	0.324	0.343	0.297	0.225	0.26	0.339	0.208	0.43	0.368	0.338	0.444	0.409	0.308	0.481	0.28	0.318	0.419	0.279	0	0	0	0	0	0	0	0	0	0	0	0	0	0	0	0	0	0	0	0.271
CPI-SS0879B8E95	CD160_TNFRSF14	simple:O95971	simple:Q92956	ENSG00000117281	ENSG00000157873	False	True	True	curated	False	0.301	0.236	0.255	0.209	0.137	0.173	0.251	0.121	0.343	0.28	0.251	0.357	0.321	0.22	0.394	0.193	0.231	0.332	0.191	0.278	0.213	0.232	0.186	0.114	0.15	0.228	0.097	0.319	0.257	0.228	0.333	0.298	0.197	0.37	0.169	0.208	0.308	0.168	0.267
CPI-SS02ACCF1F7	MIF_TNFRSF14	simple:P14174	simple:Q92956	ENSG00000240972	ENSG00000157873	True	False	True	I2D,IntAct	False	1.002	0.937	0.956	0.91	0.838	0.874	0.952	0.822	1.043	0.981	0.952	1.057	1.022	0.921	1.095	0.893	0.932	1.032	0.892	1.383	1.319	1.338	1.292	1.22	1.255	1.333	1.203	1.425	1.363	1.333	1.439	1.404	1.303	1.476	1.275	1.313	1.414	1.273	1.507
CPI-SS08330207B	BTLA_TNFRSF14	simple:Q7Z6A9	simple:Q92956	ENSG00000186265	ENSG00000157873	False	True	True	guidetopharmacology.org	False	0.273	0.209	0.228	0.182	0.11	0.145	0.223	0.093	0.315	0.253	0.223	0.329	0.294	0.193	0.366	0.165	0.203	0.304	0.163	0	0	0	0	0	0	0	0	0	0	0	0	0	0	0	0	0	0	0	0.268
CPI-SS0B89DD8C1	TNFSF13_TNFRSF17	simple:O75888	simple:Q02223	ENSG00000161955	ENSG00000048462	True	False	True	curated	False	0	0	0.004	0.044	0.003	0.003	0.004	0	0.004	0.004	0	0.003	0	0.006	0.004	0.008	0	0	0	0	0	0.01	0.05	0.009	0.01	0.01	0	0.011	0.01	0	0.01	0	0.013	0.01	0.015	0	0	0	0
CPI-SS0C412B7DE	CD70_TNFRSF17	simple:P32970	simple:Q02223	ENSG00000125726	ENSG00000048462	True	False	True	InnateDB-All	False	0	0	0.166	0.206	0.165	0.166	0.166	0	0.167	0.166	0	0.166	0	0.169	0.166	0.171	0	0	0	0	0	0.466	0.505	0.465	0.465	0.465	0	0.466	0.466	0	0.465	0	0.468	0.466	0.47	0	0	0	0
CPI-SS095E52E66	TNFSF10_TNFRSF10D	simple:P50591	simple:Q9UBN6	ENSG00000121858	ENSG00000173530	True	False	True	curated	False	0.18	0.183	0.181	0.191	0.178	0.178	0.246	0.178	0.202	0.191	0.182	0.207	0.197	0.23	0.188	0.241	0.181	0.229	0.182	0.181	0.183	0.182	0.192	0.178	0.178	0.246	0.178	0.202	0.191	0.183	0.208	0.197	0.23	0.189	0.241	0.181	0.229	0.183	0.212
CPI-SS059EEFDC6	MIF_TNFRSF10D	simple:P14174	simple:Q9UBN6	ENSG00000240972	ENSG00000173530	True	False	True	I2D,IntAct	False	0.739	0.741	0.74	0.75	0.736	0.736	0.804	0.736	0.76	0.749	0.741	0.766	0.755	0.788	0.746	0.799	0.739	0.787	0.741	1.12	1.123	1.121	1.131	1.117	1.118	1.186	1.118	1.141	1.131	1.122	1.147	1.137	1.169	1.128	1.181	1.121	1.168	1.122	1.244
CPI-SS0A81A3626	WNT7A_LDLR	simple:O00755	simple:P01130	ENSG00000154764	ENSG00000130164	True	False	True	InnateDB-All	False	0	0	0	0	0	0	0	0	0	0	0	0	0	0	0	0	0	0	0	0	0	0	0	0	0	0	0	0	0	0	0	0	0	0	0	0	0	0	0.075
CPI-SS0B34CBA4B	EFNA2_EPHA1	simple:O43921	simple:P21709	ENSG00000099617	ENSG00000146904	False	False	True	curated	False	0	0	0	0	0	0	0	0	0	0	0	0	0	0	0	0	0	0	0	0	0	0	0	0	0	0	0	0	0	0	0	0	0	0	0	0	0	0	0.04
CPI-SS0FF49C823	EFNA1_EPHA1	simple:P20827	simple:P21709	ENSG00000169242	ENSG00000146904	True	False	True	curated	False	0.044	0.023	0.023	0.012	0.009	0.007	0.1	0.007	0.008	0.047	0.023	0.035	0.057	0.024	0.011	0.195	0.028	0.142	0.082	0.214	0.192	0.192	0.181	0.178	0.177	0.269	0.176	0.177	0.217	0.192	0.204	0.227	0.193	0.181	0.364	0.198	0.311	0.252	0.402
CPI-SS08A54963F	EFNA2_EPHA2	simple:O43921	simple:P29317	ENSG00000099617	ENSG00000142627	False	False	True	curated	False	0	0	0	0	0	0	0	0	0	0	0	0	0	0	0	0	0	0	0	0	0	0	0	0	0	0	0	0	0	0	0	0	0	0	0	0	0	0	0.001
CPI-SS046F6F0C1	EFNA1_EPHA2	simple:P20827	simple:P29317	ENSG00000169242	ENSG00000142627	True	False	True	curated	False	0.005	0.028	0.114	0.007	0.005	0.006	0.143	0.016	0.005	0.006	0.007	0.009	0.004	0.01	0.006	0.047	0.005	0.057	0.011	0.175	0.197	0.283	0.177	0.175	0.175	0.312	0.186	0.174	0.175	0.176	0.178	0.174	0.179	0.175	0.216	0.174	0.226	0.18	0.363
CPI-SS0C875BA24	EFNA2_EPHA3	simple:O43921	simple:P29320	ENSG00000099617	ENSG00000044524	True	False	True	curated	False	0	0	0	0	0	0	0	0	0	0	0	0	0	0	0	0	0	0	0	0	0	0	0	0	0	0	0	0	0	0	0	0	0	0	0	0	0	0	0
CPI-SS09CA492BA	EFNA1_EPHA3	simple:P20827	simple:P29320	ENSG00000169242	ENSG00000044524	True	False	True	curated	False	0	0	0.004	0.005	0.004	0	0.006	0.006	0.005	0	0	0.005	0	0	0	0	0	0.011	0	0	0	0.174	0.175	0.174	0	0.176	0.176	0.174	0	0	0.174	0	0	0	0	0	0.181	0	0
CPI-SS0D81D9F5E	EFNA2_EPHA5	simple:O43921	simple:P54756	ENSG00000099617	ENSG00000145242	False	False	True	curated	False	0	0	0	0	0	0	0	0	0	0	0	0	0	0	0	0	0	0	0	0	0	0	0	0	0	0	0	0	0	0	0	0	0	0	0	0	0	0	0
CPI-SS0762B455F	EFNA1_EPHA5	simple:P20827	simple:P54756	ENSG00000169242	ENSG00000145242	True	False	True	curated	False	0	0	0.004	0	0	0	0.005	0	0	0	0	0	0	0	0	0.011	0	0.007	0	0	0	0.174	0	0	0	0.174	0	0	0	0	0	0	0	0	0.181	0	0.176	0	0
CPI-SS079EF5D9C	EFNA3_EPHA5	simple:P52797	simple:P54756	ENSG00000143590	ENSG00000145242	False	False	True	curated	False	0	0	0.002	0	0	0	0.002	0	0	0	0	0	0	0	0	0.009	0	0.004	0	0	0	0.04	0	0	0	0.041	0	0	0	0	0	0	0	0	0.047	0	0.043	0	0
CPI-SS0008137B6	EFNA4_EPHA5	simple:P52798	simple:P54756	ENSG00000243364	ENSG00000145242	True	False	True	curated	False	0	0	0.021	0	0	0	0.021	0	0	0	0	0	0	0	0	0.028	0	0.023	0	0	0	0.042	0	0	0	0.043	0	0	0	0	0	0	0	0	0.049	0	0.045	0	0
CPI-SS09E3F5044	EFNA5_EPHA5	simple:P52803	simple:P54756	ENSG00000184349	ENSG00000145242	False	False	True	curated	False	0	0	0.002	0	0	0	0.002	0	0	0	0	0	0	0	0	0.009	0	0.004	0	0	0	0.031	0	0	0	0.032	0	0	0	0	0	0	0	0	0.038	0	0.033	0	0
CPI-SS073811AB3	TNFRSF11B_TNFSF11	simple:O00300	simple:O14788	ENSG00000164761	ENSG00000120659	True	False	True	curated	False	0.002	0	0.004	0.011	0.001	0.001	0.001	0	0.006	0.001	0.065	0.002	0.002	0.004	0.001	0.003	0.007	0	0	0.007	0	0.009	0.016	0.006	0.006	0.006	0	0.011	0.006	0.07	0.007	0.007	0.009	0.006	0.008	0.012	0	0	0.031
CPI-SS06CE0CF64	CORT_SSTR1	simple:O00230	simple:P30872	ENSG00000241563	ENSG00000139874	True	False	True	guidetopharmacology.org	False	0	0	0	0	0	0	0	0	0	0	0	0	0	0	0	0	0	0	0	0	0	0	0	0	0	0	0	0	0	0	0	0	0	0	0	0	0	0	0
CPI-SS008509DBD	CORT_SSTR4	simple:O00230	simple:P31391	ENSG00000241563	ENSG00000132671	True	False	True	guidetopharmacology.org	False	0	0	0	0	0	0	0	0	0	0	0	0	0	0	0	0	0	0	0	0	0	0	0	0	0	0	0	0	0	0	0	0	0	0	0	0	0	0	0
CPI-SS00E5D7E39	CORT_GHSR	simple:O00230	simple:Q92847	ENSG00000241563	ENSG00000121853	True	False	True	I2D	False	0	0	0	0	0	0	0	0	0	0	0	0	0	0	0	0	0	0	0	0	0	0	0	0	0	0	0	0	0	0	0	0	0	0	0	0	0	0	0
CPI-SS08C88D297	CORT_MRGPRX2	simple:O00230	simple:Q96LB1	ENSG00000241563	ENSG00000183695	True	False	True	I2D	False	0	0	0	0	0	0	0	0	0	0	0	0	0	0	0	0	0	0	0	0	0	0	0	0	0	0	0	0	0	0	0	0	0	0	0	0	0	0	0.001
CPI-SS0522A6CFA	ADM_MRGPRX2	simple:P35318	simple:Q96LB1	ENSG00000148926	ENSG00000183695	True	False	True	guidetopharmacology.org	False	0.001	0	0	0	0	0	0	0	0	0.001	0	0.001	0	0	0	0	0	0	0	0.055	0	0	0	0	0	0	0	0	0.055	0	0.055	0	0	0	0	0	0	0	0.089
CPI-SS09CF5B145	AGRP_MC4R	simple:O00253	simple:P32245	ENSG00000159723	ENSG00000166603	True	False	True	guidetopharmacology.org	False	0	0	0	0	0	0	0	0	0	0	0	0	0	0	0	0	0	0	0	0	0	0	0	0	0	0	0	0	0	0	0	0	0	0	0	0	0	0	0
CPI-SS098F8DB82	POMC_MC4R	simple:P01189	simple:P32245	ENSG00000115138	ENSG00000166603	True	False	True	guidetopharmacology.org	False	0	0	0.033	0	0.033	0.033	0	0.033	0	0	0	0	0	0	0	0	0.032	0	0	0	0	0	0	0	0	0	0	0	0	0	0	0	0	0	0	0	0	0	0
CPI-SS0CC136A8D	AGRP_MC5R	simple:O00253	simple:P33032	ENSG00000159723	ENSG00000176136	True	False	True	guidetopharmacology.org	False	0	0	0	0	0	0	0	0	0	0	0	0	0	0	0	0	0	0	0	0	0	0	0	0	0	0	0	0	0	0	0	0	0	0	0	0	0	0	0
CPI-SS0BE6DBE1A	POMC_MC5R	simple:P01189	simple:P33032	ENSG00000115138	ENSG00000176136	True	False	True	guidetopharmacology.org	False	0	0	0	0	0.032	0.032	0.034	0.033	0	0	0	0	0	0	0	0.034	0	0.033	0.035	0	0	0	0	0	0	0	0	0	0	0	0	0	0	0	0	0	0	0	0
CPI-SS034C2FBA9	AGRP_MC3R	simple:O00253	simple:P41968	ENSG00000159723	ENSG00000124089	True	False	True	guidetopharmacology.org	False	0	0	0	0	0	0	0	0	0	0	0	0	0	0	0	0	0	0	0	0	0	0	0	0	0	0	0	0	0	0	0	0	0	0	0	0	0	0	0
CPI-SS0B1F94CD2	POMC_MC3R	simple:P01189	simple:P41968	ENSG00000115138	ENSG00000124089	True	False	True	guidetopharmacology.org	False	0	0	0.032	0	0	0	0	0	0	0	0	0	0	0	0	0	0	0	0	0	0	0	0	0	0	0	0	0	0	0	0	0	0	0	0	0	0	0	0
CPI-SS0C0E2C69C	POMC_MC2R	simple:P01189	simple:Q01718	ENSG00000115138	ENSG00000185231	True	False	True	I2D	False	0	0	0	0	0	0	0	0	0	0.032	0	0	0	0	0	0	0	0	0	0	0	0	0	0	0	0	0	0	0	0	0	0	0	0	0	0	0	0	0
CPI-SS00BD8FF72	POMC_MC1R	simple:P01189	simple:Q01726	ENSG00000115138	ENSG00000258839	True	False	True	guidetopharmacology.org	False	0.034	0	0.033	0.034	0.032	0.033	0.035	0.033	0.033	0.033	0.033	0.033	0.033	0.034	0.033	0.049	0.033	0.043	0	0	0	0	0	0	0	0	0	0	0	0	0	0	0	0	0	0	0	0	0.004
CPI-SS033A27302	LEFTY2_TDGF1	simple:O00292	simple:P13385	ENSG00000143768	ENSG00000241186	True	False	False	curated	False	0	0	0	0	0	0	0	0	0	0	0	0	0	0	0	0	0	0	0	0.005	0	0.005	0.01	0.006	0.007	0.137	0	0.005	0.008	0.008	0.009	0.006	0.012	0.007	0.173	0.005	0.232	0.038	0.001
CPI-SS0E9F84F1F	LEFTY1_TDGF1	simple:O75610	simple:P13385	ENSG00000243709	ENSG00000241186	True	False	False	curated	False	0	0	0	0	0	0	0	0	0	0	0	0	0	0	0	0	0	0	0	0	0	0	0	0	0	0	0	0	0	0	0	0	0	0	0	0	0	0	0.001
CPI-SS0DF5E47DB	SCGB3A1_MARCO	simple:Q96QR1	simple:Q9UEW3	ENSG00000161055	ENSG00000019169	True	False	True	I2D,InnateDB-All	False	0	0.045	0.02	0	0	0	0	0	0.008	0.008	0	0.008	0	0	0.01	0.009	0	0	0	0	0	0	0	0	0	0	0	0	0	0	0	0	0	0	0	0	0	0	0
CPI-SS00F282936	CXCR6_CXCL16	simple:O00574	simple:Q9H2A7	ENSG00000172215	ENSG00000161921	True	True	True	guidetopharmacology.org	False	0.247	0.257	0.291	0.247	0.235	0.236	0.393	0.242	0.247	0.259	0.275	0.281	0.299	0.28	0.244	0.266	0.246	0.29	0.303	0	0	0	0	0	0	0	0	0	0	0	0	0	0	0	0	0	0	0	0.022
CPI-SS04318D03E	ACKR2_CCL3	simple:O00590	simple:P10147	ENSG00000144648	ENSG00000277632	True	True	False	curated	False	0	0	0	0	0	0	0	0	0	0	0	0	0	0	0	0	0	0	0	0	0	0	0	0	0	0	0	0	0	0	0	0	0	0	0	0	0	0	0.582
CPI-SS0AFE077D8	ACKR2_CCL4	simple:O00590	simple:P13236	ENSG00000144648	ENSG00000275302	True	True	False	curated	False	0	0	0	0	0	0	0	0	0	0	0	0	0	0	0	0	0	0	0	0	0	0	0	0	0	0	0	0	0	0	0	0	0	0	0	0	0	0	1.34
CPI-SS03165AD8C	ACKR2_CCL2	simple:O00590	simple:P13500	ENSG00000144648	ENSG00000108691	True	True	False	curated	False	0	0	0	0	0	0	0	0	0	0	0	0	0	0	0	0	0	0	0	0	0	0	0	0	0	0	0	0	0	0	0	0	0	0	0	0	0	0	0.005
CPI-SS0AE4CF4E7	ACKR2_CCL5	simple:O00590	simple:P13501	ENSG00000144648	ENSG00000271503	True	True	False	curated	False	0	0	0	0	0	0	0	0	0	0	0	0	0	0	0	0	0	0	0	0	0	0	0	0	0	0	0	0	0	0	0	0	0	0	0	0	0	0	1.905
CPI-SS0DA291AD9	GPR75_CCL5	simple:O95800	simple:P13501	ENSG00000119737	ENSG00000271503	True	True	False	guidetopharmacology.org	False	0	0	0	0	0	0	0	0	0	0	0	0	0	0	0	0	0	0	0	0	0	0	0	0	0	0	0	0	0	0	0	0	0	0	0	0	0	0	1.904
CPI-SS073B0CE7A	ACKR2_CCL3L1	simple:O00590	simple:P16619	ENSG00000144648	ENSG00000276085	True	True	False	I2D	False	0	0	0	0	0	0	0	0	0	0	0	0	0	0	0	0	0	0	0	0	0	0	0	0	0	0	0	0	0	0	0	0	0	0	0	0	0	0	0.286
CPI-SS0BE8BE8E9	ACKR2_CCL8	simple:O00590	simple:P80075	ENSG00000144648	ENSG00000108700	True	True	False	curated	False	0	0	0	0	0	0	0	0	0	0	0	0	0	0	0	0	0	0	0	0	0	0	0	0	0	0	0	0	0	0	0	0	0	0	0	0	0	0	0.004
CPI-SS09AFCF898	CCR2_CCL8	simple:P41597	simple:P80075	ENSG00000121807	ENSG00000108700	True	True	False	curated	False	0.027	0	0.026	0	0.025	0.026	0.027	0	0.025	0.027	0.025	0.026	0.026	0	0.026	0.028	0.026	0.028	0	0	0	0	0	0	0	0	0	0	0	0	0	0	0	0	0	0	0	0	0.003
CPI-SS0F8C2FA91	CCR1_CCL8	simple:P32246	simple:P80075	ENSG00000163823	ENSG00000108700	True	True	False	curated	False	0.042	0	0.041	0	0.041	0.041	0.042	0	0.04	0.042	0.04	0.041	0.041	0	0.041	0.043	0.041	0.043	0	0.017	0	0.016	0	0.015	0.016	0.017	0	0.015	0.017	0.015	0.016	0.016	0	0.016	0.018	0.016	0.018	0	0.005
CPI-SS0E7EDE823	CCR3_CCL8	simple:P51677	simple:P80075	ENSG00000183625	ENSG00000108700	True	True	False	curated	False	0	0	0	0	0	0	0	0	0	0	0	0	0	0	0	0	0	0	0	0	0	0	0	0	0	0	0	0	0	0	0	0	0	0	0	0	0	0	0.003
CPI-SS0DFAF1FE2	CCR5_CCL8	simple:P51681	simple:P80075	ENSG00000160791	ENSG00000108700	True	True	False	curated	False	0.059	0	0.058	0	0.057	0.057	0.058	0	0.057	0.058	0.057	0.058	0.058	0	0.058	0.06	0.058	0.06	0	0	0	0	0	0	0	0	0	0	0	0	0	0	0	0	0	0	0	0	0.004
CPI-SS0ADA38C78	ACKR2_CCL7	simple:O00590	simple:P80098	ENSG00000144648	ENSG00000108688	True	True	False	curated	False	0	0	0	0	0	0	0	0	0	0	0	0	0	0	0	0	0	0	0	0	0	0	0	0	0	0	0	0	0	0	0	0	0	0	0	0	0	0	0
CPI-SS008EB600F	CCR2_CCL7	simple:P41597	simple:P80098	ENSG00000121807	ENSG00000108688	True	True	False	curated	False	0	0	0.026	0	0	0	0.027	0	0	0	0	0	0	0	0	0	0	0	0	0	0	0	0	0	0	0	0	0	0	0	0	0	0	0	0	0	0	0	0
CPI-SS08B91FD2A	CCR1_CCL7	simple:P32246	simple:P80098	ENSG00000163823	ENSG00000108688	True	True	False	curated	False	0	0	0.041	0	0	0	0.043	0	0	0	0	0	0	0	0	0	0	0	0	0	0	0.016	0	0	0	0.018	0	0	0	0	0	0	0	0	0	0	0	0	0
CPI-SS0CBA3DA0D	CCR3_CCL7	simple:P51677	simple:P80098	ENSG00000183625	ENSG00000108688	True	True	False	curated	False	0	0	0	0	0	0	0	0	0	0	0	0	0	0	0	0	0	0	0	0	0	0	0	0	0	0	0	0	0	0	0	0	0	0	0	0	0	0	0
CPI-SS0B186A32C	CCR5_CCL7	simple:P51681	simple:P80098	ENSG00000160791	ENSG00000108688	True	True	False	curated	False	0	0	0.058	0	0	0	0.059	0	0	0	0	0	0	0	0	0	0	0	0	0	0	0	0	0	0	0	0	0	0	0	0	0	0	0	0	0	0	0	0
CPI-SS0638E0E29	CCR10_CCL7	simple:P46092	simple:P80098	ENSG00000184451	ENSG00000108688	True	True	False	I2D	False	0	0	0.002	0	0	0	0.003	0	0	0	0	0	0	0	0	0	0	0	0	0	0	0.008	0	0	0	0.009	0	0	0	0	0	0	0	0	0	0	0	0	0
CPI-SS045A5FC60	ACKR2_CCL14	simple:O00590	simple:Q16627	ENSG00000144648	ENSG00000276409	True	True	False	curated	False	0	0	0	0	0	0	0	0	0	0	0	0	0	0	0	0	0	0	0	0	0	0	0	0	0	0	0	0	0	0	0	0	0	0	0	0	0	0	0
CPI-SS059CC19A3	CCR1_CCL14	simple:P32246	simple:Q16627	ENSG00000163823	ENSG00000276409	True	True	False	curated	False	0	0	0.04	0	0	0.04	0	0	0	0.04	0	0.04	0.04	0.041	0.041	0	0	0	0	0	0	0.015	0	0	0.015	0	0	0	0.015	0	0.015	0.015	0.016	0.015	0	0	0	0	0
CPI-SS0FA7A69D9	CCR3_CCL14	simple:P51677	simple:Q16627	ENSG00000183625	ENSG00000276409	True	True	False	curated	False	0	0	0	0	0	0	0	0	0	0	0	0	0	0	0	0	0	0	0	0	0	0	0	0	0	0	0	0	0	0	0	0	0	0	0	0	0	0	0
CPI-SS06B0861F1	ACKR2_CCL13	simple:O00590	simple:Q99616	ENSG00000144648	ENSG00000181374	True	True	False	curated	False	0	0	0	0	0	0	0	0	0	0	0	0	0	0	0	0	0	0	0	0	0	0	0	0	0	0	0	0	0	0	0	0	0	0	0	0	0	0	0
CPI-SS0C98C08DA	CCR2_CCL13	simple:P41597	simple:Q99616	ENSG00000121807	ENSG00000181374	True	True	False	curated	False	0	0	0.025	0	0	0	0	0	0.025	0	0	0	0.025	0	0	0	0	0	0	0	0	0	0	0	0	0	0	0	0	0	0	0	0	0	0	0	0	0	0
CPI-SS0B887F7AC	CCR1_CCL13	simple:P32246	simple:Q99616	ENSG00000163823	ENSG00000181374	True	True	False	guidetopharmacology.org	False	0	0	0.04	0	0	0	0	0	0.04	0	0	0	0.041	0	0	0	0	0	0	0	0	0.015	0	0	0	0	0	0.015	0	0	0	0.016	0	0	0	0	0	0	0
CPI-SS0EDD062F7	CCR3_CCL13	simple:P51677	simple:Q99616	ENSG00000183625	ENSG00000181374	True	True	False	curated	False	0	0	0	0	0	0	0	0	0	0	0	0	0	0	0	0	0	0	0	0	0	0	0	0	0	0	0	0	0	0	0	0	0	0	0	0	0	0	0
CPI-SS091B461CB	ACKR2_CCL28	simple:O00590	simple:Q9NRJ3	ENSG00000144648	ENSG00000151882	True	True	False	I2D	False	0	0	0	0	0	0	0	0	0	0	0	0	0	0	0	0	0	0	0	0	0	0	0	0	0	0	0	0	0	0	0	0	0	0	0	0	0	0	0.019
CPI-SS05B92CCC4	CCR3_CCL28	simple:P51677	simple:Q9NRJ3	ENSG00000183625	ENSG00000151882	True	True	False	guidetopharmacology.org	False	0	0	0	0	0	0	0	0	0	0	0	0	0	0	0	0	0	0	0	0	0	0	0	0	0	0	0	0	0	0	0	0	0	0	0	0	0	0	0.018
CPI-SS064C772FE	CCR10_CCL28	simple:P46092	simple:Q9NRJ3	ENSG00000184451	ENSG00000151882	True	True	False	guidetopharmacology.org	False	0.018	0.006	0.011	0.025	0.04	0.011	0.025	0.014	0.007	0.011	0.021	0.012	0.026	0.005	0.017	0.049	0.035	0.01	0.008	0.024	0.012	0.017	0.032	0.046	0.017	0.031	0.02	0.013	0.017	0.027	0.018	0.032	0.011	0.023	0.055	0.041	0.017	0.014	0.027
CPI-SS092C1B321	CCR2_CCL26	simple:P41597	simple:Q9Y258	ENSG00000121807	ENSG00000006606	True	True	False	curated	False	0	0	0.025	0	0	0	0.025	0	0	0	0	0	0	0	0.025	0.026	0	0	0	0	0	0	0	0	0	0	0	0	0	0	0	0	0	0	0	0	0	0	0
CPI-SS04EE957D8	CCR1_CCL26	simple:P32246	simple:Q9Y258	ENSG00000163823	ENSG00000006606	True	True	False	curated	False	0	0	0.041	0	0	0	0.04	0	0	0	0	0	0	0	0.04	0.042	0	0	0	0	0	0.015	0	0	0	0.015	0	0	0	0	0	0	0	0.015	0.016	0	0	0	0
CPI-SS0815A0EE0	CCR3_CCL26	simple:P51677	simple:Q9Y258	ENSG00000183625	ENSG00000006606	True	True	False	curated	False	0	0	0	0	0	0	0	0	0	0	0	0	0	0	0	0	0	0	0	0	0	0	0	0	0	0	0	0	0	0	0	0	0	0	0	0	0	0	0
CPI-SS09199F78C	CCR1_CCL23	simple:P32246	simple:P55773	ENSG00000163823	ENSG00000274736	True	True	False	curated	False	0.041	0	0.04	0.043	0.04	0	0	0	0	0.041	0.042	0	0	0.043	0.04	0	0	0	0	0.016	0	0.015	0.018	0.015	0	0	0	0	0.016	0.017	0	0	0.018	0.015	0	0	0	0	0.004
CPI-SS0D57FCA8C	IDE_CCL23	simple:P14735	simple:P55773	ENSG00000119912	ENSG00000274736	True	True	False	InnateDB-All	False	0.019	0	0.017	0.021	0.017	0	0	0	0	0.018	0.019	0	0	0.02	0.017	0	0	0	0	0.061	0	0.06	0.063	0.06	0	0	0	0	0.061	0.062	0	0	0.063	0.06	0	0	0	0	0.044
CPI-SS041751A4D	CCR1_CCL18	simple:P32246	simple:P55774	ENSG00000163823	ENSG00000275385	True	True	False	guidetopharmacology.org	False	0.044	0	0.04	0.04	0.041	0.041	0.042	0	0.04	0.041	0.049	0.044	0.044	0.044	0.044	0.044	0.04	0.045	0	0.019	0	0.015	0.015	0.015	0.015	0.017	0	0.015	0.016	0.023	0.019	0.019	0.018	0.019	0.019	0.015	0.02	0	0.007
CPI-SS03188FD02	CCR8_CCL18	simple:P51685	simple:P55774	ENSG00000179934	ENSG00000275385	True	True	False	curated	False	0.006	0	0.002	0.002	0.002	0.002	0.004	0	0.002	0.003	0.01	0.005	0.005	0.005	0.006	0.006	0.002	0.007	0	0	0	0	0	0	0	0	0	0	0	0	0	0	0	0	0	0	0	0	0.006
CPI-SS0C84DF380	CCR1_CCL15	simple:P32246	simple:Q16663	ENSG00000163823	ENSG00000275718	True	True	False	curated	False	0.04	0	0	0	0	0	0.04	0	0	0.04	0	0	0	0	0	0	0	0	0	0.015	0	0	0	0	0	0.015	0	0	0.015	0	0	0	0	0	0	0	0	0	0.003
CPI-SS006C89002	CCR3_CCL15	simple:P51677	simple:Q16663	ENSG00000183625	ENSG00000275718	True	True	False	curated	False	0	0	0	0	0	0	0	0	0	0	0	0	0	0	0	0	0	0	0	0	0	0	0	0	0	0	0	0	0	0	0	0	0	0	0	0	0	0	0.001
CPI-SS08920B6FF	PODXL_SELL	simple:O00592	simple:P14151	ENSG00000128567	ENSG00000188404	False	False	False	curated	False	0	0	0	0	0	0	0	0	0	0	0	0	0	0	0	0	0	0	0	0.065	0	0.051	0.259	0.214	0.125	0.051	0.051	0.324	0.217	0.237	0.532	0.654	0.363	0.453	0.058	0.228	0.073	0.045	0.109
CPI-SS0A28DCA72	CXCL12_CXCR4	simple:P48061	simple:P61073	ENSG00000107562	ENSG00000121966	True	False	True	curated	False	1.11	0.17	0.111	0.813	0.962	0.893	0.145	0.133	1.017	1.264	0.975	1.168	1.201	0.84	0.857	0.126	0.904	0.286	0.107	1.111	0.172	0.113	0.814	0.963	0.894	0.147	0.134	1.019	1.266	0.977	1.17	1.203	0.842	0.859	0.127	0.905	0.288	0.109	1.108
CPI-SS0C916344D	AVP_OXTR	simple:P01185	simple:P30559	ENSG00000101200	ENSG00000180914	True	False	True	I2D	False	0	0	0	0	0	0	0	0	0	0	0	0	0	0	0	0	0	0	0	0	0.036	0.037	0.025	0.025	0.024	0.058	0.07	0.024	0.024	0.025	0.024	0.024	0.028	0.024	0.024	0.024	0.027	0.095	0
CPI-SS04B547174	OXT_OXTR	simple:P01178	simple:P30559	ENSG00000101405	ENSG00000180914	True	False	True	I2D	False	0	0.013	0.015	0.003	0.002	0.001	0.035	0.047	0.001	0.001	0.002	0.001	0.001	0.005	0.001	0.001	0.001	0.004	0.073	0	0.027	0.029	0.017	0.016	0.015	0.049	0.061	0.015	0.015	0.016	0.015	0.015	0.019	0.015	0.015	0.015	0.018	0.087	0
CPI-SS0FCF733EA	AVP_AVPR2	simple:P01185	simple:P30518	ENSG00000101200	ENSG00000126895	True	False	True	I2D,InnateDB-All	False	0	0	0	0	0	0	0	0	0	0	0	0	0	0	0	0	0	0	0	0	0	0.024	0	0	0.023	0.024	0	0	0.024	0.024	0.024	0	0	0	0	0	0	0.031	0
CPI-SS02D4E44C7	AVP_AVPR1B	simple:P01185	simple:P47901	ENSG00000101200	ENSG00000198049	True	False	True	I2D	False	0	0	0	0	0	0	0	0	0	0	0	0	0	0	0	0	0	0	0	0	0.064	0.024	0	0	0	0.023	0.026	0	0	0	0	0	0	0	0	0	0	0.029	0
CPI-SS074050495	GHRH_GHRHR	simple:P01286	simple:Q02643	ENSG00000118702	ENSG00000106128	True	False	True	guidetopharmacology.org	False	0	0	0	0	0	0	0	0	0	0	0	0	0	0	0	0	0	0	0	0	0	0	0	0	0	0	0	0	0	0	0	0	0	0	0	0	0.085	0	0
CPI-SS032AD1183	NPPA_NPR1	simple:P01160	simple:P16066	ENSG00000175206	ENSG00000169418	True	False	True	guidetopharmacology.org	False	0	0	0	0	0	0	0	0	0	0	0	0	0	0	0	0	0	0	0	0	0	0.025	0	0.022	0.022	0.035	0.023	0	0.023	0	0.022	0	0.023	0	0.024	0	0.025	0	0
CPI-SS053613259	NRG2_ERBB3	simple:O14511	simple:P21860	ENSG00000158458	ENSG00000065361	True	False	True	curated	False	0.006	0.106	0.073	0.004	0.003	0.003	0.106	0.342	0.003	0.005	0.004	0.005	0.004	0.005	0.004	0.014	0.003	0.024	0.14	0	0	0	0	0	0	0	0	0	0	0	0	0	0	0	0	0	0	0	0.004
CPI-SS0E063192D	NRG2_ERBB4	simple:O14511	simple:Q15303	ENSG00000158458	ENSG00000178568	True	False	True	curated	False	0	0	0.004	0.003	0.003	0.003	0.144	0	0	0.004	0.003	0.003	0	0.005	0.003	0.009	0	0.029	0.049	0	0	0	0	0	0	0	0	0	0	0	0	0	0	0	0	0	0	0	0
CPI-SS0FC42EC80	EREG_ERBB4	simple:O14944	simple:Q15303	ENSG00000124882	ENSG00000178568	True	False	True	curated	False	0	0	0.002	0.001	0.001	0.001	0.142	0	0	0.002	0.001	0.001	0	0.003	0.001	0.007	0	0.027	0.047	0	0	0	0	0	0	0	0	0	0	0	0	0	0	0	0	0	0	0	0
CPI-SS0F0D7F25C	BTC_ERBB4	simple:P35070	simple:Q15303	ENSG00000174808	ENSG00000178568	True	False	True	curated	False	0	0	0	0	0	0	0	0	0	0	0	0	0	0	0	0	0	0	0	0	0	0.044	0.044	0.043	0.043	0.184	0	0	0.044	0.044	0.044	0	0.046	0.044	0.049	0	0.069	0.089	0
CPI-SS0D5E30C6C	NRG3_ERBB4	simple:P56975	simple:Q15303	ENSG00000185737	ENSG00000178568	True	False	True	curated	False	0	0	0	0	0	0	0	0	0	0	0	0	0	0	0	0	0	0	0	0	0	0	0	0	0	0	0	0	0	0	0	0	0	0	0	0	0	0	0
CPI-SS0BD5C2A23	NRG1_ERBB4	simple:Q02297	simple:Q15303	ENSG00000157168	ENSG00000178568	True	True	True	curated	False	0	0	0	0	0	0	0	0	0	0	0	0	0	0	0	0	0	0	0	0	0	0.012	0.012	0.011	0.011	0.152	0	0	0.012	0.012	0.011	0	0.013	0.012	0.017	0	0.037	0.057	0
CPI-SS004C23DCE	EREG_EGFR	simple:O14944	simple:P00533	ENSG00000124882	ENSG00000146648	True	False	True	curated	False	0	0.019	0.051	0.003	0.002	0.002	0.159	0.007	0	0.003	0.004	0.005	0.003	0.006	0.001	0.274	0.002	0.14	0.107	0	0	0	0	0	0	0	0	0	0	0	0	0	0	0	0	0	0	0	0
CPI-SS0708FE6FF	NRG1_LSR	simple:Q02297	simple:Q86X29	ENSG00000157168	ENSG00000105699	True	True	True	InnateDB-All	False	0	0	0	0	0	0	0	0	0	0	0	0	0	0	0	0	0	0	0	0.024	0.225	0.284	0.047	0.013	0.013	0.176	0.1	0.053	0.053	0.076	0.078	0.098	0.043	0.048	0.145	0.035	0.089	0.134	0.022
CPI-SS0E075E5AF	NRG1_NETO2	simple:Q02297	simple:Q8NC67	ENSG00000157168	ENSG00000171208	True	True	True	InnateDB-All	False	0	0	0	0	0	0	0	0	0	0	0	0	0	0	0	0	0	0	0	0.014	0.015	0.015	0.034	0.014	0.011	0.017	0.016	0.024	0.016	0.014	0.016	0.012	0.016	0.029	0.047	0.011	0.021	0.017	0.012
CPI-SS0978D28AB	NRG1_MS4A4A	simple:Q02297	simple:Q96JQ5	ENSG00000157168	ENSG00000110079	True	True	True	IMEx,IntAct	False	0	0	0	0	0	0	0	0	0	0	0	0	0	0	0	0	0	0	0	0.018	0	0.013	0.015	0.016	0.017	0.028	0.013	0.011	0.015	0.015	0.013	0.015	0.018	0.013	0.016	0.016	0.026	0.031	0.016
CPI-SS02572E1EF	NRG1_LGR4	simple:Q02297	simple:Q9BXB1	ENSG00000157168	ENSG00000205213	True	True	True	InnateDB-All	False	0	0	0	0	0	0	0	0	0	0	0	0	0	0	0	0	0	0	0	0.012	0.045	0.053	0.015	0.011	0.011	0.036	0.128	0.011	0.013	0.012	0.012	0.011	0.013	0.012	0.055	0	0.029	0.036	0.01
CPI-SS034D3988F	RSPO4_LGR4	simple:Q2I0M5	simple:Q9BXB1	ENSG00000101282	ENSG00000205213	True	False	True	guidetopharmacology.org	False	0	0	0	0	0	0	0	0	0	0	0	0	0	0	0	0	0	0	0	0	0	0	0	0	0	0	0	0	0	0	0	0	0	0	0	0	0	0	0
CPI-SS01E3453DB	RSPO2_LGR4	simple:Q6UXX9	simple:Q9BXB1	ENSG00000147655	ENSG00000205213	True	False	True	guidetopharmacology.org	False	0	0	0	0	0	0	0	0	0	0	0	0	0	0	0	0	0	0	0	0	0	0	0	0	0	0	0	0	0	0	0	0	0	0	0	0	0	0	0.001
CPI-SS0609FCF76	RSPO4_LGR6	simple:Q2I0M5	simple:Q9HBX8	ENSG00000101282	ENSG00000133067	True	False	True	guidetopharmacology.org	False	0	0	0	0	0	0	0	0	0	0	0	0	0	0	0	0	0	0	0	0	0	0	0	0	0	0	0	0	0	0	0	0	0	0	0	0	0	0	0
CPI-SS019104E2E	RSPO2_LGR6	simple:Q6UXX9	simple:Q9HBX8	ENSG00000147655	ENSG00000133067	True	False	True	guidetopharmacology.org	False	0	0	0	0	0	0	0	0	0	0	0	0	0	0	0	0	0	0	0	0	0	0	0	0	0	0	0	0	0	0	0	0	0	0	0	0	0	0	0.019
CPI-SS0EB5364D4	RSPO3_LGR6	simple:Q9BXY4	simple:Q9HBX8	ENSG00000146374	ENSG00000133067	True	False	True	guidetopharmacology.org	False	0	0	0	0	0	0	0	0	0	0	0	0	0	0	0	0	0	0	0	0	0	0	0	0	0	0	0	0	0	0	0	0	0	0	0	0	0	0	0.031
CPI-SS0ED2573CA	TNFSF11_TNFRSF11A	simple:O14788	simple:Q9Y6Q6	ENSG00000120659	ENSG00000141655	True	True	True	curated	False	0.002	0.081	0.051	0.004	0.002	0.002	0.014	0.006	0.002	0.003	0.019	0.003	0	0.004	0.012	0.02	0	0.007	0.006	0	0	0	0	0	0	0	0	0	0	0	0	0	0	0	0	0	0	0	0.004
CPI-SS027AFFC0E	NCR3_BAG6	simple:O14931	simple:P46379	ENSG00000204475	ENSG00000204463	False	True	False	curated	False	0.162	0.147	0.157	0.273	0.419	0.275	0.207	0.188	0.216	0.185	0.216	0.225	0.189	0.188	0.178	0.165	0.301	0.216	0.283	0.112	0.098	0.107	0.223	0.369	0.225	0.157	0.138	0.166	0.136	0.167	0.176	0.14	0.139	0.128	0.116	0.251	0.166	0.234	0.097
CPI-SS0F94547B2	NCR3_NCR3LG1	simple:O14931	simple:Q68D85	ENSG00000204475	ENSG00000188211	False	True	False	curated	False	0.072	0	0.081	0.075	0.077	0.072	0.073	0.073	0.074	0.075	0.077	0.074	0.074	0.08	0.072	0.073	0.075	0	0.079	0.022	0	0.031	0.026	0.027	0.022	0.023	0.023	0.024	0.025	0.028	0.024	0.024	0.031	0.023	0.023	0.026	0	0.03	0.007
CPI-SS06A999D25	PLD2_ARF1	simple:O14939	simple:P84077	ENSG00000129219	ENSG00000143761	False	False	False	guidetopharmacology.org	False	0.666	0.952	0.809	0.67	0.753	0.669	0.567	0.796	0.614	0.584	0.716	0.619	0.532	0.318	0.704	0.76	0.645	0.502	0.719	0.715	1.001	0.858	0.719	0.801	0.718	0.616	0.845	0.663	0.633	0.765	0.668	0.581	0.367	0.753	0.809	0.694	0.551	0.768	0.684
CPI-SS0F3A089DE	SEMA3E_PLXND1	simple:O15041	simple:Q9Y4D7	ENSG00000170381	ENSG00000004399	True	False	True	curated	False	0	0	0	0	0	0	0	0	0	0	0	0	0	0	0	0	0	0	0	0	0	0	0	0	0	0	0	0	0	0	0	0	0	0	0	0	0	0	0.013
CPI-SS044C72D0D	SEMA4A_PLXND1	simple:Q9H3S1	simple:Q9Y4D7	ENSG00000196189	ENSG00000004399	False	False	True	curated	False	0.08	0.099	0.079	0.089	0.12	0.137	0.081	0.077	0.092	0.095	0.1	0.079	0.076	0.089	0.079	0.075	0.094	0.1	0.078	0.088	0.106	0.086	0.096	0.127	0.144	0.088	0.085	0.099	0.102	0.107	0.086	0.083	0.097	0.086	0.082	0.101	0.107	0.085	0.188
CPI-SS0BAB460FF	ANGPT2_TEK	simple:O15123	simple:Q02763	ENSG00000091879	ENSG00000120156	True	False	True	curated	False	0	0	0	0	0	0	0	0	0	0	0	0	0	0	0	0	0	0	0	0	0	0.017	0	0.017	0	0.017	0	0.017	0	0.017	0.017	0.017	0.018	0	0	0	0	0	0
CPI-SS090FC28E1	EPHB6_EFNB2	simple:O15197	simple:P52799	ENSG00000106123	ENSG00000125266	True	True	True	curated	False	0.052	0.216	0.193	0.069	0.064	0.062	0.178	0.121	0.075	0.059	0.058	0.064	0.054	0.068	0.056	0.157	0.061	0.157	0.128	0	0	0	0	0	0	0	0	0	0	0	0	0	0	0	0	0	0	0	0.009
CPI-SS04124F4E1	EPO_EFNB2	simple:P01588	simple:P52799	ENSG00000130427	ENSG00000125266	True	False	True	IMEx,IntAct	False	0	0	0	0	0	0	0	0	0	0	0	0	0	0	0	0	0	0	0	0	0	0	0	0	0	0	0	0	0	0	0	0	0	0	0	0	0	0	0.002
CPI-SS0B9E8C0DE	EPHB2_EFNB2	simple:P29323	simple:P52799	ENSG00000133216	ENSG00000125266	False	True	True	curated	False	0	0	0	0	0	0	0	0	0	0	0	0	0	0	0	0	0	0	0	0.034	0.198	0.175	0.051	0.046	0.044	0.159	0.103	0.057	0.041	0.04	0.046	0.036	0.05	0.038	0.139	0.043	0.139	0.11	0.013
CPI-SS0DC4D593E	EPHB6_EFNB1	simple:O15197	simple:P98172	ENSG00000106123	ENSG00000090776	True	True	False	curated	False	0.057	0.059	0.095	0.064	0.064	0.059	0.118	0.068	0.062	0.062	0.067	0.065	0.06	0.06	0.06	0.141	0.057	0.1	0.059	0	0	0	0	0	0	0	0	0	0	0	0	0	0	0	0	0	0	0	0.014
CPI-SS0111AAD26	EPHB2_EFNB1	simple:P29323	simple:P98172	ENSG00000133216	ENSG00000090776	False	True	False	curated	False	0	0	0	0	0	0	0	0	0	0	0	0	0	0	0	0	0	0	0	0.039	0.041	0.077	0.046	0.046	0.041	0.1	0.049	0.044	0.044	0.049	0.047	0.042	0.041	0.042	0.123	0.038	0.081	0.041	0.018
CPI-SS0FF55B42C	EPHB3_EFNB1	simple:P54753	simple:P98172	ENSG00000182580	ENSG00000090776	False	True	False	curated	False	0.007	0.009	0.045	0.014	0.014	0.009	0.068	0.017	0.012	0.012	0.017	0.015	0.01	0.01	0.01	0.091	0.006	0.049	0.009	0.012	0.014	0.05	0.019	0.019	0.014	0.073	0.022	0.017	0.017	0.022	0.02	0.015	0.015	0.015	0.096	0.011	0.055	0.014	0.01
CPI-SS0F21D6CA0	EPHB4_EFNB1	simple:P54760	simple:P98172	ENSG00000196411	ENSG00000090776	False	True	False	curated	False	0	0	0	0	0	0	0	0	0	0	0	0	0	0	0	0	0	0	0	0.022	0.025	0.06	0.029	0.029	0.024	0.084	0.033	0.027	0.027	0.032	0.03	0.025	0.025	0.025	0.106	0.022	0.065	0.024	0.038
CPI-SS0470AF83E	EPHB1_EFNB1	simple:P54762	simple:P98172	ENSG00000154928	ENSG00000090776	False	True	False	curated	False	0.007	0.009	0.045	0.014	0.014	0.009	0.068	0.017	0.012	0.012	0.017	0.015	0.01	0.01	0.01	0.091	0.006	0.05	0.009	0.015	0.018	0.053	0.022	0.022	0.017	0.077	0.026	0.02	0.02	0.025	0.023	0.018	0.018	0.018	0.099	0.015	0.058	0.017	0.041
CPI-SS00046DCF3	EPHA4_EFNB1	simple:P54764	simple:P98172	ENSG00000116106	ENSG00000090776	False	True	False	curated	False	0.023	0.026	0.061	0.03	0.03	0.025	0.085	0.034	0.028	0.028	0.033	0.031	0.026	0.026	0.026	0.107	0.023	0.066	0.025	0.106	0.108	0.144	0.113	0.113	0.108	0.167	0.116	0.111	0.11	0.116	0.114	0.109	0.108	0.108	0.19	0.105	0.148	0.108	0.093
CPI-SS08718E4FB	EPHB6_EFNB3	simple:O15197	simple:Q15768	ENSG00000106123	ENSG00000108947	True	True	True	curated	False	0	0	0.051	0.051	0.051	0.051	0.062	0	0	0.051	0	0	0.051	0.052	0.051	0	0	0	0.067	0	0	0	0	0	0	0	0	0	0	0	0	0	0	0	0	0	0	0	0
CPI-SS0DA366C78	EPHB2_EFNB3	simple:P29323	simple:Q15768	ENSG00000133216	ENSG00000108947	False	True	True	curated	False	0	0	0	0	0	0	0	0	0	0	0	0	0	0	0	0	0	0	0	0	0	0.033	0.033	0.032	0.032	0.044	0	0	0.033	0	0	0.033	0.034	0.033	0	0	0	0.049	0
CPI-SS0A5B945E3	EPHB3_EFNB3	simple:P54753	simple:Q15768	ENSG00000182580	ENSG00000108947	False	True	True	curated	False	0	0	0.001	0.001	0	0	0.012	0	0	0.001	0	0	0.001	0.002	0.001	0	0	0	0.017	0	0	0.006	0.006	0.005	0.005	0.017	0	0	0.006	0	0	0.006	0.007	0.006	0	0	0	0.022	0
CPI-SS0865716E5	EPHB4_EFNB3	simple:P54760	simple:Q15768	ENSG00000196411	ENSG00000108947	False	True	True	curated	False	0	0	0	0	0	0	0	0	0	0	0	0	0	0	0	0	0	0	0	0	0	0.016	0.016	0.016	0.016	0.027	0	0	0.016	0	0	0.016	0.017	0.016	0	0	0	0.032	0
CPI-SS0D41C7AF5	EPHB1_EFNB3	simple:P54762	simple:Q15768	ENSG00000154928	ENSG00000108947	False	True	True	curated	False	0	0	0.001	0.001	0	0	0.012	0	0	0.001	0	0	0.001	0.002	0.001	0	0	0	0.017	0	0	0.009	0.009	0.009	0.009	0.021	0	0	0.009	0	0	0.009	0.01	0.009	0	0	0	0.025	0
CPI-SS07CA5A6F1	EPHA4_EFNB3	simple:P54764	simple:Q15768	ENSG00000116106	ENSG00000108947	False	True	True	curated	False	0	0	0.017	0.017	0.017	0.017	0.028	0	0	0.017	0	0	0.017	0.018	0.017	0	0	0	0.033	0	0	0.1	0.1	0.099	0.099	0.111	0	0	0.099	0	0	0.099	0.1	0.1	0	0	0	0.116	0
CPI-SS087A17AD6	EPO_EPOR	simple:P01588	simple:P19235	ENSG00000130427	ENSG00000187266	True	False	True	curated	False	0	0	0	0	0	0	0	0	0	0	0	0	0	0	0	0	0	0	0	0	0	0	0	0	0	0	0	0	0	0	0	0	0	0	0	0	0	0	0.05
CPI-SS0A0DE9CD6	EPO_EPHB4	simple:P01588	simple:P54760	ENSG00000130427	ENSG00000196411	True	False	True	IMEx,InnateDB-All,IntAct	False	0	0	0	0	0	0	0	0	0	0	0	0	0	0	0	0	0	0	0	0	0	0	0	0	0	0	0	0	0	0	0	0	0	0	0	0	0	0	0
CPI-SS08D0F9109	EFNB2_EPHB4	simple:P52799	simple:P54760	ENSG00000125266	ENSG00000196411	False	True	True	curated	False	0	0.017	0.033	0.002	0.002	0.002	0.041	0.016	0.002	0.002	0.003	0.003	0.004	0.003	0	0.027	0.002	0.02	0.009	0	0.181	0.197	0.166	0.166	0.166	0.205	0.18	0.166	0.166	0.167	0.167	0.168	0.168	0	0.191	0.166	0.184	0.173	0
CPI-SS0586F2596	EPHB2_EFNA5	simple:P29323	simple:P52803	ENSG00000133216	ENSG00000184349	False	True	False	curated	False	0	0	0	0	0	0	0	0	0	0	0	0	0	0	0	0	0	0	0	0.034	0.063	0.042	0.033	0.033	0.033	0.079	0.04	0.033	0.034	0.037	0.033	0.033	0	0.033	0.064	0	0.062	0.083	0.013
CPI-SS03A2EFDD5	EPHA1_EFNA5	simple:P21709	simple:P52803	ENSG00000146904	ENSG00000184349	False	True	False	curated	False	0.042	0.071	0.049	0.041	0.04	0.04	0.086	0.048	0.04	0.041	0.045	0.04	0.04	0	0.04	0.071	0	0.069	0.091	0.02	0.049	0.028	0.019	0.019	0.019	0.065	0.026	0.019	0.02	0.023	0.019	0.019	0	0.019	0.049	0	0.048	0.069	0.02
CPI-SS02AFCED82	EPHA2_EFNA5	simple:P29317	simple:P52803	ENSG00000142627	ENSG00000184349	False	True	False	curated	False	0.003	0.032	0.011	0.002	0.001	0.002	0.047	0.009	0.002	0.003	0.006	0.001	0.002	0	0.002	0.032	0	0.031	0.052	0.025	0.054	0.033	0.024	0.024	0.024	0.07	0.032	0.024	0.025	0.028	0.024	0.024	0	0.024	0.055	0	0.053	0.075	0.112
CPI-SS0BEAB521F	EPHA3_EFNA5	simple:P29320	simple:P52803	ENSG00000044524	ENSG00000184349	True	True	False	curated	False	0	0	0	0	0	0	0	0	0	0	0	0	0	0	0	0	0	0	0	0	0	0	0	0	0	0	0	0	0	0	0	0	0	0	0	0	0	0	0.002
CPI-SS082ABF1EA	EFNB2_EPHB3	simple:P52799	simple:P54753	ENSG00000125266	ENSG00000182580	False	True	True	curated	False	0.002	0.007	0.005	0.002	0.002	0.002	0.014	0	0	0.002	0.002	0.002	0.002	0.002	0	0.005	0.002	0.006	0.021	0.166	0.171	0.169	0.167	0.166	0.166	0.179	0	0	0.166	0.166	0.166	0.166	0.166	0	0.169	0.166	0.17	0.185	0.143
CPI-SS0BFD8E056	EFNB2_EPHB1	simple:P52799	simple:P54762	ENSG00000125266	ENSG00000154928	False	True	True	curated	False	0.002	0.01	0.036	0.002	0.007	0.004	0.003	0.109	0.005	0.003	0	0.002	0	0.003	0.007	0.002	0.002	0.015	0	0.166	0.175	0.201	0.167	0.171	0.168	0.167	0.273	0.169	0.167	0	0.166	0	0.168	0.171	0.167	0.166	0.179	0	0.143
CPI-SS01A8F745A	EPHA1_EFNA3	simple:P21709	simple:P52797	ENSG00000146904	ENSG00000143590	False	True	False	curated	False	0.042	0.08	0.063	0.043	0.041	0.041	0.047	0.044	0.041	0.042	0.041	0.041	0.041	0.042	0.041	0.045	0.042	0.044	0.073	0.02	0.058	0.041	0.021	0.019	0.019	0.026	0.022	0.019	0.02	0.019	0.019	0.019	0.02	0.019	0.023	0.02	0.022	0.051	0.02
CPI-SS07BECB892	EPHA2_EFNA3	simple:P29317	simple:P52797	ENSG00000142627	ENSG00000143590	False	True	False	curated	False	0.003	0.041	0.024	0.004	0.002	0.002	0.009	0.005	0.002	0.003	0.002	0.002	0.002	0.003	0.002	0.006	0.003	0.005	0.034	0.025	0.064	0.047	0.026	0.025	0.024	0.031	0.028	0.025	0.026	0.025	0.024	0.024	0.026	0.024	0.028	0.025	0.028	0.056	0.112
CPI-SS0AB0604B5	EPHA3_EFNA3	simple:P29320	simple:P52797	ENSG00000044524	ENSG00000143590	True	True	False	curated	False	0	0	0	0	0	0	0	0	0	0	0	0	0	0	0	0	0	0	0	0	0	0	0	0	0	0	0	0	0	0	0	0	0	0	0	0	0	0	0.002
CPI-SS05E6D620E	EPHA1_EFNA4	simple:P21709	simple:P52798	ENSG00000146904	ENSG00000243364	True	True	False	curated	False	0.06	0.082	0.121	0.061	0.054	0.046	0.086	0.089	0.052	0.057	0.052	0.058	0.058	0.052	0.064	0.122	0.06	0.053	0.106	0.039	0.06	0.1	0.04	0.032	0.024	0.064	0.067	0.03	0.035	0.031	0.036	0.036	0.031	0.042	0.1	0.038	0.031	0.084	0.039
CPI-SS09F973C1A	EPHA2_EFNA4	simple:P29317	simple:P52798	ENSG00000142627	ENSG00000243364	True	True	False	curated	False	0.022	0.043	0.083	0.022	0.015	0.007	0.047	0.05	0.013	0.018	0.013	0.019	0.019	0.013	0.025	0.083	0.021	0.014	0.067	0.044	0.066	0.105	0.045	0.037	0.03	0.069	0.073	0.035	0.04	0.036	0.041	0.042	0.036	0.048	0.106	0.043	0.036	0.089	0.13
CPI-SS041888D39	EPHA3_EFNA4	simple:P29320	simple:P52798	ENSG00000044524	ENSG00000243364	True	True	False	curated	False	0	0	0	0	0	0	0	0	0	0	0	0	0	0	0	0	0	0	0	0	0	0	0	0	0	0	0	0	0	0	0	0	0	0	0	0	0	0	0.021
CPI-SS04C396C5D	VGF_NTRK1	simple:O15240	simple:P04629	ENSG00000128564	ENSG00000198400	True	False	True	InnateDB-All	False	0.013	0.033	0.003	0.013	0.002	0.002	0.002	0	0.004	0.002	0.017	0.003	0.002	0.016	0.03	0.007	0.005	0	0.012	0.144	0.164	0.135	0.144	0.134	0.134	0.133	0	0.136	0.133	0.149	0.135	0.133	0.148	0.161	0.139	0.136	0	0.144	0.06
CPI-SS052127A00	NGF_NTRK1	simple:P01138	simple:P04629	ENSG00000134259	ENSG00000198400	True	False	True	curated	False	0	0	0	0	0	0	0	0	0	0	0	0	0	0	0	0	0	0	0	0	0	0	0	0	0	0	0	0	0	0	0	0	0	0	0	0	0	0	0.011
CPI-SS0EDD4928A	NGF_NGFR	simple:P01138	simple:P08138	ENSG00000134259	ENSG00000064300	True	False	True	curated	False	0	0	0	0	0	0	0	0	0	0	0	0	0	0	0	0	0	0	0	0	0	0	0	0	0	0	0	0	0	0	0	0	0	0	0	0	0	0	0.003
CPI-SS08B85996F	TTR_NGFR	simple:P02766	simple:P08138	ENSG00000118271	ENSG00000064300	True	False	True	IMEx,InnateDB-All,MINT	False	0	0	0	0	0	0	0	0	0	0	0	0	0	0	0	0	0	0	0	0	0	0	0	0	0	0	0	0	0	0	0	0	0	0	0	0	0	0	0.003
CPI-SS00D3CD86E	TTR_DDR1	simple:P02766	simple:Q08345	ENSG00000118271	ENSG00000204580	True	False	True	I2D,IMEx,InnateDB-All,IntAct	False	0	0	0	0	0	0	0	0	0	0	0	0	0	0	0	0	0	0	0	0	0	0	0	0	0	0	0	0	0	0	0	0	0	0	0	0	0	0	0.002
CPI-SS06006F870	TTR_AGER	simple:P02766	simple:Q15109	ENSG00000118271	ENSG00000204305	True	False	True	I2D,IMEx,InnateDB-All,MINT	False	0	0	0	0	0	0	0	0	0	0	0	0	0	0	0	0	0	0	0	0	0	0	0	0	0	0	0	0	0	0	0	0	0	0	0	0	0	0	0.009
CPI-SS0AB647854	GPR37_PSAP	simple:O15354	simple:P07602	ENSG00000170775	ENSG00000197746	True	True	False	guidetopharmacology.org	False	0	0	0	0	0	0	0	0	0	0	0	0	0	0	0	0	0	0	0	0.249	0.545	0.534	0.33	0.797	0.934	0.995	0.477	0.403	0.276	0.34	0.321	0.313	0.381	0.361	0.742	0.449	0.827	1.057	0.243
CPI-SS082900482	GPR37L1_PSAP	simple:O60883	simple:P07602	ENSG00000170075	ENSG00000197746	True	True	False	guidetopharmacology.org	False	0	0	0	0	0	0	0	0	0	0	0	0	0	0	0	0	0	0	0	0	0	0	0	0	0	0	0	0	0	0	0	0	0	0	0	0	0	0	0.236
CPI-SS0A915097A	GRIN2D_IL16	simple:O15399	simple:Q14005	ENSG00000105464	ENSG00000172349	True	True	False	I2D	False	0	0	0	0	0	0	0	0	0	0	0	0	0	0	0	0	0	0	0	0	0	0	0	0	0	0	0	0	0	0	0	0	0	0	0	0	0	0	0.248
CPI-SS070B0E458	GRIN2A_IL16	simple:Q12879	simple:Q14005	ENSG00000183454	ENSG00000172349	True	True	False	I2D	False	0	0	0	0	0	0	0	0	0	0	0	0	0	0	0	0	0	0	0	0	0	0	0	0	0	0	0	0	0	0	0	0	0	0	0	0	0	0	0
CPI-SS0D529E576	GRIN2B_IL16	simple:Q13224	simple:Q14005	ENSG00000273079	ENSG00000172349	True	True	False	I2D	False	0	0	0	0	0	0	0	0	0	0	0	0	0	0	0	0	0	0	0	0	0	0	0	0	0	0	0	0	0	0	0	0	0	0	0	0	0	0	0
CPI-SS068C129D6	CSF1_SIRPA	simple:P09603	simple:P78324	ENSG00000184371	ENSG00000198053	True	False	True	I2D	False	0.167	0.177	0.199	0.169	0.168	0.168	0.171	0.181	0.167	0.168	0.169	0.168	0.167	0.179	0	0.176	0	0.172	0.171	0.011	0.02	0.042	0.013	0.011	0.011	0.014	0.025	0.011	0.011	0.012	0.011	0.011	0.022	0	0.02	0	0.016	0.014	0.02
CPI-SS086615F9B	CSF1_CELSR3	simple:P09603	simple:Q9NYQ7	ENSG00000184371	ENSG00000008300	True	False	True	I2D	False	0	0.185	0.179	0.168	0.168	0	0.168	0.174	0.169	0.169	0.169	0.168	0.168	0.172	0.168	0.168	0.168	0	0	0	0.029	0.023	0.011	0.011	0	0.011	0.017	0.012	0.012	0.012	0.012	0.012	0.015	0.011	0.011	0.011	0	0	0
CPI-SS04861AD1A	FGFR4_SCGB3A1	simple:P22455	simple:Q96QR1	ENSG00000160867	ENSG00000161055	True	True	False	IMEx,InnateDB-All,MINT	False	0	0	0	0	0	0	0	0	0	0	0	0	0	0	0	0	0	0	0	0	0	0	0	0	0	0	0	0	0	0	0	0	0	0	0	0	0	0	0.008
CPI-SS055B305F1	CEACAM1_CD209	simple:P13688	simple:Q9NNX6	ENSG00000079385	ENSG00000090659	True	False	True	curated	False	0	0	0.002	0	0.002	0.002	0.003	0	0	0.002	0	0.002	0.002	0.005	0.002	0.005	0	0.005	0	0	0	0.01	0	0.01	0.01	0.012	0	0	0.01	0	0.01	0.01	0.013	0.01	0.014	0	0.013	0	0
CPI-SS0A2949959	ICAM3_CD209	simple:P32942	simple:Q9NNX6	ENSG00000076662	ENSG00000090659	True	False	True	curated	False	0	0	0.375	0	0.375	0.375	0.376	0	0	0.375	0	0.375	0.375	0.378	0.375	0.378	0	0.378	0	0	0	0.017	0	0.017	0.017	0.018	0	0	0.017	0	0.017	0.017	0.02	0.017	0.02	0	0.02	0	0
CPI-SS0A2D7895C	CEACAM1_CEACAM6	simple:P13688	simple:P40199	ENSG00000079385	ENSG00000086548	True	False	False	curated	False	0	0.012	0.036	0	0	0.002	0.014	0.009	0	0	0.003	0	0	0	0	0	0	0	0	0	0.02	0.044	0	0	0.01	0.022	0.018	0	0	0.011	0	0	0	0	0	0	0	0	0
CPI-SS0322747C2	CEACAM5_CEACAM6	simple:P06731	simple:P40199	ENSG00000105388	ENSG00000086548	False	False	False	curated	False	0	0	0	0	0	0	0	0	0	0	0	0	0	0	0	0	0	0	0	0	0	0	0	0	0	0	0	0	0	0	0	0	0	0	0	0	0	0	0
CPI-SS001BF66E8	CEACAM6_CEACAM6	simple:P40199	simple:P40199	ENSG00000086548	ENSG00000086548	False	False	False	curated	False	0	0	0	0	0	0	0	0	0	0	0	0	0	0	0	0	0	0	0	0	0.021	0.045	0	0	0.01	0.022	0.018	0	0	0.011	0	0	0	0	0	0	0	0	0
CPI-SS042EB8C7A	TBXA2R_GHRL	simple:P21731	simple:Q9UBU3	ENSG00000006638	ENSG00000157017	True	True	False	InnateDB-All	False	0	0	0	0	0	0	0	0	0	0	0	0	0	0	0	0	0	0	0	0	0	0	0	0	0	0	0	0	0	0	0	0	0	0	0	0	0	0	0
CPI-SS043E0F61D	PTGER3_GHRL	simple:P43115	simple:Q9UBU3	ENSG00000050628	ENSG00000157017	True	True	False	InnateDB-All	False	0	0	0.003	0.001	0.001	0.001	0.002	0.002	0	0	0.003	0.001	0	0	0.001	0	0.001	0	0	0	0	0.104	0.101	0.102	0.101	0.103	0.103	0	0	0.103	0.101	0	0	0.101	0	0.102	0	0	0
CPI-SS05D406038	PTGIR_GHRL	simple:P43119	simple:Q9UBU3	ENSG00000160013	ENSG00000157017	True	True	False	InnateDB-All	False	0	0	0.004	0.002	0.002	0.002	0.003	0.003	0	0	0.003	0.001	0	0	0.002	0	0.002	0	0	0	0	0.235	0.232	0.233	0.232	0.234	0.234	0	0	0.234	0.232	0	0	0.232	0	0.233	0	0	0
CPI-SS090987D9C	GHRHR_GHRL	simple:Q02643	simple:Q9UBU3	ENSG00000106128	ENSG00000157017	True	True	False	I2D	False	0	0	0	0	0	0	0	0	0	0	0	0	0	0	0	0	0	0	0	0	0	0	0	0	0	0	0	0	0	0	0	0	0	0	0	0	0	0	0
CPI-SS07D40A3F3	GHSR_GHRL	simple:Q92847	simple:Q9UBU3	ENSG00000121853	ENSG00000157017	True	True	False	guidetopharmacology.org	False	0	0	0	0	0	0	0	0	0	0	0	0	0	0	0	0	0	0	0	0	0	0	0	0	0	0	0	0	0	0	0	0	0	0	0	0	0	0	0
CPI-SS085C150CE	ACE2_GHRL	simple:Q9BYF1	simple:Q9UBU3	ENSG00000130234	ENSG00000157017	True	True	False	I2D	False	0	0	0	0	0	0	0	0	0	0	0	0	0	0	0	0	0	0	0	0	0	0	0	0	0	0	0	0	0	0	0	0	0	0	0	0	0	0	0
CPI-SS0EB3C2743	GHSR_LEAP2	simple:Q92847	simple:Q969E1	ENSG00000121853	ENSG00000164406	True	True	False	guidetopharmacology.org	False	0	0	0	0	0	0	0	0	0	0	0	0	0	0	0	0	0	0	0	0	0	0	0	0	0	0	0	0	0	0	0	0	0	0	0	0	0	0	0
CPI-SS079DDF890	TNFSF12_TNFRSF25	simple:O43508	simple:Q93038	ENSG00000239697	ENSG00000215788	True	False	True	I2D	False	0.056	0.03	0.043	0.092	0.019	0.018	0.025	0.037	0.141	0.085	0.129	0.151	0.106	0.109	0.213	0.042	0.07	0.033	0.083	0	0	0	0	0	0	0	0	0	0	0	0	0	0	0	0	0	0	0	0.042
CPI-SS0B0CF0EDF	TNFSF15_TNFRSF25	simple:O95150	simple:Q93038	ENSG00000181634	ENSG00000215788	True	False	True	guidetopharmacology.org	False	0.041	0.014	0.027	0.077	0.003	0.002	0.01	0.021	0.126	0.07	0.113	0.135	0.09	0.093	0.198	0.026	0.055	0.018	0.068	0	0	0	0	0	0	0	0	0	0	0	0	0	0	0	0	0	0	0	0.047
CPI-SS02EF3E1BA	TNFSF12_TNFRSF12A	simple:O43508	simple:Q9NP84	ENSG00000239697	ENSG00000006327	True	False	True	curated	False	0.043	0.394	0.259	0.037	0.022	0.019	0.347	0.269	0.034	0.051	0.087	0.049	0.03	0.055	0.04	0.228	0.026	0.121	0.262	0	0	0	0	0	0	0	0	0	0	0	0	0	0	0	0	0	0	0	0.028
CPI-SS08A819670	CD70_GPRC5B	simple:P32970	simple:Q9NZH0	ENSG00000125726	ENSG00000167191	True	False	True	InnateDB-All	False	0	0.384	0.239	0.166	0.165	0.166	0.194	0.317	0.165	0.167	0.166	0.167	0.168	0	0	0.215	0.166	0.174	0.357	0	0.684	0.538	0.465	0.465	0.465	0.493	0.616	0.465	0.467	0.466	0.466	0.467	0	0	0.515	0.465	0.473	0.657	0
CPI-SS084816B12	HCRT_HCRTR1	simple:O43612	simple:O43613	ENSG00000161610	ENSG00000121764	True	False	True	guidetopharmacology.org	False	0	0	0.002	0.002	0	0	0.003	0	0	0	0	0	0	0.003	0	0	0	0	0	0	0	0	0	0	0	0	0	0	0	0	0	0	0	0	0	0	0	0	0
CPI-SS02461AE98	HCRT_HCRTR2	simple:O43612	simple:O43614	ENSG00000161610	ENSG00000137252	True	False	True	guidetopharmacology.org	False	0	0	0.002	0	0	0	0	0	0	0	0	0	0	0	0.002	0	0.002	0	0	0	0	0	0	0	0	0	0	0	0	0	0	0	0	0	0	0	0	0	0
CPI-SS0B9B3870A	VEGFA_FLT1	simple:P15692	simple:P17948	ENSG00000112715	ENSG00000102755	True	False	True	curated	False	0.003	0	0.006	0.011	0.004	0.003	0.008	0.004	0.01	0.005	0.007	0.006	0.008	0.009	0.009	0	0.008	0.01	0	0.048	0	0.051	0.056	0.049	0.048	0.053	0.049	0.055	0.05	0.052	0.051	0.053	0.054	0.054	0	0.053	0.055	0	0.037
CPI-SS02371A6D6	VEGFA_EPHB2	simple:P15692	simple:P29323	ENSG00000112715	ENSG00000133216	True	False	True	I2D	False	0	0.035	0.014	0	0.003	0.003	0.007	0.005	0.003	0.003	0	0	0	0	0.003	0.01	0	0	0.039	0	0.08	0.059	0	0.048	0.048	0.052	0.05	0.048	0.048	0	0	0	0	0.048	0.055	0	0	0.084	0
CPI-SS0C694CB44	VEGFA_GRIN2B	simple:P15692	simple:Q13224	ENSG00000112715	ENSG00000273079	True	False	True	I2D	False	0	0	0	0	0	0	0	0	0	0	0	0	0	0	0	0	0	0	0.004	0	0	0	0	0	0	0	0	0	0	0	0	0	0	0	0	0	0	0.049	0
CPI-SS082AD7B6A	FZD6_WNT5A	simple:O60353	simple:P41221	ENSG00000164930	ENSG00000114251	True	True	False	curated	False	0	0.125	0.052	0.007	0.006	0.007	0.025	0.042	0	0.006	0.007	0.006	0	0.008	0	0.008	0	0.025	0.014	0	0.173	0.1	0.055	0.054	0.054	0.073	0.09	0	0.054	0.055	0.054	0	0.056	0	0.056	0	0.073	0.062	0
CPI-SS02B567BC7	PLXNC1_SEMA7A	simple:O60486	simple:O75326	ENSG00000136040	ENSG00000138623	False	True	False	curated	False	0.054	0.019	0.037	0.065	0.132	0.146	0.028	0.023	0.018	0.04	0.038	0.02	0.015	0.054	0.038	0.014	0.049	0.033	0.048	0.05	0.015	0.033	0.061	0.129	0.143	0.025	0.02	0.014	0.036	0.034	0.016	0.012	0.05	0.035	0.011	0.046	0.03	0.045	0.045
CPI-SS070C51D94	FZD7_WNT3	simple:O75084	simple:P56703	ENSG00000155760	ENSG00000108379	True	True	False	curated	False	0	0	0	0	0	0	0	0	0	0	0	0	0	0	0	0	0	0	0	0	0	0.014	0	0	0.013	0.019	0.017	0	0	0.013	0	0.013	0	0	0.019	0	0.027	0	0
CPI-SS0A4EE6FE1	LRP5_FAM3B	simple:O75197	simple:P58499	ENSG00000162337	ENSG00000183844	True	True	False	InnateDB-All	False	0.002	0.348	0.098	0.009	0.008	0.01	0.166	0.165	0.001	0.003	0.006	0.004	0	0.011	0.004	0.02	0.001	0.099	0.123	0.044	0.39	0.14	0.05	0.049	0.052	0.208	0.206	0.042	0.045	0.048	0.046	0.042	0.053	0.046	0.062	0.043	0.141	0.164	0.041
CPI-SS05E001125	LGR5_RSPO4	simple:O75473	simple:Q2I0M5	ENSG00000139292	ENSG00000101282	True	True	False	guidetopharmacology.org	False	0	0	0	0	0	0	0	0	0	0	0	0	0	0	0	0	0	0	0	0	0	0	0	0	0	0	0	0	0	0	0	0	0	0	0	0	0	0	0
CPI-SS0FC0CA5ED	LGR5_RSPO2	simple:O75473	simple:Q6UXX9	ENSG00000139292	ENSG00000147655	True	True	False	guidetopharmacology.org	False	0	0	0	0	0	0	0	0	0	0	0	0	0	0	0	0	0	0	0	0	0	0	0	0	0	0	0	0	0	0	0	0	0	0	0	0	0	0	0
CPI-SS0DCA749B0	LGR5_RSPO3	simple:O75473	simple:Q9BXY4	ENSG00000139292	ENSG00000146374	True	True	False	guidetopharmacology.org	False	0	0	0	0	0	0	0	0	0	0	0	0	0	0	0	0	0	0	0	0	0	0	0	0	0	0	0	0	0	0	0	0	0	0	0	0	0	0	0
CPI-SS0A874F65F	LGR4_RSPO3	simple:Q9BXB1	simple:Q9BXY4	ENSG00000205213	ENSG00000146374	True	True	False	guidetopharmacology.org	False	0	0	0.013	0.001	0.001	0.001	0.027	0	0.001	0	0	0.001	0	0.002	0	0	0	0.003	0.009	0	0	0.045	0.034	0.034	0.034	0.059	0	0.034	0	0	0.034	0	0.035	0	0	0	0.036	0.042	0
CPI-SS05B1FA8A8	LRP6_CKLF	simple:O75581	simple:Q9UBR5	ENSG00000070018	ENSG00000217555	True	True	False	IMEx,IntAct	False	0.274	0.046	0.038	0.213	0.267	0.11	0.07	0.022	0.184	0.167	0.281	0.107	0.058	0.078	0.213	0.097	0.162	0.075	0.068	0.332	0.104	0.097	0.271	0.325	0.169	0.128	0.08	0.243	0.226	0.339	0.165	0.116	0.136	0.271	0.155	0.22	0.133	0.126	0.337
CPI-SS05162C56B	NTF3_NTRK3	simple:P20783	simple:Q16288	ENSG00000185652	ENSG00000140538	True	False	True	curated	False	0	0	0	0.001	0.001	0.001	0.013	0	0.035	0.001	0.001	0.002	0.001	0.005	0.001	0.03	0.011	0.012	0	0	0	0	0	0	0	0	0	0	0	0	0	0	0	0	0	0	0	0	0
CPI-SS0829B8FD2	GRN_CLEC4M	simple:P28799	simple:Q9H2X3	ENSG00000030582	ENSG00000104938	True	False	True	InnateDB-All	False	0	0	0	0	0	0	0	0	0	0	0	0.059	0	0	0	0	0	0	0	0	0	0	0	0	0	0	0	0	0	0	0.301	0	0	0	0	0	0	0	0
CPI-SS00F979E99	ICAM3_CLEC4M	simple:P32942	simple:Q9H2X3	ENSG00000076662	ENSG00000104938	True	False	True	curated	False	0	0	0	0	0	0	0	0	0	0	0	0.375	0	0	0	0	0	0	0	0	0	0	0	0	0	0	0	0	0	0	0.017	0	0	0	0	0	0	0	0
CPI-SS065F7DA2A	COPA_P2RY6	simple:P53621	simple:Q15077	ENSG00000122218	ENSG00000171631	True	False	True	IMEx,IntAct	False	0.109	0	0.114	0.111	0.109	0.109	0.11	0.109	0	0.109	0.109	0.108	0.108	0.11	0	0.114	0.109	0	0	0.216	0	0.221	0.218	0.215	0.215	0.217	0.215	0	0.215	0.215	0.215	0.215	0.216	0	0.22	0.215	0	0	0.154
CPI-SS09A3FA737	NAMPT_P2RY6	simple:P43490	simple:Q15077	ENSG00000105835	ENSG00000171631	True	False	True	IMEx,IntAct	False	0.164	0	0.169	0.167	0.164	0.164	0.165	0.164	0	0.164	0.164	0.164	0.164	0.165	0	0.169	0.164	0	0	0.205	0	0.21	0.207	0.204	0.204	0.206	0.204	0	0.204	0.204	0.204	0.204	0.205	0	0.21	0.204	0	0	0.204
CPI-SS04FB6F38D	PROK1_PROKR1	simple:P58294	simple:Q8TCW9	ENSG00000143125	ENSG00000169618	True	False	True	guidetopharmacology.org	False	0	0	0	0	0	0	0	0	0	0	0	0	0	0	0	0	0	0	0	0	0	0	0	0	0	0	0	0	0	0	0	0	0	0	0	0	0	0	0
CPI-SS0BE567EFB	GAL_GALR1	simple:P22466	simple:P47211	ENSG00000069482	ENSG00000166573	True	False	True	guidetopharmacology.org	False	0	0	0	0	0	0	0	0	0	0	0	0	0	0	0	0	0	0	0	0	0	0	0	0	0	0	0	0	0	0	0	0	0	0	0.011	0	0	0	0
CPI-SS033C67295	UTS2_UTS2R	simple:O95399	simple:Q9UKP6	ENSG00000049247	ENSG00000181408	True	False	True	guidetopharmacology.org	False	0	0.086	0.083	0	0	0	0.084	0.083	0	0	0	0	0	0	0	0	0	0.085	0	0	0.008	0.005	0	0	0	0.006	0.005	0	0	0	0	0	0	0	0	0	0.008	0	0
CPI-SS0706A559F	UTS2B_UTS2R	simple:Q765I0	simple:Q9UKP6	ENSG00000188958	ENSG00000181408	True	False	True	I2D,InnateDB-All	False	0	0	0	0	0	0	0	0	0	0	0	0	0	0	0	0	0	0	0	0	0.012	0.009	0	0	0	0.01	0.009	0	0	0	0	0	0	0	0	0	0.012	0	0
CPI-SS03E48EFEA	C3_C3AR1	simple:P01024	simple:Q16581	ENSG00000125730	ENSG00000171860	True	False	True	guidetopharmacology.org	False	0.025	0	0.011	0.013	0.013	0.012	0.021	0	0.013	0.025	0.032	0.024	0.024	0.022	0.06	0.011	0.012	0.024	0.018	0	0	0	0	0	0	0	0	0	0	0	0	0	0	0	0	0	0	0	0.029
CPI-SS03E273233	ADORA2A_ENTPD1	simple:P29274	simple:P49961	ENSG00000128271	ENSG00000138185	False	True	False	curated	False	0.076	0.031	0.033	0.1	0.027	0.027	0.036	0.037	0.052	0.028	0.065	0.03	0.028	0.045	0.127	0.026	0.027	0.034	0	0.066	0.022	0.023	0.091	0.017	0.017	0.026	0.027	0.042	0.018	0.055	0.02	0.018	0.036	0.117	0.016	0.017	0.024	0	0.071
CPI-SS0FF6CFDCA	ADORA3_ENTPD1	simple:P0DMS8	simple:P49961	ENSG00000282608	ENSG00000138185	False	True	False	curated	False	0	0	0	0	0	0	0	0	0	0	0	0	0	0	0	0	0	0	0	0	0	0	0	0	0	0	0	0	0	0	0	0	0	0	0	0	0	0	0.051
CPI-SS079728E8B	ADORA2B_ENTPD1	simple:P29275	simple:P49961	ENSG00000170425	ENSG00000138185	False	True	False	curated	False	0.052	0.007	0.009	0.076	0.003	0.003	0.012	0.013	0.028	0.004	0.041	0.005	0.003	0.021	0.103	0.002	0.003	0.01	0	0	0	0	0	0	0	0	0	0	0	0	0	0	0	0	0	0	0	0	0.054
CPI-SS03E7587E4	ADORA1_ENTPD1	simple:P30542	simple:P49961	ENSG00000163485	ENSG00000138185	False	True	False	curated	False	0.051	0.007	0.008	0.076	0.002	0.002	0.011	0.012	0.027	0.003	0.04	0.005	0.003	0.021	0.102	0.001	0.002	0.009	0	0.155	0.11	0.112	0.179	0.106	0.106	0.115	0.116	0.131	0.107	0.144	0.109	0.107	0.124	0.206	0.105	0.106	0.113	0	0.115
CPI-SS05996C8FD	AGT_AGTR1	simple:P01019	simple:P30556	ENSG00000135744	ENSG00000144891	True	False	True	guidetopharmacology.org	False	0	0	0	0	0	0	0	0	0	0	0	0	0	0	0	0	0	0	0	0	0	0	0	0	0.013	0.014	0	0	0	0.014	0	0	0	0	0	0	0	0.018	0
CPI-SS00581282E	C5_C5AR1	simple:P01031	simple:P21730	ENSG00000106804	ENSG00000197405	True	False	True	guidetopharmacology.org	False	0.001	0.139	0.06	0.004	0.003	0.003	0.029	0.013	0.002	0.005	0.005	0.003	0.003	0.014	0.003	0.04	0.002	0.009	0.096	0	0	0	0	0	0	0	0	0	0	0	0	0	0	0	0	0	0	0	0.006
CPI-SS0A7E3A1AF	C5_C5AR2	simple:P01031	simple:Q9P296	ENSG00000106804	ENSG00000134830	True	False	True	guidetopharmacology.org	False	0	0	0.001	0.001	0	0.001	0.002	0	0	0.001	0	0	0	0	0.001	0	0	0.003	0	0	0	0	0	0	0	0	0	0	0	0	0	0	0	0	0	0	0	0	0
CPI-SS075D9B9AD	KNG1_BDKRB1	simple:P01042	simple:P46663	ENSG00000113889	ENSG00000100739	True	False	True	guidetopharmacology.org	False	0	0	0	0	0	0	0	0	0	0	0	0	0	0	0	0	0	0	0	0	0	0	0	0	0	0	0	0	0	0	0	0	0	0	0	0	0	0	0
CPI-SS033180726	CGA_LHCGR	simple:P01215	simple:P22888	ENSG00000135346	ENSG00000138039	True	False	True	I2D,InnateDB-All	False	0	0	0	0	0	0	0	0	0	0	0	0	0	0	0	0	0	0	0	0	0	0.086	0	0	0.086	0.086	0	0	0	0	0	0	0	0	0	0	0	0	0
CPI-SS0DEF5D0CE	LHB_LHCGR	simple:P01229	simple:P22888	ENSG00000104826	ENSG00000138039	True	False	True	I2D	False	0	0	0.001	0	0	0	0.001	0	0	0	0	0	0	0	0	0	0	0	0	0	0	0	0	0	0	0	0	0	0	0	0	0	0	0	0	0	0	0	0
CPI-SS0577408A3	CGA_FSHR	simple:P01215	simple:P23945	ENSG00000135346	ENSG00000170820	True	False	True	I2D,InnateDB-All	False	0	0	0	0	0	0	0	0	0	0	0	0	0	0	0	0	0	0	0	0	0	0	0	0	0	0.086	0	0	0	0	0	0	0	0	0	0	0	0	0
CPI-SS00689751B	PRL_PRLR	simple:P01236	simple:P16471	ENSG00000172179	ENSG00000113494	True	False	True	I2D,IMEx,InnateDB,IntAct	False	0	0	0	0	0	0	0	0	0	0	0	0	0	0	0	0	0	0	0	0	0	0	0	0	0	0	0	0	0	0	0	0	0	0	0	0	0	0	0
CPI-SS0DB45E7DF	GH2_GHR	simple:P01242	simple:P10912	ENSG00000136487	ENSG00000112964	True	False	True	guidetopharmacology.org	False	0	0	0	0	0	0	0	0	0	0	0	0	0	0	0	0	0	0	0	0	0	0	0	0	0	0	0	0	0	0	0	0	0	0	0	0	0	0	0
CPI-SS01963C4CA	TG_ASGR1	simple:P01266	simple:P07306	ENSG00000042832	ENSG00000141505	True	False	True	I2D	False	0.001	0.012	0.01	0.003	0.002	0.002	0.015	0.001	0	0.001	0.001	0.001	0.001	0.001	0.002	0.001	0	0.005	0	0	0	0	0	0	0	0	0	0	0	0	0	0	0	0	0	0	0	0	0.003
CPI-SS0D87F8BD7	PTH_PTH2R	simple:P01270	simple:P49190	ENSG00000152266	ENSG00000144407	True	False	True	I2D,InnateDB-All	False	0	0	0	0	0	0	0	0	0	0	0	0	0	0	0	0	0	0	0	0	0	0	0	0	0	0	0	0	0	0	0	0	0	0	0	0	0	0	0
CPI-SS012B216F6	PTHLH_PTH2R	simple:P12272	simple:P49190	ENSG00000087494	ENSG00000144407	True	False	True	guidetopharmacology.org	False	0	0	0	0	0	0	0	0	0	0	0	0	0	0	0	0	0	0	0	0.029	0	0.03	0.03	0	0.029	0	0	0.029	0.029	0.029	0	0	0.031	0.029	0	0	0	0	0.045
CPI-SS0F32DB87D	PTH_PTH1R	simple:P01270	simple:Q03431	ENSG00000152266	ENSG00000160801	True	False	True	I2D,IMEx,InnateDB-All,IntAct	False	0	0	0	0	0	0	0	0	0	0	0	0	0	0	0	0	0	0	0	0	0	0	0	0	0	0	0	0	0	0	0	0	0	0	0	0	0	0	0
CPI-SS0483CE4ED	PTHLH_PTH1R	simple:P12272	simple:Q03431	ENSG00000087494	ENSG00000160801	True	False	True	guidetopharmacology.org	False	0	0	0	0	0	0	0	0	0	0	0	0	0	0	0	0	0	0	0	0	0.036	0	0	0	0	0.029	0.03	0	0	0.03	0	0	0	0	0	0	0.029	0	0
CPI-SS0C6448B94	IL1B_ADRB2	simple:P01584	simple:P07550	ENSG00000125538	ENSG00000169252	True	False	True	I2D	False	0.105	0.026	0.075	0.043	0.03	0.041	0.039	0.042	0.019	0.086	0.115	0.03	0.024	0.059	0.019	0.118	0.022	0.026	0.02	0	0	0	0	0	0	0	0	0	0	0	0	0	0	0	0	0	0	0	0.113
CPI-SS0C1F25516	CD8A_CEACAM5	simple:P01732	simple:P06731	ENSG00000153563	ENSG00000105388	True	True	False	curated	False	0	0	1.001	0.954	0	0.953	0	0.959	0	0	0	0	0	0	0	0	0	0	0	0	0	0.104	0.057	0	0.056	0	0.062	0	0	0	0	0	0	0	0	0	0	0	0
CPI-SS0F739D3DB	ANXA1_FPR1	simple:P04083	simple:P21462	ENSG00000135046	ENSG00000171051	True	False	True	guidetopharmacology.org	False	0.889	0	0.891	0.891	0.89	0.891	0.891	0.891	0.89	0.89	0.892	0.889	0.889	0.892	0.89	0.89	0	0.892	0.897	0.959	0	0.961	0.96	0.959	0.96	0.96	0.96	0.959	0.959	0.961	0.959	0.958	0.961	0.959	0.959	0	0.962	0.966	1.337
CPI-SS06CCF5A54	ANXA1_FPR3	simple:P04083	simple:P25089	ENSG00000135046	ENSG00000187474	True	False	True	guidetopharmacology.org	False	0.89	0	0.889	0	0.889	0.89	0.893	0	0	0.89	0.89	0.89	0.89	0.891	0.89	0.89	0.89	0.891	0	0.959	0	0.959	0	0.959	0.959	0.962	0	0	0.96	0.959	0.959	0.959	0.96	0.96	0.959	0.959	0.96	0	1.338
CPI-SS030BB46BB	ANXA1_FPR2	simple:P04083	simple:P25090	ENSG00000135046	ENSG00000171049	True	False	True	curated	False	0	0	0.889	0	0	0	0	0	0	0	0	0	0	0	0	0	0	0	0.892	0	0	0.958	0	0	0	0	0	0	0	0	0	0	0	0	0	0	0	0.961	0
CPI-SS0F66EA6BE	APP_FPR2	simple:P05067	simple:P25090	ENSG00000142192	ENSG00000171049	False	False	True	guidetopharmacology.org	False	0	0	0.017	0	0	0	0	0	0	0	0	0	0	0	0	0	0	0	0.02	0	0	0.519	0	0	0	0	0	0	0	0	0	0	0	0	0	0	0	0.522	0
CPI-SS05F45873A	SAA1_FPR2	simple:P0DJI8	simple:P25090	ENSG00000173432	ENSG00000171049	True	False	True	guidetopharmacology.org	False	0	0	0.008	0	0	0	0	0	0	0	0	0	0	0	0	0	0	0	0.011	0	0	0	0	0	0	0	0	0	0	0	0	0	0	0	0	0	0	0	0
CPI-SS045EC4F7D	RLN2_RXFP1	simple:P04090	simple:Q9HBX9	ENSG00000107014	ENSG00000171509	True	False	True	guidetopharmacology.org	False	0	0	0	0	0.006	0.006	0	0	0	0	0	0	0	0.006	0	0	0	0	0	0	0	0	0	0.017	0.017	0	0	0	0	0	0	0	0.017	0	0	0	0	0	0
CPI-SS0FAE75A75	RLN1_RXFP1	simple:P04808	simple:Q9HBX9	ENSG00000107018	ENSG00000171509	True	False	True	guidetopharmacology.org	False	0	0	0	0	0.01	0.01	0	0	0	0	0	0	0	0.01	0	0	0	0	0	0	0	0	0	0.008	0.008	0	0	0	0	0	0	0	0.008	0	0	0	0	0	0
CPI-SS08805BBC2	INSL3_RXFP1	simple:P51460	simple:Q9HBX9	ENSG00000248099	ENSG00000171509	True	False	True	guidetopharmacology.org	False	0	0	0	0	0.001	0.001	0	0	0	0	0	0	0	0.001	0	0	0	0	0	0	0	0	0	0.004	0.004	0	0	0	0	0	0	0	0.005	0	0	0	0	0	0
CPI-SS031E35270	RLN3_RXFP1	simple:Q8WXF3	simple:Q9HBX9	ENSG00000171136	ENSG00000171509	True	False	True	guidetopharmacology.org	False	0	0	0	0	0	0	0	0	0	0	0	0	0	0	0	0	0	0	0	0	0	0	0	0	0	0	0	0	0	0	0	0	0	0	0	0	0	0	0
CPI-SS092E57263	CSF2_CSF1R	simple:P04141	simple:P07333	ENSG00000164400	ENSG00000182578	True	False	True	guidetopharmacology.org	False	0.013	0	0.01	0.011	0.012	0.013	0.028	0	0.009	0.012	0.018	0.011	0.01	0.015	0.011	0.009	0.011	0.026	0.014	0	0	0	0	0	0	0	0	0	0	0	0	0	0	0	0	0	0	0	0.006
CPI-SS01AD399A0	IL4_IL13RA2	simple:P05112	simple:Q14627	ENSG00000113520	ENSG00000123496	True	False	True	I2D	False	0	0	0.009	0	0	0	0.01	0	0	0	0.009	0.009	0.009	0	0	0.067	0	0.013	0	0	0	0	0	0	0	0	0	0	0	0	0	0	0	0	0	0	0	0	0
CPI-SS066FBE098	IL13_IL13RA2	simple:P35225	simple:Q14627	ENSG00000169194	ENSG00000123496	True	False	True	curated	False	0	0	0.006	0	0	0	0.007	0	0	0	0.006	0.006	0.006	0	0	0.064	0	0.011	0	0	0	0	0	0	0	0	0	0	0	0	0	0	0	0	0	0	0	0	0
CPI-SS0186F8AED	TNFSF9_IL13RA2	simple:P41273	simple:Q14627	ENSG00000125657	ENSG00000123496	True	False	True	InnateDB-All	False	0	0	0.625	0	0	0	0.626	0	0	0	0.625	0.625	0.625	0	0	0.682	0	0.629	0	0	0	0.566	0	0	0	0.568	0	0	0	0.567	0.567	0.567	0	0	0.624	0	0.571	0	0
CPI-SS0BCCDFA7A	NAMPT_IL13RA2	simple:P43490	simple:Q14627	ENSG00000105835	ENSG00000123496	True	False	True	InnateDB-All	False	0	0	0.163	0	0	0	0.165	0	0	0	0.164	0.164	0.164	0	0	0.221	0	0.168	0	0	0	0.204	0	0	0	0.205	0	0	0	0.204	0.204	0.205	0	0	0.262	0	0.209	0	0
CPI-SS0073098F3	IL13_TMEM219	simple:P35225	simple:Q86XT9	ENSG00000169194	ENSG00000149932	True	False	True	IMEx,IntAct	False	0.255	0.477	0.566	0.206	0.212	0.221	0.357	0.496	0.226	0.205	0.22	0.225	0.232	0.105	0.307	0.434	0.24	0.251	0.388	0	0	0	0	0	0	0	0	0	0	0	0	0	0	0	0	0	0	0	0.25
CPI-SS0431D2256	TNFSF9_TNFRSF9	simple:P41273	simple:Q07011	ENSG00000125657	ENSG00000049249	True	False	True	curated	False	0.825	0.632	0.635	0.753	0.626	0.626	0.659	0.632	0.663	0.707	0.733	0.656	0.626	0.721	1.098	0.629	0.64	0.646	0.632	0.766	0.574	0.577	0.695	0.568	0.568	0.601	0.574	0.605	0.649	0.675	0.598	0.568	0.663	1.04	0.571	0.581	0.587	0.574	0.815
CPI-SS047CD2E9F	TNFSF9_ADGRG5	simple:P41273	simple:Q8IZF4	ENSG00000125657	ENSG00000159618	True	False	True	InnateDB-All	False	0.667	0	0.627	0.657	0.626	0.625	0.626	0.626	0.625	0.634	0.674	0.625	0.627	0.628	0.626	0.627	0.628	0.627	0	0.609	0	0.569	0.598	0.568	0.567	0.568	0.568	0.566	0.575	0.616	0.567	0.569	0.569	0.567	0.569	0.57	0.569	0	0.657
CPI-SS0DC2A6D35	IL6_HRH1	simple:P05231	simple:P35367	ENSG00000136244	ENSG00000196639	True	False	True	IMEx,InnateDB-All,IntAct	False	0	0.014	0.003	0	0.002	0.002	0.003	0	0	0.002	0.002	0	0	0	0	0.007	0.002	0	0	0	0	0	0	0	0	0	0	0	0	0	0	0	0	0	0	0	0	0	0
CPI-SS00B1BEE64	CD2_CD58	simple:P06729	simple:P19256	ENSG00000116824	ENSG00000116815	False	True	False	curated	False	0.885	0.725	0.79	0.88	0.738	0.712	0.751	0.735	0.806	0.834	0.881	0.758	0.721	0.77	0.962	0.748	0.719	0.74	0.723	0.218	0.058	0.124	0.214	0.072	0.046	0.084	0.068	0.139	0.167	0.215	0.091	0.054	0.104	0.295	0.081	0.053	0.074	0.057	0.209
CPI-SS0B537DD3F	CEACAM5_CEACAM1	simple:P06731	simple:P13688	ENSG00000105388	ENSG00000079385	True	False	False	curated	False	0	0	0	0	0	0	0	0	0	0	0	0	0	0	0	0	0	0	0	0	0	0	0	0	0	0	0	0	0	0	0	0	0	0	0	0	0	0	0.05
CPI-SS0AC66088D	CEACAM5_CD1D	simple:P06731	simple:P15813	ENSG00000105388	ENSG00000158473	False	False	False	curated	False	0	0	0	0	0	0	0	0	0	0	0	0	0	0	0	0	0	0	0	0	0	0	0	0	0	0	0	0	0	0	0	0	0	0	0	0	0	0	0.051
CPI-SS0A05319F5	CRH_CRHR2	simple:P06850	simple:Q13324	ENSG00000147571	ENSG00000106113	True	False	True	I2D,InnateDB-All	False	0	0	0	0	0	0	0	0	0	0	0	0	0	0	0	0	0	0	0	0	0	0	0	0	0	0	0.01	0	0	0	0	0	0	0	0	0	0	0	0
CPI-SS0E654708F	UCN_CRHR2	simple:P55089	simple:Q13324	ENSG00000163794	ENSG00000106113	True	False	True	guidetopharmacology.org	False	0	0	0	0	0	0	0	0.005	0	0	0	0	0	0	0	0	0	0	0	0	0	0	0	0	0	0	0.012	0	0	0	0	0	0	0	0	0	0	0	0
CPI-SS0C85BC9AF	PROS1_AXL	simple:P07225	simple:P30530	ENSG00000184500	ENSG00000167601	True	False	True	guidetopharmacology.org	False	0.002	0.004	0.001	0.002	0.001	0.002	0.037	0	0.002	0.001	0.004	0.002	0.001	0.005	0.001	0.021	0.001	0.02	0.006	0.012	0.015	0.011	0.013	0.011	0.012	0.047	0	0.012	0.012	0.015	0.012	0.012	0.015	0.012	0.031	0.011	0.031	0.016	0.004
CPI-SS09C4988F8	PROS1_TYRO3	simple:P07225	simple:Q06418	ENSG00000184500	ENSG00000092445	True	False	True	guidetopharmacology.org	False	0.001	0	0.004	0.002	0.003	0	0.007	0.004	0.001	0	0.002	0.001	0	0.004	0.001	0.003	0	0.002	0	0.011	0	0.014	0.012	0.013	0.011	0.017	0.015	0.011	0	0.012	0.011	0	0.014	0.011	0.014	0	0.012	0	0.003
CPI-SS0B01CF3AB	CSF1R_CSF1	simple:P07333	simple:P09603	ENSG00000182578	ENSG00000184371	True	True	False	curated	False	0.172	0.016	0.025	0.052	0.007	0.006	0.085	0.018	0.03	0.055	0.074	0.029	0.016	0.079	0.132	0.072	0.009	0.069	0.02	0	0	0	0	0	0	0	0	0	0	0	0	0	0	0	0	0	0	0	0.169
CPI-SS05BE83BC6	CSF1R_CSF3	simple:P07333	simple:P09919	ENSG00000182578	ENSG00000108342	True	True	False	guidetopharmacology.org	False	0.007	0.069	0.524	0	0.006	0.006	0.023	0.154	0.007	0.007	0.007	0.008	0.007	0.011	0.009	0.01	0.006	0.02	0	0	0	0	0	0	0	0	0	0	0	0	0	0	0	0	0	0	0	0	0.004
CPI-SS0DFA98A14	CSF1R_IL34	simple:P07333	simple:Q6ZMJ4	ENSG00000182578	ENSG00000157368	True	True	False	curated	False	0	0.026	0.034	0	0.006	0.005	0.03	0.017	0	0	0.006	0.006	0.006	0.007	0	0.048	0.006	0.024	0.009	0	0	0	0	0	0	0	0	0	0	0	0	0	0	0	0	0	0	0	0
CPI-SS07AF9303D	GRP_GRPR	simple:P07492	simple:P30550	ENSG00000134443	ENSG00000126010	True	False	True	guidetopharmacology.org	False	0	0	0	0	0	0	0	0	0	0	0	0	0	0	0	0	0	0	0	0	0	0	0	0	0	0	0	0	0	0	0	0	0	0	0	0	0	0	0
CPI-SS061A7E099	CD55_ADGRE5	simple:P08174	simple:P48960	ENSG00000196352	ENSG00000123146	True	True	True	curated	False	0.719	0.178	0.136	0.398	0.259	0.193	0.178	0.133	0.385	0.729	0.953	0.718	0.551	0.734	0.467	0.169	0.291	0.189	0.135	0.82	0.279	0.237	0.499	0.36	0.294	0.279	0.234	0.486	0.83	1.054	0.819	0.652	0.835	0.568	0.27	0.392	0.29	0.236	1.014
CPI-SS0CBC7840D	PTPRC_CD22	simple:P08575	simple:P20273	ENSG00000081237	ENSG00000012124	False	False	True	curated	False	0.906	0	0.907	1.059	0.906	0.906	0.911	0.909	0.908	0.908	0.912	0.908	0.906	0.928	0.909	0.906	0.906	0.914	0	0.061	0	0.062	0.214	0.062	0.062	0.066	0.064	0.063	0.064	0.068	0.064	0.061	0.083	0.064	0.061	0.062	0.07	0	0.039
CPI-SS0822AEF5F	PTPRC_MRC1	simple:P08575	simple:P22897	ENSG00000081237	ENSG00000260314	False	False	True	curated	False	0.908	0	0.906	0.907	0.907	0.908	0.912	0	0.913	0.907	0.907	0.908	0.911	0.908	0.911	0.906	0.906	0.918	0	0.064	0	0.062	0.063	0.062	0.064	0.067	0	0.068	0.063	0.063	0.063	0.066	0.064	0.066	0.061	0.061	0.074	0	0.041
CPI-SS07F60834D	MET_HGF	simple:P08581	simple:P14210	ENSG00000105976	ENSG00000019991	True	True	False	curated	False	0.001	0	0.001	0.003	0.005	0.002	0.002	0	0	0	0	0.001	0	0.002	0	0.004	0.001	0.002	0	0.07	0	0.07	0.072	0.075	0.072	0.071	0	0	0	0	0.07	0	0.071	0	0.073	0.07	0.071	0	0.068
CPI-SS056FF4363	CD48_CD244	simple:P09326	simple:Q9BZW8	ENSG00000117091	ENSG00000122223	False	False	True	curated	False	0.547	0	0.44	0.456	0.447	0.447	0.439	0.44	0.441	0.483	0.588	0.443	0.455	0.443	0.439	0	0.51	0.44	0.446	0.112	0	0.005	0.021	0.012	0.012	0.004	0.005	0.006	0.048	0.153	0.008	0.02	0.008	0.004	0	0.075	0.005	0.011	0.124
CPI-SS0D954EA1C	PDGFRB_PDGFD	simple:P09619	simple:Q9GZP0	ENSG00000113721	ENSG00000170962	True	True	False	curated	False	0.016	0.012	0.014	0.029	0.003	0.003	0.012	0.019	0.005	0.013	0.035	0.004	0.003	0.007	0.003	0.006	0.007	0.008	0.018	0	0	0	0	0	0	0	0	0	0	0	0	0	0	0	0	0	0	0	0.014
CPI-SS080611C5B	ALOX5_ALOX5AP	simple:P09917	simple:P20292	ENSG00000012779	ENSG00000132965	False	False	False	guidetopharmacology.org	False	0.578	0.042	0.036	0.266	0.212	0.303	0.046	0.069	0.491	0.329	0.464	0.27	0.181	0.194	0.217	0.031	0.445	0.095	0.064	0.669	0.132	0.126	0.356	0.302	0.393	0.137	0.159	0.581	0.419	0.554	0.36	0.271	0.284	0.307	0.121	0.535	0.185	0.154	0.667
CPI-SS08376F0E6	CSF3_CSF3R	simple:P09919	simple:Q99062	ENSG00000108342	ENSG00000119535	True	False	True	curated	False	0.004	0	0.003	0.003	0.004	0.003	0.006	0	0.002	0.003	0.004	0.003	0.002	0.008	0.002	0.002	0.002	0.004	0.007	0.065	0	0.065	0.064	0.065	0.065	0.067	0	0.063	0.064	0.065	0.064	0.063	0.07	0.064	0.064	0.064	0.065	0.068	0.52
CPI-SS08719F19E	APELA_APLNR	simple:P0DMC3	simple:P35414	ENSG00000248329	ENSG00000134817	True	False	True	guidetopharmacology.org	False	0	0	0	0	0	0	0	0	0	0	0	0	0	0	0	0	0	0	0	0	0	0	0	0	0	0	0	0	0	0	0	0	0	0	0	0	0	0	0
CPI-SS02D7A1DDE	KIT_KITLG	simple:P10721	simple:P21583	ENSG00000157404	ENSG00000049130	True	True	False	curated	False	0.002	0.096	0.077	0.003	0.004	0.003	0.175	0.03	0	0.004	0.002	0.004	0.001	0.006	0.004	0.03	0.002	0.084	0.012	0.393	0.488	0.469	0.395	0.396	0.394	0.567	0.422	0	0.395	0.394	0.396	0.393	0.397	0.396	0.422	0.394	0.476	0.403	0.282
CPI-SS0EDAE16B6	EPOR_KITLG	simple:P19235	simple:P21583	ENSG00000187266	ENSG00000049130	True	True	False	I2D	False	0.05	0.145	0.126	0.052	0.052	0.051	0.224	0.079	0	0.052	0.05	0.053	0.049	0.054	0.052	0.079	0.051	0.132	0.06	0.013	0.108	0.089	0.015	0.016	0.014	0.187	0.042	0	0.015	0.014	0.016	0.013	0.017	0.016	0.042	0.014	0.096	0.023	0.012
CPI-SS07327E587	CD28_CD80	simple:P10747	simple:P33681	ENSG00000178562	ENSG00000121594	False	False	True	curated	False	0.083	0.088	0.078	0.119	0.075	0.075	0.075	0.075	0.08	0.077	0.077	0.076	0.075	0.078	0.134	0.075	0.075	0.08	0.077	0.02	0.024	0.015	0.056	0.011	0.011	0.012	0.012	0.016	0.013	0.013	0.012	0.011	0.015	0.07	0.011	0.012	0.016	0.013	0.014
CPI-SS0320FFAFC	CTLA4_CD80	simple:P16410	simple:P33681	ENSG00000163599	ENSG00000121594	False	False	True	curated	False	0.099	0.103	0.094	0.135	0.09	0.09	0.091	0.091	0.095	0.092	0.092	0.091	0.09	0.094	0.149	0.09	0.091	0.095	0.092	0.016	0.021	0.011	0.052	0.008	0.008	0.009	0.008	0.013	0.01	0.01	0.009	0.008	0.011	0.067	0.008	0.008	0.013	0.01	0.014
CPI-SS077D7365D	CD28_CD86	simple:P10747	simple:P42081	ENSG00000178562	ENSG00000114013	False	False	True	curated	False	0.08	0	0.079	0.111	0.076	0.077	0.088	0.08	0.075	0.078	0.078	0.078	0.076	0.086	0.08	0.075	0.075	0.095	0.081	0.017	0	0.016	0.048	0.012	0.013	0.025	0.017	0.011	0.014	0.014	0.014	0.013	0.022	0.016	0.012	0.011	0.031	0.017	0.012
CPI-SS0B0E09B1C	CTLA4_CD86	simple:P16410	simple:P42081	ENSG00000163599	ENSG00000114013	False	False	True	curated	False	0.096	0	0.095	0.127	0.091	0.092	0.104	0.096	0.09	0.093	0.093	0.093	0.092	0.101	0.095	0.091	0.09	0.11	0.096	0.014	0	0.013	0.044	0.009	0.01	0.021	0.014	0.008	0.011	0.011	0.011	0.009	0.019	0.013	0.009	0.008	0.028	0.014	0.011
CPI-SS03EF699C7	HLA-E_KLRC1	simple:P13747	simple:P26715	ENSG00000204592	ENSG00000134545	False	False	True	curated	False	1.55	1.463	1.457	1.481	1.452	1.452	1.453	1.455	0	1.485	1.763	1.453	1.453	0	1.453	1.455	1.458	1.455	0	0.419	0.332	0.326	0.35	0.321	0.321	0.321	0.324	0	0.354	0.632	0.322	0.321	0	0.322	0.324	0.327	0.323	0	0.429
CPI-SS0C4FA643F	HLA-E_KLRC2	simple:P13747	simple:P26717	ENSG00000204592	ENSG00000205809	False	False	True	curated	False	1.47	1.459	1.453	1.46	1.452	1.452	0	0	0	1.459	1.484	1.452	1.453	1.454	0	0	1.469	1.453	0	0.338	0.327	0.321	0.329	0.321	0.321	0	0	0	0.328	0.353	0.321	0.322	0.322	0	0	0.337	0.322	0	0.349
CPI-SS03339363E	HLA-E_KLRK1	simple:P13747	simple:P26718	ENSG00000204592	ENSG00000213809	False	False	True	curated	False	1.469	0	1.453	1.455	0	1.452	1.453	0	1.454	1.476	1.476	1.456	1.473	1.458	1.453	0	1.461	1.453	0	0.338	0	0.322	0.324	0	0.321	0.322	0	0.323	0.345	0.344	0.325	0.342	0.327	0.322	0	0.33	0.322	0	0.348
CPI-SS0EB5AEC83	SELL_CD34	simple:P14151	simple:P28906	ENSG00000188404	ENSG00000174059	False	False	False	curated	False	0.039	0	0.039	0.042	0.046	0.042	0.04	0	0.039	0.04	0.041	0.042	0.04	0.043	0.039	0	0.039	0.041	0	0	0	0	0	0	0	0	0	0	0	0	0	0	0	0	0	0	0	0	0.025
CPI-SS015E1E2C6	SELP_CD34	simple:P16109	simple:P28906	ENSG00000174175	ENSG00000174059	False	False	False	curated	False	0.001	0	0.001	0.004	0.008	0.004	0.002	0	0.001	0.002	0.003	0.004	0.001	0.005	0.001	0	0.001	0.003	0	0	0	0	0	0	0	0	0	0	0	0	0	0	0	0	0	0	0	0	0.001
CPI-SS087321EB5	SELL_SELPLG	simple:P14151	simple:Q14242	ENSG00000188404	ENSG00000110876	False	False	True	curated	False	0.379	0.075	0.061	0.179	0.27	0.268	0.065	0.066	0.181	0.264	0.35	0.209	0.253	0.155	0.399	0.054	0.252	0.1	0.068	0	0	0	0	0	0	0	0	0	0	0	0	0	0	0	0	0	0	0	0.364
CPI-SS02B7540B0	SELP_SELPLG	simple:P16109	simple:Q14242	ENSG00000174175	ENSG00000110876	False	False	True	curated	False	0.341	0.037	0.023	0.141	0.232	0.23	0.027	0.027	0.143	0.226	0.312	0.171	0.215	0.117	0.361	0.016	0.214	0.062	0.03	0	0	0	0	0	0	0	0	0	0	0	0	0	0	0	0	0	0	0	0.341
CPI-SS086A1C18B	SELE_SELPLG	simple:P16581	simple:Q14242	ENSG00000007908	ENSG00000110876	False	False	True	curated	False	0.34	0.036	0.023	0.141	0.232	0.23	0.026	0.027	0.142	0.225	0.312	0.17	0.215	0.117	0.36	0.016	0.214	0.062	0.029	0	0	0	0	0	0	0	0	0	0	0	0	0	0	0	0	0	0	0	0.341
CPI-SS06ABF2F5A	SELP_CD24	simple:P16109	simple:P25063	ENSG00000174175	ENSG00000272398	False	False	False	curated	False	0.009	1.214	1.037	0.117	0.005	0.004	0.139	0.847	0.007	0.013	0.015	0.011	0.005	0.028	0.013	0.002	0.003	0.027	0.375	0	0	0	0	0	0	0	0	0	0	0	0	0	0	0	0	0	0	0	0.009
CPI-SS04F90EE0D	SELE_GLG1	simple:P16581	simple:Q92896	ENSG00000007908	ENSG00000090863	False	False	False	curated	False	0.11	0.043	0.083	0.131	0.149	0.194	0.272	0.113	0.148	0.122	0.14	0.151	0.161	0.217	0.147	0.171	0.28	0.227	0.234	0	0	0	0	0	0	0	0	0	0	0	0	0	0	0	0	0	0	0	0.11
CPI-SS01560CA22	CD99_PILRA	simple:P14209	simple:Q9UKJ1	ENSG00000002586	ENSG00000085514	True	False	True	curated	False	0.972	1.048	1.028	0.969	0.97	0.971	0.989	0.984	0.968	0.97	0.971	0.97	0.969	0.974	0.97	0.971	0.968	0.979	0.979	0.324	0.401	0.38	0.322	0.323	0.323	0.341	0.337	0.321	0.323	0.324	0.323	0.322	0.327	0.323	0.324	0.321	0.332	0.332	0.521
CPI-SS08E6EA18C	NPR1_NPPB	simple:P16066	simple:P16860	ENSG00000169418	ENSG00000120937	True	True	False	guidetopharmacology.org	False	0	0	0	0	0	0	0	0	0	0	0	0	0	0	0	0	0	0	0	0	0	0	0	0	0	0	0	0	0	0	0	0	0	0	0	0	0	0	0
CPI-SS0A1864A37	NPR1_NPPC	simple:P16066	simple:P23582	ENSG00000169418	ENSG00000163273	True	True	False	InnateDB-All	False	0	0	0	0	0	0	0	0	0	0	0	0	0	0	0	0	0	0	0	0	0	0	0	0	0	0	0	0	0	0	0	0	0	0	0	0	0	0	0.005
CPI-SS0EB4002A2	NPR3_NPPC	simple:P17342	simple:P23582	ENSG00000113389	ENSG00000163273	True	True	False	I2D,InnateDB-All	False	0	0	0	0	0	0	0	0	0	0	0	0	0	0	0	0	0	0	0	0	0	0	0	0	0	0	0	0	0	0	0	0	0	0	0	0	0	0	0.003
CPI-SS06B94F144	NPR2_NPPC	simple:P20594	simple:P23582	ENSG00000159899	ENSG00000163273	True	True	False	guidetopharmacology.org	False	0.004	0.018	0.022	0.029	0.192	0.21	0.024	0.003	0.007	0.005	0.011	0.007	0.018	0.019	0.009	0.008	0.047	0.061	0.029	0	0	0	0	0	0	0	0	0	0	0	0	0	0	0	0	0	0	0	0.004
CPI-SS05F0AFA81	NPR3_OSTN	simple:P17342	simple:P61366	ENSG00000113389	ENSG00000188729	True	True	False	guidetopharmacology.org	False	0	0	0	0	0	0	0	0	0	0	0	0	0	0	0	0	0	0	0	0	0	0	0	0	0	0	0	0	0	0	0	0	0	0	0	0	0	0	0
CPI-SS02A170A99	SPN_SIGLEC1	simple:P16150	simple:Q9BZZ2	ENSG00000197471	ENSG00000088827	True	False	False	curated	False	0.225	0	0.226	0.225	0.224	0.224	0.225	0.226	0	0	0.225	0.225	0.225	0.228	0.225	0.23	0.224	0.226	0	0.016	0	0.017	0.017	0.016	0.016	0.017	0.018	0	0	0.017	0.017	0.017	0.02	0.017	0.022	0.016	0.018	0	0.009
CPI-SS03CC15FF3	PDGFRA_PDGFC	simple:P16234	simple:Q9NRA1	ENSG00000134853	ENSG00000145431	True	True	False	curated	False	0	0	0	0	0	0	0	0	0	0	0	0	0	0	0	0	0	0	0	0	0	0.011	0.011	0.007	0.008	0.166	0.011	0.006	0.006	0.008	0.007	0.006	0.008	0.007	0.059	0.008	0.072	0.022	0
CPI-SS03A3EE72E	FLT4_PDGFC	simple:P35916	simple:Q9NRA1	ENSG00000037280	ENSG00000145431	True	True	False	guidetopharmacology.org	False	0	0	0.006	0.005	0.002	0.002	0.16	0.006	0	0.001	0.002	0.001	0.001	0.002	0.001	0.053	0.002	0.066	0.016	0	0	0	0	0	0	0	0	0	0	0	0	0	0	0	0	0	0	0	0
CPI-SS0F972435E	FLT4_VEGFC	simple:P35916	simple:P49767	ENSG00000037280	ENSG00000150630	True	True	False	curated	False	0	0	0.001	0	0.001	0.001	0.065	0.003	0	0.001	0.003	0.002	0	0.006	0	0.001	0	0.013	0.011	0	0	0	0	0	0	0	0	0	0	0	0	0	0	0	0	0	0	0	0
CPI-SS0273C9AED	KDR_VEGFC	simple:P35968	simple:P49767	ENSG00000128052	ENSG00000150630	True	True	False	curated	False	0	0	0.001	0	0.001	0.001	0.065	0.003	0	0.001	0.003	0.001	0	0.006	0	0.001	0	0.013	0.011	0	0	0	0	0	0	0	0	0	0	0	0	0	0	0	0	0	0	0	0
CPI-SS0E0DEA7D5	PECAM1_CD38	simple:P16284	simple:P28907	ENSG00000261371	ENSG00000004468	False	True	True	curated	False	0.213	0.093	0.09	0.408	0.457	0.901	0.107	0.093	0.148	0.106	0.202	0.099	0.098	0.198	0.124	0.082	0.489	0.2	0.123	0	0	0	0	0	0	0	0	0	0	0	0	0	0	0	0	0	0	0	0.141
CPI-SS081AD39D7	PECAM1_CD177	simple:P16284	simple:Q8N6Q3	ENSG00000261371	ENSG00000204936	False	True	False	curated	False	0.08	0	0.081	0.083	0	0	0.079	0	0	0	0	0	0	0.08	0.142	0	0.08	0.082	0	0	0	0	0	0	0	0	0	0	0	0	0	0	0	0	0	0	0	0	0.008
CPI-SS0362EFFDE	PMCH_MCHR1	simple:P20382	simple:Q99705	ENSG00000183395	ENSG00000128285	True	False	True	I2D	False	0	0	0.025	0	0.025	0.025	0	0	0	0	0	0	0	0	0	0	0	0	0	0	0	0.008	0	0.008	0.008	0	0	0	0	0	0	0	0	0	0	0	0	0	0
CPI-SS056AA08CF	EDN2_EDNRA	simple:P20800	simple:P25101	ENSG00000127129	ENSG00000151617	True	False	True	guidetopharmacology.org	False	0.002	0	0.006	0.005	0.002	0.002	0.168	0.002	0	0.002	0.002	0.003	0.001	0.008	0.001	0.081	0	0.182	0.006	0.13	0	0.134	0.133	0.13	0.13	0.296	0.13	0	0.13	0.13	0.131	0.129	0.136	0.13	0.209	0	0.31	0.134	0.099
CPI-SS01946BE5C	C5AR1_RPS19	simple:P21730	simple:P39019	ENSG00000197405	ENSG00000105372	False	True	False	guidetopharmacology.org	False	2.064	1.993	2.119	1.707	1.709	1.441	1.792	2.188	1.824	1.925	1.89	2.044	2.162	1.298	1.914	1.765	1.702	1.625	1.322	2.202	2.131	2.257	1.845	1.847	1.578	1.93	2.325	1.962	2.063	2.027	2.182	2.3	1.436	2.052	1.903	1.84	1.763	1.46	2.123
CPI-SS04456F441	TNFSF4_TNFRSF4	simple:P23510	simple:P43489	ENSG00000117586	ENSG00000186827	False	False	True	curated	False	0.161	0.936	0.641	0.317	0.126	0.116	0.128	0.36	0.513	0.165	0.342	0.403	0.145	0.255	1.027	0.121	0.132	0.148	0.137	0.063	0.838	0.543	0.219	0.028	0.018	0.03	0.263	0.415	0.068	0.244	0.305	0.048	0.158	0.929	0.023	0.034	0.05	0.039	0.056
CPI-SS05E63FBEC	CXCR1_CXCL5	simple:P25024	simple:P42830	ENSG00000163464	ENSG00000163735	True	True	False	curated	False	0	0	0	0.002	0.001	0.001	0.007	0	0.002	0	0	0.002	0	0	0	0	0	0.002	0.004	0	0	0	0	0	0	0	0	0	0	0	0	0	0	0	0	0	0	0	0
CPI-SS087BD262F	CXCR2_CXCL5	simple:P25025	simple:P42830	ENSG00000180871	ENSG00000163735	True	True	False	curated	False	0	0	0	0.004	0.003	0.003	0.009	0	0.003	0	0	0.004	0	0	0	0	0	0.004	0.005	0	0	0	0	0	0	0	0	0	0	0	0	0	0	0	0	0	0	0	0
CPI-SS0C7012011	CXCR1_YARS	simple:P25024	simple:P54577	ENSG00000163464	ENSG00000134684	False	True	False	guidetopharmacology.org	False	0.12	0.124	0.125	0.169	0.168	0.06	0.078	0.135	0.074	0.1	0.113	0.065	0.058	0.079	0.091	0.092	0.092	0.052	0.119	0	0	0	0	0	0	0	0	0	0	0	0	0	0	0	0	0	0	0	0
CPI-SS0288E42FB	CXCR1_CXCL6	simple:P25024	simple:P80162	ENSG00000163464	ENSG00000124875	True	True	False	curated	False	0.002	0	0.029	0	0.003	0.012	0.125	0.003	0.002	0.002	0.002	0.003	0.001	0.006	0.002	0	0.003	0.015	0.072	0	0	0	0	0	0	0	0	0	0	0	0	0	0	0	0	0	0	0	0
CPI-SS0C7915758	CXCR2_CXCL6	simple:P25025	simple:P80162	ENSG00000180871	ENSG00000124875	True	True	False	curated	False	0.003	0	0.03	0	0.005	0.013	0.126	0.005	0.003	0.003	0.004	0.004	0.003	0.008	0.004	0	0.004	0.017	0.074	0	0	0	0	0	0	0	0	0	0	0	0	0	0	0	0	0	0	0	0.001
CPI-SS0D2539AEB	FPR3_HEBP1	simple:P25089	simple:Q9NRV9	ENSG00000187474	ENSG00000013583	False	True	False	guidetopharmacology.org	False	0.029	0.117	0.112	0.067	0.109	0.038	0.288	0.091	0.032	0.031	0.046	0.047	0.071	0.032	0.032	0.157	0.043	0.104	0.192	0	0	0	0	0	0	0	0	0	0	0	0	0	0	0	0	0	0	0	0.029
CPI-SS0C321CE6D	FPR2_CAMP	simple:P25090	simple:P49913	ENSG00000171049	ENSG00000164047	True	True	False	guidetopharmacology.org	False	0	0	0	0	0	0	0	0	0	0	0	0	0	0	0	0	0	0	0	0	0	0	0	0	0	0	0	0	0	0	0	0	0	0	0	0	0	0	0.001
CPI-SS0231B999D	GUCY2C_GUCA2B	simple:P25092	simple:Q16661	ENSG00000070019	ENSG00000044012	True	True	False	guidetopharmacology.org	False	0	0	0	0	0	0	0	0	0	0	0	0	0	0	0	0	0	0	0	0	0	0	0	0	0	0	0	0	0	0	0	0	0	0	0	0	0	0	0
CPI-SS03EACE0E0	MST1_MST1R	simple:P26927	simple:Q04912	ENSG00000173531	ENSG00000164078	True	False	True	curated	False	0	0	0	0	0	0	0	0	0	0	0	0	0	0	0	0	0	0	0	0	0.064	0.07	0.04	0.036	0.036	0.043	0.047	0	0	0	0.036	0.036	0.037	0	0.087	0	0.056	0	0
CPI-SS0D53B88CC	ACVR2A_INHBC	simple:P27037	simple:P55103	ENSG00000121989	ENSG00000175189	True	True	False	curated	False	0	0	0	0	0.002	0.002	0	0	0	0	0	0	0.002	0	0	0	0	0	0	0	0	0	0	0.016	0.016	0	0	0	0	0	0	0.016	0	0	0	0	0	0	0
CPI-SS099C401F7	ACVR2A_INHBE	simple:P27037	simple:P58166	ENSG00000121989	ENSG00000139269	True	True	False	curated	False	0	0	0.002	0	0	0	0.002	0.019	0	0	0	0	0	0	0	0	0	0	0.023	0	0	0.016	0	0	0	0.016	0.033	0	0	0	0	0	0	0	0	0	0	0.037	0
CPI-SS0412C803A	TNFRSF8_TNFSF8	simple:P28908	simple:P32971	ENSG00000120949	ENSG00000106952	False	True	False	curated	False	0.058	0	0.005	0.048	0.09	0.135	0.01	0.005	0.169	0.065	0.023	0.087	0.105	0.065	0.031	0.011	0.144	0.021	0.007	0	0	0	0	0	0	0	0	0	0	0	0	0	0	0	0	0	0	0	0.056
CPI-SS08991B378	CD6_ALCAM	simple:P30203	simple:Q13740	ENSG00000013725	ENSG00000170017	True	False	False	curated	False	0.241	0.273	0.294	0.264	0.241	0.238	0.398	0.252	0.248	0.247	0.243	0.245	0.242	0.264	0.244	0.54	0.238	0.291	0.421	0.027	0.059	0.081	0.05	0.027	0.025	0.185	0.038	0.034	0.033	0.03	0.031	0.029	0.051	0.031	0.326	0.024	0.077	0.207	0.026
CPI-SS0D0252D87	AXL_IL15RA	simple:P30530	simple:Q13261	ENSG00000167601	ENSG00000134470	True	True	True	I2D	False	0.05	0.019	0.027	0.031	0.013	0.007	0.013	0.008	0.007	0.028	0.028	0.017	0.009	0.014	0.062	0.004	0.005	0.016	0.011	0.052	0.022	0.03	0.034	0.015	0.01	0.016	0.01	0.01	0.031	0.031	0.02	0.012	0.017	0.065	0.006	0.008	0.018	0.014	0.049
CPI-SS077B160B9	IL15_IL15RA	simple:P40933	simple:Q13261	ENSG00000164136	ENSG00000134470	True	False	True	guidetopharmacology.org	False	0.063	0.032	0.04	0.044	0.026	0.021	0.026	0.021	0.02	0.042	0.041	0.03	0.022	0.027	0.075	0.017	0.018	0.029	0.024	0	0	0	0	0	0	0	0	0	0	0	0	0	0	0	0	0	0	0	0.067
CPI-SS03A4F7DC8	AXL_GAS6	simple:P30530	simple:Q14393	ENSG00000167601	ENSG00000183087	True	True	False	guidetopharmacology.org	False	0.012	0.066	0.028	0.027	0.007	0.011	0.709	0.09	0.008	0.012	0.012	0.013	0.009	0.02	0.011	0.522	0.017	0.578	0.185	0.014	0.069	0.031	0.03	0.01	0.014	0.712	0.092	0.011	0.015	0.014	0.016	0.012	0.023	0.014	0.525	0.02	0.581	0.188	0.011
CPI-SS085195142	TYRO3_GAS6	simple:Q06418	simple:Q14393	ENSG00000092445	ENSG00000183087	True	True	False	guidetopharmacology.org	False	0.011	0.065	0.027	0.027	0.006	0.01	0.708	0.089	0.007	0.011	0.011	0.012	0.008	0.019	0.01	0.522	0.016	0.578	0.184	0	0	0	0	0	0	0	0	0	0	0	0	0	0	0	0	0	0	0	0.014
CPI-SS0415CC75D	MERTK_GAS6	simple:Q12866	simple:Q14393	ENSG00000153208	ENSG00000183087	True	True	False	guidetopharmacology.org	False	0.013	0.067	0.029	0.029	0.008	0.012	0.71	0.091	0.009	0.013	0.013	0.014	0.01	0.021	0.012	0.523	0.018	0.58	0.186	0.023	0.078	0.04	0.039	0.019	0.023	0.721	0.101	0.02	0.024	0.023	0.025	0.021	0.032	0.023	0.534	0.029	0.59	0.197	0.042
CPI-SS00C069DCB	SSTR1_SST	simple:P30872	simple:P61278	ENSG00000139874	ENSG00000157005	True	True	False	I2D	False	0	0	0	0	0	0	0	0	0	0	0	0	0	0	0	0	0	0	0	0	0	0	0	0	0	0	0	0	0	0	0	0	0	0	0	0	0	0	0
CPI-SS024E1CF41	SSTR4_SST	simple:P31391	simple:P61278	ENSG00000132671	ENSG00000157005	True	True	False	I2D	False	0	0	0	0	0	0	0	0	0	0	0	0	0	0	0	0	0	0	0	0	0	0	0	0	0	0	0	0	0	0	0	0	0	0	0	0	0	0	0
CPI-SS0B27088B4	CALCR_ADM	simple:P30988	simple:P35318	ENSG00000004948	ENSG00000148926	True	True	False	guidetopharmacology.org	False	0	0	0	0	0	0	0	0	0	0	0	0	0	0	0	0	0	0	0	0	0	0	0	0	0	0	0	0	0	0	0	0	0	0	0	0	0	0	0.001
CPI-SS032CFAE42	CALCR_ADM2	simple:P30988	simple:Q7Z4H4	ENSG00000004948	ENSG00000128165	True	True	False	guidetopharmacology.org	False	0	0	0	0	0	0	0	0	0	0	0	0	0	0	0	0	0	0	0	0	0	0	0	0	0	0	0	0	0	0	0	0	0	0	0	0	0	0	0.001
CPI-SS083319328	NTSR1_NTS	simple:P30989	simple:P30990	ENSG00000101188	ENSG00000133636	True	True	False	guidetopharmacology.org	False	0	0.005	0.002	0	0.001	0.001	0.009	0	0	0.001	0.002	0.001	0	0.001	0.002	0	0	0.003	0.027	0	0	0	0	0	0	0	0	0	0	0	0	0	0	0	0	0	0	0	0
CPI-SS073C1B796	CD52_SIGLEC10	simple:P31358	simple:Q96LC7	ENSG00000169442	ENSG00000142512	True	False	False	curated	False	0.654	0	0.653	0.663	0.653	0.654	0.657	0.655	0.654	0.653	0.653	0.653	0.652	0.659	0.654	0.652	0.654	0.653	0	0.042	0	0.04	0.05	0.04	0.041	0.044	0.042	0.041	0.04	0.04	0.04	0.039	0.046	0.041	0.039	0.041	0.041	0	0.033
CPI-SS0E5593D5C	BMP8B_PLAUR	simple:P34820	simple:Q03405	ENSG00000116985	ENSG00000011422	True	False	True	InnateDB-All	False	0	0	0	0	0	0	0	0	0	0	0	0	0	0	0	0	0	0	0	0	0	0	0	0	0	0	0	0	0	0	0	0	0	0	0	0	0	0	0.015
CPI-SS0A91954A0	RYK_WNT3A	simple:P34925	simple:P56704	ENSG00000163785	ENSG00000154342	True	True	False	I2D	False	0	0	0.01	0	0.01	0	0.013	0	0	0	0	0.01	0	0	0	0	0	0	0.02	0	0	0.021	0	0.021	0	0.024	0	0	0	0	0.021	0	0	0	0	0	0	0.032	0
CPI-SS0D8148841	APLNR_APLN	simple:P35414	simple:Q9ULZ1	ENSG00000134817	ENSG00000171388	True	True	False	guidetopharmacology.org	False	0	0	0	0	0	0	0	0	0	0	0	0	0	0	0	0	0	0	0	0	0	0	0	0	0	0	0	0	0	0	0	0	0	0	0	0	0	0	0
CPI-SS08833E2DA	CHRNA7_SLURP1	simple:P36544	simple:P55000	ENSG00000175344	ENSG00000126233	True	True	False	IMEx,InnateDB-All,UniProt	False	0	0	0	0	0	0	0	0	0	0	0	0	0	0	0	0	0	0	0	0	0.016	0.015	0	0	0	0	0	0	0	0	0	0	0	0	0	0	0	0	0
CPI-SS076FEB261	FLT3_FLT3LG	simple:P36888	simple:P49771	ENSG00000122025	ENSG00000090554	True	True	False	curated	False	0	0	0	0	0	0	0	0	0	0	0	0	0	0	0	0	0	0	0	0	0	0	0	0	0	0	0	0	0	0	0	0	0	0	0	0	0	0	0.053
CPI-SS06CBC985C	LTBR_LTB	simple:P36941	simple:Q06643	ENSG00000111321	ENSG00000227507	False	True	False	curated	False	0.314	0.056	0.055	0.545	0.228	0.952	0.196	0.085	0.8	0.658	0.644	1.131	1.05	0.567	1.095	0.113	0.715	0.338	0.084	0.607	0.349	0.348	0.838	0.521	1.245	0.49	0.379	1.093	0.951	0.938	1.425	1.343	0.86	1.388	0.406	1.009	0.631	0.377	0.634
CPI-SS0DC2DD9D7	THPO_MPL	simple:P40225	simple:P40238	ENSG00000090534	ENSG00000117400	True	False	True	curated	False	0	0	0	0	0	0	0	0	0	0	0	0	0	0	0	0	0	0	0	0	0	0	0	0	0	0	0	0	0	0	0	0	0	0	0	0	0	0	0
CPI-SS066FE05CA	LEP_LEPR	simple:P41159	simple:P48357	ENSG00000174697	ENSG00000116678	True	False	True	curated	False	0	0	0	0	0	0	0	0	0	0	0	0	0	0	0	0	0	0	0	0	0	0	0	0	0	0	0	0	0	0	0	0	0	0	0	0	0	0	0
CPI-SS04CD88411	GPR1_RARRES2	simple:P46091	simple:Q99969	ENSG00000183671	ENSG00000106538	True	True	False	guidetopharmacology.org	False	0	0	0	0	0	0	0	0	0	0	0	0	0	0	0	0	0	0	0	0	0	0	0	0	0	0	0	0	0	0	0	0	0	0	0	0	0	0	0
CPI-SS07D56EB05	CMKLR1_RARRES2	simple:Q99788	simple:Q99969	ENSG00000174600	ENSG00000106538	True	True	False	guidetopharmacology.org	False	0.007	0.014	0.087	0.021	0.027	0.012	0.484	0.021	0.006	0.015	0.025	0.021	0.008	0.043	0.012	0.007	0.006	0.263	0.373	0	0	0	0	0	0	0	0	0	0	0	0	0	0	0	0	0	0	0	0.004
CPI-SS0B6643F31	XCR1_XCL1	simple:P46094	simple:P47992	ENSG00000173578	ENSG00000143184	True	True	False	curated	False	0	0	0	0	0	0	0	0	0	0	0	0	0	0	0	0	0	0	0	0	0	0	0	0	0	0	0	0	0	0	0	0	0	0	0	0	0	0	0.343
CPI-SS052D34F0B	XCR1_XCL2	simple:P46094	simple:Q9UBD3	ENSG00000173578	ENSG00000143185	True	True	False	curated	False	0	0	0	0	0	0	0	0	0	0	0	0	0	0	0	0	0	0	0	0	0	0	0	0	0	0	0	0	0	0	0	0	0	0	0	0	0	0	0.271
CPI-SS0BDA7A63E	NPBWR1_NPW	simple:P48145	simple:Q8N729	ENSG00000183729	ENSG00000183971	True	True	False	guidetopharmacology.org	False	0	0	0	0	0	0	0	0	0	0	0	0	0	0	0	0	0	0	0	0	0	0	0	0	0	0	0	0	0	0	0	0	0	0	0	0	0	0	0
CPI-SS0B7A7E932	NPBWR2_NPW	simple:P48146	simple:Q8N729	ENSG00000125522	ENSG00000183971	True	True	False	guidetopharmacology.org	False	0	0	0	0	0	0	0	0	0	0	0	0	0	0	0	0	0	0	0	0	0	0	0	0	0	0	0	0	0	0	0	0	0	0	0	0	0	0	0
CPI-SS0D5E1C3D2	NPBWR1_NPB	simple:P48145	simple:Q8NG41	ENSG00000183729	ENSG00000183979	True	True	False	guidetopharmacology.org	False	0	0	0	0	0	0	0	0	0	0	0	0	0	0	0	0	0	0	0	0	0	0	0	0	0	0	0	0	0	0	0	0	0	0	0	0	0	0	0
CPI-SS01A761DB5	NPBWR2_NPB	simple:P48146	simple:Q8NG41	ENSG00000125522	ENSG00000183979	True	True	False	guidetopharmacology.org	False	0	0	0	0	0	0	0	0	0	0	0	0	0	0	0	0	0	0	0	0	0	0	0	0	0	0	0	0	0	0	0	0	0	0	0	0	0	0	0.002
CPI-SS07B3139A0	NMU_NMUR2	simple:P48645	simple:Q9GZQ4	ENSG00000109255	ENSG00000132911	True	False	True	guidetopharmacology.org	False	0	0	0.001	0	0	0	0	0	0	0	0	0	0	0	0	0	0	0	0	0	0	0.039	0	0	0	0	0	0	0	0	0	0	0	0	0	0	0	0	0
CPI-SS018BD4882	NMU_NMUR1	simple:P48645	simple:Q9HB89	ENSG00000109255	ENSG00000171596	True	False	True	guidetopharmacology.org	False	0.021	0	0.001	0.003	0.001	0.001	0.002	0	0.001	0.006	0.069	0.001	0	0.002	0	0	0.006	0.01	0.003	0.059	0	0.039	0.041	0.039	0.039	0.04	0	0.039	0.044	0.107	0.039	0	0.04	0	0	0.043	0.048	0.041	0.056
CPI-SS032E9A219	CX3CR1_CX3CL1	simple:P49238	simple:P78423	ENSG00000168329	ENSG00000006210	True	True	True	curated	False	0.03	0	0.04	0	0	0.029	0.032	0.031	0	0.029	0	0.03	0.029	0.03	0	0.03	0.029	0	0	0.008	0	0.018	0	0	0.008	0.011	0.01	0	0.008	0	0.008	0.008	0.009	0	0.008	0.008	0	0	0.002
CPI-SS0EF1A7415	CCR4_CCL17	simple:P51679	simple:Q92583	ENSG00000183813	ENSG00000102970	True	True	False	curated	False	0	0	0.01	0.02	0.01	0.01	0.011	0	0	0.01	0	0.01	0	0.011	0.011	0	0	0.012	0	0	0	0	0	0	0	0	0	0	0	0	0	0	0	0	0	0	0	0	0
CPI-SS0974EB232	ACKR1_CCL17	simple:Q16570	simple:Q92583	ENSG00000213088	ENSG00000102970	True	True	False	I2D	False	0	0	0	0	0	0	0	0	0	0	0	0	0	0	0	0	0	0	0	0	0	0.006	0.016	0.006	0.005	0.007	0	0	0.006	0	0.006	0	0.007	0.006	0	0	0.008	0	0
CPI-SS04BE14432	INHBC_ACVR2B	simple:P55103	simple:Q13705	ENSG00000175189	ENSG00000114739	True	False	True	curated	False	0	0	0	0	0	0	0	0	0	0	0	0	0	0	0	0	0	0	0	0	0	0	0	0	0	0	0	0	0	0	0	0	0	0	0	0	0	0	0
CPI-SS09CCC0451	INHBE_ACVR2B	simple:P58166	simple:Q13705	ENSG00000139269	ENSG00000114739	True	False	True	curated	False	0	0	0	0	0	0	0	0	0	0	0	0	0	0	0	0	0	0	0	0	0	0	0	0	0	0	0	0	0	0	0	0	0	0	0	0	0	0	0.001
CPI-SS095DCA7F7	LILRA4_BST2	simple:P59901	simple:Q10589	ENSG00000239961	ENSG00000130303	False	True	False	curated	False	0	0	0	0	0	0	0	0	0	0	0	0	0	0	0	0	0	0	0	0	0	0	0	0	0	0	0	0	0	0	0	0	0	0	0	0	0	0	0.494
CPI-SS036437279	DSG1_DSC2	simple:Q02413	simple:Q02487	ENSG00000134760	ENSG00000134755	False	False	False	curated	False	0	0	0	0	0	0	0	0	0	0	0	0	0	0	0	0	0	0	0	0	0	0	0	0	0	0	0	0	0	0	0	0	0	0	0	0	0	0	0.001
CPI-SS062307CFE	DSG1_DSC1	simple:Q02413	simple:Q08554	ENSG00000134760	ENSG00000134765	False	False	False	curated	False	0	0	0	0	0	0	0	0	0	0	0	0	0	0	0	0	0	0	0	0	0	0	0	0	0	0	0	0	0	0	0	0	0	0	0	0	0	0	0.001
CPI-SS09000F32A	DSG1_DSC3	simple:Q02413	simple:Q14574	ENSG00000134760	ENSG00000134762	False	False	False	curated	False	0	0	0	0	0	0	0	0	0	0	0	0	0	0	0	0	0	0	0	0	0	0	0	0	0	0	0	0	0	0	0	0	0	0	0	0	0	0	0.001
CPI-SS0B6F0C894	DSG2_DSC3	simple:Q14126	simple:Q14574	ENSG00000046604	ENSG00000134762	False	False	False	curated	False	0.001	0.005	0.02	0.001	0.001	0.001	0.085	0	0.001	0.002	0	0.002	0.003	0.002	0.002	0.302	0.002	0.033	0.007	0.06	0.063	0.078	0.06	0.06	0.06	0.144	0	0.06	0.06	0	0.061	0.062	0.06	0.061	0.361	0.06	0.091	0.065	0.12
CPI-SS06D13FCD3	DSC2_DSG2	simple:Q02487	simple:Q14126	ENSG00000134755	ENSG00000046604	False	False	False	curated	False	0.002	0.06	0.121	0.012	0.036	0.017	0.17	0.043	0.001	0.003	0.003	0.004	0.002	0.009	0.001	0.218	0.007	0.124	0.115	0	0	0	0	0	0	0	0	0	0	0	0	0	0	0	0	0	0	0	0.036
CPI-SS08B94BEB2	DSC1_DSG2	simple:Q08554	simple:Q14126	ENSG00000134765	ENSG00000046604	False	False	False	curated	False	0.001	0.06	0.12	0.012	0.036	0.017	0.169	0.043	0.001	0.002	0.003	0.004	0.002	0.009	0.001	0.217	0.006	0.124	0.114	0	0	0	0	0	0	0	0	0	0	0	0	0	0	0	0	0	0	0	0.001
CPI-SS0B337B316	TEK_ANGPT1	simple:Q02763	simple:Q15389	ENSG00000120156	ENSG00000154188	True	True	False	curated	False	0	0	0	0	0	0	0	0	0	0	0	0	0	0	0	0	0	0	0	0	0	0	0	0	0	0	0	0	0	0	0	0	0	0	0	0	0	0	0
CPI-SS00BBA318F	TEK_ANGPT4	simple:Q02763	simple:Q9Y264	ENSG00000120156	ENSG00000101280	True	True	False	curated	False	0	0	0	0	0	0	0	0	0	0	0	0	0	0	0	0	0	0	0	0	0	0	0	0	0	0	0	0	0	0	0	0	0	0	0	0	0	0	0
CPI-SS09D5B5F9C	LRP1_ERFE	simple:Q07954	simple:Q4G0M1	ENSG00000123384	ENSG00000178752	True	True	False	InnateDB-All	False	0	0	0	0.002	0.002	0.002	0.005	0.004	0	0	0.003	0	0	0	0	0.003	0	0	0.081	0	0	0	0.035	0.034	0.034	0.037	0.036	0	0	0.035	0	0	0	0	0.035	0	0	0.113	0
CPI-SS0E9015902	CD47_SIRPG	simple:Q08722	simple:Q9P1W8	ENSG00000196776	ENSG00000089012	False	True	False	curated	False	0.502	0.281	0.278	0.427	0.277	0.274	0.273	0.283	0.623	0.406	0.323	0.404	0.442	0.401	0.603	0.285	0.578	0.292	0.274	0.617	0.397	0.393	0.543	0.393	0.39	0.389	0.399	0.739	0.522	0.439	0.519	0.558	0.517	0.719	0.401	0.694	0.408	0.389	0.625
CPI-SS02EDE5894	CRHR2_UCN3	simple:Q13324	simple:Q969E3	ENSG00000106113	ENSG00000178473	True	True	False	guidetopharmacology.org	False	0	0	0	0	0	0	0	0	0	0	0	0	0	0	0	0	0	0	0	0	0	0	0	0	0	0	0	0	0	0	0	0	0	0	0	0	0	0	0
CPI-SS083E7D88C	CRHR2_UCN2	simple:Q13324	simple:Q96RP3	ENSG00000106113	ENSG00000145040	True	True	False	guidetopharmacology.org	False	0	0	0	0	0	0	0	0	0	0	0	0	0	0	0	0	0	0	0	0	0	0	0	0	0	0	0	0	0	0	0	0	0	0	0	0	0	0	0
CPI-SS0D00AAD2F	SEMA5A_PLXNB3	simple:Q13591	simple:Q9ULL4	ENSG00000112902	ENSG00000198753	False	False	True	curated	False	0	0	0	0	0	0	0	0	0	0	0	0	0	0	0	0	0	0	0	0	0	0	0	0	0	0	0	0	0	0	0	0	0	0	0	0	0	0	0.001
CPI-SS0893BD6B6	IL16_GRIN2C	simple:Q14005	simple:Q14957	ENSG00000172349	ENSG00000161509	True	False	True	I2D	False	0	0.291	0.248	0	0.247	0	0.247	0	0	0.248	0	0	0	0	0	0	0	0	0	0	0.055	0.012	0	0.011	0	0.011	0	0	0.011	0	0	0	0	0	0	0	0	0	0
CPI-SS0F856A80F	KISS1_KISS1R	simple:Q15726	simple:Q969F8	ENSG00000170498	ENSG00000116014	True	False	True	guidetopharmacology.org	False	0	0	0	0	0	0	0	0	0	0	0	0	0	0	0	0	0	0	0	0	0	0	0	0	0	0	0	0	0	0	0	0	0	0	0	0	0	0	0.011
CPI-SS07DFEBFA8	GPR19_ENHO	simple:Q15760	simple:Q6UWT2	ENSG00000183150	ENSG00000168913	True	True	False	guidetopharmacology.org	False	0	0.01	0.004	0.003	0.003	0	0.004	0	0	0	0.003	0.003	0.003	0	0	0.006	0	0.003	0.008	0	0	0	0	0	0	0	0	0	0	0	0	0	0	0	0	0	0	0	0
CPI-SS067BA9202	LAIR1_LILRB4	simple:Q6GTX8	simple:Q8NHJ6	ENSG00000167613	ENSG00000186818	False	True	True	curated	False	0.051	0	0.054	0.061	0.051	0.052	0.06	0.054	0.049	0.051	0.051	0.051	0.051	0.054	0.051	0.06	0.051	0.064	0.052	0	0	0	0	0	0	0	0	0	0	0	0	0	0	0	0	0	0	0	0.005
CPI-SS00ABEE10B	IGFL1_IGFLR1	simple:Q6UW32	simple:Q9H665	ENSG00000188293	ENSG00000126246	True	False	True	IMEx,InnateDB-All,UniProt	False	0.087	0.023	0.012	0.064	0.012	0.006	0.013	0.01	0.126	0.056	0.082	0.069	0.067	0.05	0.153	0.012	0.116	0.016	0.005	0	0	0	0	0	0	0	0	0	0	0	0	0	0	0	0	0	0	0	0.089
CPI-SS08EDE5442	IGFL2_IGFLR1	simple:Q6UWQ7	simple:Q9H665	ENSG00000204866	ENSG00000126246	True	False	True	IMEx,InnateDB-All,UniProt	False	0	0	0	0	0	0	0	0	0	0	0	0	0	0	0	0	0	0	0	0.089	0.025	0.014	0.066	0.014	0.008	0.016	0.012	0.129	0.058	0.084	0.072	0.07	0.052	0.156	0.014	0.118	0.018	0.008	0.089
CPI-SS0327E1782	IGFL3_IGFLR1	simple:Q6UXB1	simple:Q9H665	ENSG00000188624	ENSG00000126246	True	False	True	IMEx,InnateDB-All,UniProt	False	0	0	0	0	0	0	0	0	0	0	0	0	0	0	0	0	0	0	0	0	0	0	0	0	0	0	0	0	0	0	0	0	0	0	0	0	0	0	0.085
CPI-SS033E857EB	VSTM1_ADGRG3	simple:Q6UX27	simple:Q86Y34	ENSG00000189068	ENSG00000182885	True	True	True	IMEx,IntAct	False	0	0	0	0	0	0	0	0	0	0	0	0	0	0	0	0	0	0	0	0	0	0	0	0	0	0	0	0	0	0	0	0	0	0	0	0	0	0	0.001
CPI-SS08C995EB4	CXCL17_GPR35	simple:Q6UXB2	simple:Q9HC97	ENSG00000189377	ENSG00000178623	True	False	True	guidetopharmacology.org	False	0.046	0.007	0.004	0.019	0.003	0.002	0.013	0.007	0.005	0.043	0.11	0.05	0.026	0.026	0.01	0.004	0.009	0.011	0.005	0	0	0	0	0	0	0	0	0	0	0	0	0	0	0	0	0	0	0	0.148
CPI-SS027E57635	PROKR2_PROK2	simple:Q8NFJ6	simple:Q9HC23	ENSG00000101292	ENSG00000163421	True	True	False	guidetopharmacology.org	False	0.008	0	0	0	0.001	0	0	0.002	0.001	0.003	0.003	0.001	0.001	0	0.002	0	0	0	0	0	0	0	0	0	0	0	0	0	0	0	0	0	0	0	0	0	0	0	0
CPI-SS01CE67526	PROKR1_PROK2	simple:Q8TCW9	simple:Q9HC23	ENSG00000169618	ENSG00000163421	True	True	False	guidetopharmacology.org	False	0	0	0	0	0	0	0	0	0	0	0	0	0	0	0	0	0	0	0	0	0	0	0	0	0	0	0	0	0	0	0	0	0	0	0	0	0	0	0.008
CPI-SS0A6477344	RXFP4_RLN3	simple:Q8TDU9	simple:Q8WXF3	ENSG00000173080	ENSG00000171136	True	True	False	guidetopharmacology.org	False	0	0	0	0	0	0	0	0	0	0	0	0	0	0	0	0	0	0	0	0	0	0	0	0	0	0	0	0	0	0	0	0	0	0	0	0	0	0	0
CPI-SS0799949D7	RXFP4_INSL5	simple:Q8TDU9	simple:Q9Y5Q6	ENSG00000173080	ENSG00000172410	True	True	False	guidetopharmacology.org	False	0	0	0	0	0	0	0	0	0	0	0	0	0	0	0	0	0	0	0	0	0	0	0	0	0	0	0	0	0	0	0	0	0	0	0	0	0	0	0
CPI-SS09EF54490	ADGRV1_GPHA2	simple:Q8WXG9	simple:Q96T91	ENSG00000164199	ENSG00000149735	True	True	False	InnateDB-All	False	0	0.022	0.01	0	0	0.002	0.008	0	0	0	0	0	0	0.003	0	0	0	0	0.004	0	0.116	0.103	0	0	0.096	0.102	0	0	0	0	0	0	0.097	0	0	0	0	0.098	0
CPI-SS025C8F785	CLEC2B_KLRF1	simple:Q92478	simple:Q9NZS2	ENSG00000110852	ENSG00000150045	False	True	True	curated	False	0.89	0	0.88	0.882	0.879	0.879	0.883	0	0.879	0.888	1.113	0	0.879	0	0.88	0	0.882	0.881	0	0.161	0	0.151	0.153	0.151	0.15	0.154	0	0.151	0.159	0.384	0	0.151	0	0.151	0	0.153	0.152	0	0.307
CPI-SS00797FD15	EDA_EDA2R	simple:Q92838	simple:Q9HAV5	ENSG00000158813	ENSG00000131080	True	False	True	guidetopharmacology.org	False	0	0.01	0.009	0.004	0.01	0.006	0.018	0.021	0.001	0.001	0.002	0.002	0.002	0.005	0	0.012	0.001	0.031	0	0	0	0	0	0	0	0	0	0	0	0	0	0	0	0	0	0	0	0	0
CPI-SS05A8552D7	EDA_EDAR	simple:Q92838	simple:Q9UNE0	ENSG00000158813	ENSG00000135960	True	False	True	guidetopharmacology.org	False	0	0	0.001	0.003	0.001	0.001	0.023	0.002	0.003	0.001	0	0.005	0.012	0.009	0	0.002	0.005	0.03	0	0	0	0	0	0	0	0	0	0	0	0	0	0	0	0	0	0	0	0	0
CPI-SS04C672963	ESAM_ESAM	simple:Q96AP7	simple:Q96AP7	ENSG00000149564	ENSG00000149564	False	False	False	curated	False	0.003	0	0.003	0.007	0.002	0.003	0.006	0	0.002	0.005	0.004	0.006	0.007	0.004	0.004	0.002	0.002	0.004	0.012	0	0	0	0	0	0	0	0	0	0	0	0	0	0	0	0	0	0	0	0.003
CPI-SS08C78576B	GPHA2_EPHA6	simple:Q96T91	simple:Q9UF33	ENSG00000149735	ENSG00000080224	True	False	True	InnateDB-All	False	0	0	0	0	0	0	0	0	0	0	0	0	0	0	0	0	0	0	0	0	0	0.022	0	0.021	0.021	0.033	0	0	0	0	0.021	0	0.021	0.021	0.045	0	0.048	0	0
CPI-SS0FF51A757	TNFSF18_TNFRSF18	simple:Q9UNG2	simple:Q9Y5U5	ENSG00000120337	ENSG00000186891	True	False	True	curated	False	0	0	0	0	0	0	0	0	0	0	0	0	0	0	0	0	0	0	0	0	0	0	0	0	0	0	0	0	0	0	0	0	0	0	0	0	0	0	0.177
CPI-SC01C699B73	COL6A6_a10b1 complex	simple:A6NMZ7	complex:a10b1 complex	ENSG00000206384		True	False	False	curated	True	0	0	0	0	0	0	0	0	0	0	0	0	0	0	0	0	0	0	0	0	0	0	0	0	0	0	0	0	0	0	0	0	0	0	0	0	0	0	0.005
CPI-SC00A0B0892	COL6A5_a10b1 complex	simple:A8TX70	complex:a10b1 complex	ENSG00000172752		True	False	False	curated	True	0	0	0	0	0	0	0	0	0	0	0	0	0	0	0	0	0	0	0	0	0	0	0	0	0	0	0	0	0	0	0	0	0	0	0	0	0	0	0.001
CPI-SC07ECBFCA7	COL1A1_a10b1 complex	simple:P02452	complex:a10b1 complex	ENSG00000108821		True	False	False	curated	True	0.004	0	0.004	0.005	0.004	0.004	0.013	0	0.004	0.004	0.004	0.004	0.004	0.007	0.003	0.01	0.004	0.005	0.006	0.029	0	0.03	0.03	0.03	0.03	0.038	0	0.03	0.03	0.03	0.03	0.029	0.033	0.029	0.035	0.029	0.03	0.031	0.017
CPI-SC0DA298BEC	COL2A1_a10b1 complex	simple:P02458	complex:a10b1 complex	ENSG00000139219		True	False	False	curated	True	0	0	0	0	0	0	0	0	0	0	0	0	0	0	0	0	0	0	0	0	0	0	0	0	0	0	0	0	0	0	0	0	0	0	0	0	0	0	0.002
CPI-SC067433F6B	COL3A1_a10b1 complex	simple:P02461	complex:a10b1 complex	ENSG00000168542		True	False	False	curated	True	0.002	0	0.003	0.003	0.003	0.003	0.012	0	0.003	0.003	0.003	0.003	0.002	0.006	0.002	0.009	0.003	0.003	0.004	0.009	0	0.01	0.01	0.01	0.01	0.019	0	0.01	0.01	0.01	0.01	0.009	0.013	0.009	0.016	0.01	0.01	0.011	0.003
CPI-SC0B6F1A278	COL4A1_a10b1 complex	simple:P02462	complex:a10b1 complex	ENSG00000187498		True	False	False	curated	True	0	0	0	0	0	0	0	0	0	0	0	0	0	0	0	0	0	0	0	0	0	0	0	0	0	0	0	0	0	0	0	0	0	0	0	0	0	0	0.002
CPI-SC0D19BAF15	FN1_a10b1 complex	simple:P02751	complex:a10b1 complex	ENSG00000115414		True	False	False	curated	True	0.008	0	0.009	0.009	0.009	0.009	0.017	0	0.009	0.009	0.009	0.009	0.008	0.012	0.008	0.015	0.008	0.009	0.01	0.017	0	0.017	0.018	0.017	0.017	0.026	0	0.017	0.017	0.017	0.017	0.017	0.02	0.016	0.023	0.017	0.018	0.019	0.021
CPI-SC0F516B854	COL5A2_a10b1 complex	simple:P05997	complex:a10b1 complex	ENSG00000204262		True	False	False	curated	True	0.001	0	0.002	0.002	0.002	0.002	0.011	0	0.002	0.002	0.002	0.002	0.001	0.005	0.001	0.008	0.002	0.002	0.003	0	0	0	0	0	0	0	0	0	0	0	0	0	0	0	0	0	0	0	0.002
CPI-SC011F01833	COL1A2_a10b1 complex	simple:P08123	complex:a10b1 complex	ENSG00000164692		True	False	False	curated	True	0.006	0	0.006	0.007	0.006	0.006	0.015	0	0.006	0.006	0.006	0.006	0.006	0.009	0.005	0.012	0.006	0.007	0.008	0.005	0	0.006	0.006	0.006	0.006	0.015	0	0.006	0.006	0.006	0.006	0.005	0.009	0.005	0.012	0.006	0.006	0.007	0.006
CPI-SC0FA79E269	COL4A2_a10b1 complex	simple:P08572	complex:a10b1 complex	ENSG00000134871		True	False	False	curated	True	0.002	0	0.002	0.003	0.002	0.003	0.011	0	0.003	0.002	0.003	0.003	0.002	0.005	0.002	0.008	0.002	0.003	0.004	0	0	0	0	0	0	0	0	0	0	0	0	0	0	0	0	0	0	0	0.002
CPI-SC04936738A	COL11A1_a10b1 complex	simple:P12107	complex:a10b1 complex	ENSG00000060718		True	False	False	curated	True	0	0	0	0	0	0	0	0	0	0	0	0	0	0	0	0	0	0	0	0	0	0	0	0	0	0	0	0	0	0	0	0	0	0	0	0	0	0	0.001
CPI-SC02B111AB0	COL6A1_a10b1 complex	simple:P12109	complex:a10b1 complex	ENSG00000142156		True	False	False	curated	True	0.003	0	0.003	0.004	0.003	0.003	0.012	0	0.003	0.003	0.004	0.003	0.003	0.006	0.002	0.009	0.003	0.004	0.005	0	0	0	0	0	0	0	0	0	0	0	0	0	0	0	0	0	0	0	0.004
CPI-SC0CE851065	COL6A2_a10b1 complex	simple:P12110	complex:a10b1 complex	ENSG00000142173		True	False	False	curated	True	0.009	0	0.009	0.01	0.009	0.01	0.018	0	0.01	0.009	0.01	0.01	0.009	0.012	0.009	0.015	0.009	0.01	0.011	0	0	0	0	0	0	0	0	0	0	0	0	0	0	0	0	0	0	0	0.003
CPI-SC07375C073	COL6A3_a10b1 complex	simple:P12111	complex:a10b1 complex	ENSG00000163359		True	False	False	curated	True	0.016	0	0.017	0.017	0.017	0.017	0.026	0	0.017	0.017	0.017	0.017	0.016	0.02	0.016	0.023	0.017	0.017	0.018	0.041	0	0.041	0.042	0.041	0.042	0.05	0	0.041	0.041	0.042	0.041	0.041	0.044	0.041	0.047	0.041	0.042	0.043	0.028
CPI-SC0D6C777F2	COL11A2_a10b1 complex	simple:P13942	complex:a10b1 complex	ENSG00000204248		True	False	False	curated	True	0.001	0	0.001	0.002	0.001	0.002	0.01	0	0.001	0.001	0.002	0.001	0.001	0.004	0.001	0.007	0.001	0.002	0.003	0.01	0	0.01	0.011	0.01	0.01	0.019	0	0.01	0.01	0.01	0.01	0.009	0.013	0.009	0.016	0.01	0.011	0.012	0.004
CPI-SC0F74C069F	COL9A1_a10b1 complex	simple:P20849	complex:a10b1 complex	ENSG00000112280		True	False	False	curated	True	0	0	0	0	0	0	0	0	0	0	0	0	0	0	0	0	0	0	0	0.009	0	0.01	0.01	0.01	0.01	0.019	0	0.01	0.01	0.01	0.01	0.009	0.013	0.009	0.016	0.01	0.01	0.011	0.047
CPI-SC041DEF0FB	COL5A1_a10b1 complex	simple:P20908	complex:a10b1 complex	ENSG00000130635		True	False	False	curated	True	0	0	0	0	0	0	0	0	0	0	0	0	0	0	0	0	0	0	0	0.014	0	0.015	0.015	0.015	0.015	0.024	0	0.015	0.015	0.015	0.015	0.014	0.018	0.014	0.021	0.015	0.015	0.016	0.015
CPI-SC0C907A888	COL8A2_a10b1 complex	simple:P25067	complex:a10b1 complex	ENSG00000171812		True	False	False	curated	True	0	0	0	0	0	0	0	0	0	0	0	0	0	0	0	0	0	0	0	0	0	0	0	0	0	0	0	0	0	0	0	0	0	0	0	0	0	0	0.004
CPI-SC08B1D5269	COL5A3_a10b1 complex	simple:P25940	complex:a10b1 complex	ENSG00000080573		True	False	False	curated	True	0.001	0	0.001	0.002	0.001	0.002	0.01	0	0.001	0.001	0.002	0.001	0.001	0.004	0.001	0.007	0.001	0.002	0.003	0	0	0	0	0	0	0	0	0	0	0	0	0	0	0	0	0	0	0	0.005
CPI-SC0F8101D41	COL8A1_a10b1 complex	simple:P27658	complex:a10b1 complex	ENSG00000144810		True	False	False	curated	True	0	0	0	0	0	0	0	0	0	0	0	0	0	0	0	0	0	0	0	0	0	0	0	0	0	0	0	0	0	0	0	0	0	0	0	0	0	0	0.001
CPI-SC087556B01	COL4A5_a10b1 complex	simple:P29400	complex:a10b1 complex	ENSG00000188153		True	False	False	curated	True	0.001	0	0.001	0.002	0.001	0.002	0.01	0	0.001	0.001	0.002	0.001	0.001	0.004	0.001	0.007	0.001	0.002	0.003	0.012	0	0.012	0.013	0.012	0.012	0.021	0	0.012	0.012	0.012	0.012	0.012	0.015	0.011	0.018	0.012	0.013	0.014	0.031
CPI-SC08E75294D	COL15A1_a10b1 complex	simple:P39059	complex:a10b1 complex	ENSG00000204291		True	False	False	curated	True	0.001	0	0.002	0.003	0.002	0.002	0.011	0	0.002	0.002	0.002	0.002	0.001	0.005	0.001	0.008	0.002	0.003	0.003	0	0	0	0	0	0	0	0	0	0	0	0	0	0	0	0	0	0	0	0.007
CPI-SC0017F527E	COL18A1_a10b1 complex	simple:P39060	complex:a10b1 complex	ENSG00000182871		True	False	False	curated	True	0.01	0	0.01	0.011	0.01	0.01	0.019	0	0.01	0.01	0.01	0.01	0.01	0.013	0.009	0.016	0.01	0.011	0.012	0.02	0	0.02	0.021	0.02	0.021	0.029	0	0.02	0.02	0.021	0.02	0.02	0.023	0.02	0.026	0.02	0.021	0.022	0.054
CPI-SC00C0800EB	COL4A4_a10b1 complex	simple:P53420	complex:a10b1 complex	ENSG00000081052		True	False	False	curated	True	0	0	0	0	0	0	0	0	0	0	0	0	0	0	0	0	0	0	0	0.013	0	0.014	0.015	0.014	0.014	0.023	0	0.014	0.014	0.014	0.014	0.013	0.017	0.013	0.02	0.014	0.015	0.015	0.007
CPI-SC0A3F146C2	COL4A3_a10b1 complex	simple:Q01955	complex:a10b1 complex	ENSG00000169031		True	False	False	curated	True	0.001	0	0.001	0.002	0.001	0.002	0.01	0	0.001	0.001	0.002	0.001	0.001	0.004	0.001	0.007	0.001	0.002	0.003	0	0	0	0	0	0	0	0	0	0	0	0	0	0	0	0	0	0	0	0.003
CPI-SC008F4294F	COL7A1_a10b1 complex	simple:Q02388	complex:a10b1 complex	ENSG00000114270		True	False	False	curated	True	0	0	0	0	0	0	0	0	0	0	0	0	0	0	0	0	0	0	0	0.032	0	0.032	0.033	0.032	0.033	0.041	0	0.032	0.032	0.033	0.032	0.032	0.035	0.032	0.038	0.032	0.033	0.034	0.09
CPI-SC0A199B69E	COL10A1_a10b1 complex	simple:Q03692	complex:a10b1 complex	ENSG00000123500		True	False	False	curated	True	0	0	0	0	0	0	0	0	0	0	0	0	0	0	0	0	0	0	0	0	0	0	0	0	0	0	0	0	0	0	0	0	0	0	0	0	0	0	0
CPI-SC015980AEB	COL14A1_a10b1 complex	simple:Q05707	complex:a10b1 complex	ENSG00000187955		True	False	False	curated	True	0	0	0	0	0	0	0	0	0	0	0	0	0	0	0	0	0	0	0	0	0	0	0	0	0	0	0	0	0	0	0	0	0	0	0	0	0	0	0.001
CPI-SC0F94B2CF9	COL16A1_a10b1 complex	simple:Q07092	complex:a10b1 complex	ENSG00000084636		True	False	False	curated	True	0.001	0	0.001	0.002	0.001	0.002	0.01	0	0.001	0.001	0.002	0.001	0.001	0.004	0.001	0.007	0.001	0.002	0.003	0.311	0	0.311	0.312	0.311	0.312	0.32	0	0.311	0.311	0.312	0.311	0.311	0.314	0.311	0.317	0.311	0.312	0.313	0.298
CPI-SC05565E8CE	COL4A6_a10b1 complex	simple:Q14031	complex:a10b1 complex	ENSG00000197565		True	False	False	curated	True	0	0	0	0	0	0	0	0	0	0	0	0	0	0	0	0	0	0	0	0	0	0	0	0	0	0	0	0	0	0	0	0	0	0	0	0	0	0	0.004
CPI-SC0517A327B	COL9A3_a10b1 complex	simple:Q14050	complex:a10b1 complex	ENSG00000092758		True	False	False	curated	True	0.002	0	0.003	0.003	0.003	0.003	0.012	0	0.003	0.003	0.003	0.003	0.002	0.006	0.002	0.009	0.003	0.003	0.004	0.008	0	0.009	0.009	0.009	0.009	0.017	0	0.009	0.008	0.009	0.009	0.008	0.011	0.008	0.014	0.008	0.009	0.01	0.008
CPI-SC067EE23E1	COL9A2_a10b1 complex	simple:Q14055	complex:a10b1 complex	ENSG00000049089		True	False	False	curated	True	0.019	0	0.019	0.02	0.019	0.019	0.028	0	0.019	0.019	0.02	0.019	0.019	0.022	0.018	0.025	0.019	0.02	0.021	0.159	0	0.159	0.16	0.159	0.159	0.168	0	0.159	0.159	0.159	0.159	0.158	0.162	0.158	0.165	0.159	0.16	0.161	0.245
CPI-SC09DFB2ACA	COL19A1_a10b1 complex	simple:Q14993	complex:a10b1 complex	ENSG00000082293		True	False	False	curated	True	0	0	0	0	0	0	0	0	0	0	0	0	0	0	0	0	0	0	0	0	0	0	0	0	0	0	0	0	0	0	0	0	0	0	0	0	0	0	0.01
CPI-SC090311934	COL24A1_a10b1 complex	simple:Q17RW2	complex:a10b1 complex	ENSG00000171502		True	False	False	curated	True	0	0	0	0	0	0	0	0	0	0	0	0	0	0	0	0	0	0	0	0.006	0	0.007	0.008	0.007	0.007	0.016	0	0.007	0.007	0.007	0.007	0.006	0.01	0.006	0.013	0.007	0.008	0.009	0.001
CPI-SC05D8C0EF5	COL28A1_a10b1 complex	simple:Q2UY09	complex:a10b1 complex	ENSG00000215018		True	False	False	curated	True	0	0	0	0	0	0	0	0	0	0	0	0	0	0	0	0	0	0	0	0.007	0	0.007	0.008	0.007	0.008	0.016	0	0.007	0.007	0.008	0.007	0.007	0.01	0.007	0.013	0.007	0.008	0.009	0.002
CPI-SC0725E3A76	COL13A1_a10b1 complex	simple:Q5TAT6	complex:a10b1 complex	ENSG00000197467		False	False	False	curated	True	0	0	0	0	0	0	0	0	0	0	0	0	0	0	0	0	0	0	0	0.025	0	0.025	0.026	0.025	0.026	0.034	0	0.026	0.025	0.026	0.026	0.025	0.028	0.025	0.031	0.025	0.026	0.027	0.001
CPI-SC0C9CBDD21	COL27A1_a10b1 complex	simple:Q8IZC6	complex:a10b1 complex	ENSG00000196739		True	False	False	curated	True	0.001	0	0.001	0.002	0.001	0.002	0.01	0	0.001	0.001	0.002	0.001	0.001	0.004	0.001	0.007	0.001	0.002	0.003	0	0	0	0	0	0	0	0	0	0	0	0	0	0	0	0	0	0	0	0.025
CPI-SC0BA1D5E00	COL22A1_a10b1 complex	simple:Q8NFW1	complex:a10b1 complex	ENSG00000169436		True	False	False	curated	True	0	0	0	0	0	0	0	0	0	0	0	0	0	0	0	0	0	0	0	0.188	0	0.188	0.189	0.188	0.189	0.197	0	0.188	0.188	0.189	0.188	0.188	0.191	0.188	0.194	0.188	0.189	0.19	0.042
CPI-SC0147A8A42	COL26A1_a10b1 complex	simple:Q96A83	complex:a10b1 complex	ENSG00000160963		True	False	False	curated	True	0	0	0	0	0	0	0	0	0	0	0	0	0	0	0	0	0	0	0	0	0	0	0	0	0	0	0	0	0	0	0	0	0	0	0	0	0	0	0
CPI-SC08938BB1C	COL21A1_a10b1 complex	simple:Q96P44	complex:a10b1 complex	ENSG00000124749		True	False	False	curated	True	0	0	0	0	0	0	0	0	0	0	0	0	0	0	0	0	0	0	0	0	0	0	0	0	0	0	0	0	0	0	0	0	0	0	0	0	0	0	0.006
CPI-SC02131C05A	COL12A1_a10b1 complex	simple:Q99715	complex:a10b1 complex	ENSG00000111799		True	False	False	curated	True	0	0	0	0	0	0	0	0	0	0	0	0	0	0	0	0	0	0	0	0	0	0	0	0	0	0	0	0	0	0	0	0	0	0	0	0	0	0	0.003
CPI-SC0BF16A11C	COL20A1_a10b1 complex	simple:Q9P218	complex:a10b1 complex	ENSG00000101203		True	False	False	curated	True	0	0	0	0	0	0	0	0	0	0	0	0	0	0	0	0	0	0	0	0	0	0	0	0	0	0	0	0	0	0	0	0	0	0	0	0	0	0	0
CPI-SC06B4C6DD5	COL17A1_a10b1 complex	simple:Q9UMD9	complex:a10b1 complex	ENSG00000065618		True	False	False	curated	True	0	0	0	0	0	0	0	0	0	0	0	0	0	0	0	0	0	0	0	0	0	0	0	0	0	0	0	0	0	0	0	0	0	0	0	0	0	0	0.011
CPI-SC07E0348EF	COL6A6_a11b1 complex	simple:A6NMZ7	complex:a11b1 complex	ENSG00000206384		True	False	False	curated	True	0	0	0	0	0	0	0	0	0	0	0	0	0	0	0	0	0	0	0	0	0	0	0	0	0	0	0	0	0	0	0	0	0	0	0	0	0	0	0
CPI-SC05CE52A12	COL6A5_a11b1 complex	simple:A8TX70	complex:a11b1 complex	ENSG00000172752		True	False	False	curated	True	0	0	0	0	0	0	0	0	0	0	0	0	0	0	0	0	0	0	0	0	0	0	0	0	0	0	0	0	0	0	0	0	0	0	0	0	0	0	0
CPI-SC0F7E26271	COL1A1_a11b1 complex	simple:P02452	complex:a11b1 complex	ENSG00000108821		True	False	False	curated	True	0	0	0.003	0.005	0.004	0.003	0.004	0.006	0	0	0	0.004	0.004	0.004	0.004	0	0	0.004	0	0	0	0.029	0.03	0.029	0.029	0.029	0.031	0	0	0	0.029	0.029	0.03	0.029	0	0	0.03	0	0
CPI-SC0CF621D48	COL2A1_a11b1 complex	simple:P02458	complex:a11b1 complex	ENSG00000139219		True	False	False	curated	True	0	0	0	0	0	0	0	0	0	0	0	0	0	0	0	0	0	0	0	0	0	0	0	0	0	0	0	0	0	0	0	0	0	0	0	0	0	0	0
CPI-SC0A8902C85	COL3A1_a11b1 complex	simple:P02461	complex:a11b1 complex	ENSG00000168542		True	False	False	curated	True	0	0	0.002	0.003	0.002	0.002	0.003	0.005	0	0	0	0.002	0.002	0.003	0.002	0	0	0.003	0	0	0	0.009	0.011	0.009	0.009	0.01	0.012	0	0	0	0.009	0.009	0.01	0.009	0	0	0.01	0	0
CPI-SC0A0532ADC	COL4A1_a11b1 complex	simple:P02462	complex:a11b1 complex	ENSG00000187498		True	False	False	curated	True	0	0	0	0	0	0	0	0	0	0	0	0	0	0	0	0	0	0	0	0	0	0	0	0	0	0	0	0	0	0	0	0	0	0	0	0	0	0	0
CPI-SC0CFF5E19D	FN1_a11b1 complex	simple:P02751	complex:a11b1 complex	ENSG00000115414		True	False	False	curated	True	0	0	0.008	0.009	0.008	0.008	0.008	0.01	0	0	0	0.008	0.008	0.009	0.008	0	0	0.009	0	0	0	0.016	0.018	0.017	0.016	0.017	0.019	0	0	0	0.017	0.017	0.017	0.017	0	0	0.017	0	0
CPI-SC0DF641DAA	COL5A2_a11b1 complex	simple:P05997	complex:a11b1 complex	ENSG00000204262		True	False	False	curated	True	0	0	0.001	0.002	0.001	0.001	0.002	0.004	0	0	0	0.001	0.001	0.002	0.001	0	0	0.002	0	0	0	0	0	0	0	0	0	0	0	0	0	0	0	0	0	0	0	0	0
CPI-SC0681D30FE	COL1A2_a11b1 complex	simple:P08123	complex:a11b1 complex	ENSG00000164692		True	False	False	curated	True	0	0	0.005	0.007	0.006	0.005	0.006	0.008	0	0	0	0.006	0.006	0.006	0.006	0	0	0.006	0	0	0	0.005	0.006	0.005	0.005	0.006	0.008	0	0	0	0.005	0.005	0.006	0.005	0	0	0.006	0	0
CPI-SC02017BE74	COL4A2_a11b1 complex	simple:P08572	complex:a11b1 complex	ENSG00000134871		True	False	False	curated	True	0	0	0.002	0.003	0.002	0.002	0.002	0.004	0	0	0	0.002	0.002	0.003	0.002	0	0	0.003	0	0	0	0	0	0	0	0	0	0	0	0	0	0	0	0	0	0	0	0	0
CPI-SC0861656EC	COL11A1_a11b1 complex	simple:P12107	complex:a11b1 complex	ENSG00000060718		True	False	False	curated	True	0	0	0	0	0	0	0	0	0	0	0	0	0	0	0	0	0	0	0	0	0	0	0	0	0	0	0	0	0	0	0	0	0	0	0	0	0	0	0
CPI-SC04085F9F9	COL6A1_a11b1 complex	simple:P12109	complex:a11b1 complex	ENSG00000142156		True	False	False	curated	True	0	0	0.002	0.004	0.003	0.002	0.003	0.005	0	0	0	0.003	0.003	0.003	0.003	0	0	0.004	0	0	0	0	0	0	0	0	0	0	0	0	0	0	0	0	0	0	0	0	0
CPI-SC0A54B5323	COL6A2_a11b1 complex	simple:P12110	complex:a11b1 complex	ENSG00000142173		True	False	False	curated	True	0	0	0.009	0.01	0.009	0.009	0.009	0.011	0	0	0	0.009	0.009	0.01	0.009	0	0	0.01	0	0	0	0	0	0	0	0	0	0	0	0	0	0	0	0	0	0	0	0	0
CPI-SC0ECFACED2	COL6A3_a11b1 complex	simple:P12111	complex:a11b1 complex	ENSG00000163359		True	False	False	curated	True	0	0	0.016	0.017	0.016	0.016	0.017	0.019	0	0	0	0.016	0.016	0.017	0.016	0	0	0.017	0	0	0	0.041	0.042	0.041	0.041	0.041	0.043	0	0	0	0.041	0.041	0.042	0.041	0	0	0.042	0	0
CPI-SC0CA323AE3	COL11A2_a11b1 complex	simple:P13942	complex:a11b1 complex	ENSG00000204248		True	False	False	curated	True	0	0	0.001	0.002	0.001	0.001	0.001	0.003	0	0	0	0.001	0.001	0.001	0.001	0	0	0.002	0	0	0	0.009	0.011	0.01	0.009	0.01	0.012	0	0	0	0.009	0.009	0.01	0.01	0	0	0.01	0	0
CPI-SC0CBC30AB7	COL9A1_a11b1 complex	simple:P20849	complex:a11b1 complex	ENSG00000112280		True	False	False	curated	True	0	0	0	0	0	0	0	0	0	0	0	0	0	0	0	0	0	0	0	0	0	0.009	0.011	0.009	0.009	0.01	0.012	0	0	0	0.009	0.009	0.01	0.009	0	0	0.01	0	0
CPI-SC0092846B0	COL5A1_a11b1 complex	simple:P20908	complex:a11b1 complex	ENSG00000130635		True	False	False	curated	True	0	0	0	0	0	0	0	0	0	0	0	0	0	0	0	0	0	0	0	0	0	0.014	0.015	0.014	0.014	0.015	0.017	0	0	0	0.014	0.014	0.015	0.014	0	0	0.015	0	0
CPI-SC08AF9CA91	COL8A2_a11b1 complex	simple:P25067	complex:a11b1 complex	ENSG00000171812		True	False	False	curated	True	0	0	0	0	0	0	0	0	0	0	0	0	0	0	0	0	0	0	0	0	0	0	0	0	0	0	0	0	0	0	0	0	0	0	0	0	0	0	0
CPI-SC07E958BDE	COL5A3_a11b1 complex	simple:P25940	complex:a11b1 complex	ENSG00000080573		True	False	False	curated	True	0	0	0.001	0.002	0.001	0.001	0.001	0.003	0	0	0	0.001	0.001	0.002	0.001	0	0	0.002	0	0	0	0	0	0	0	0	0	0	0	0	0	0	0	0	0	0	0	0	0
CPI-SC08CC68F11	COL8A1_a11b1 complex	simple:P27658	complex:a11b1 complex	ENSG00000144810		True	False	False	curated	True	0	0	0	0	0	0	0	0	0	0	0	0	0	0	0	0	0	0	0	0	0	0	0	0	0	0	0	0	0	0	0	0	0	0	0	0	0	0	0
CPI-SC0CE433AB8	COL4A5_a11b1 complex	simple:P29400	complex:a11b1 complex	ENSG00000188153		True	False	False	curated	True	0	0	0.001	0.002	0.001	0.001	0.001	0.003	0	0	0	0.001	0.001	0.001	0.001	0	0	0.002	0	0	0	0.011	0.013	0.012	0.011	0.012	0.014	0	0	0	0.012	0.012	0.012	0.012	0	0	0.012	0	0
CPI-SC03BFF1D95	COL15A1_a11b1 complex	simple:P39059	complex:a11b1 complex	ENSG00000204291		True	False	False	curated	True	0	0	0.001	0.003	0.002	0.001	0.002	0.004	0	0	0	0.001	0.001	0.002	0.001	0	0	0.002	0	0	0	0	0	0	0	0	0	0	0	0	0	0	0	0	0	0	0	0	0
CPI-SC03ADD2063	COL18A1_a11b1 complex	simple:P39060	complex:a11b1 complex	ENSG00000182871		True	False	False	curated	True	0	0	0.009	0.011	0.01	0.009	0.01	0.012	0	0	0	0.01	0.01	0.01	0.01	0	0	0.01	0	0	0	0.02	0.021	0.02	0.02	0.02	0.022	0	0	0	0.02	0.02	0.021	0.02	0	0	0.021	0	0
CPI-SC0082A7233	COL4A4_a11b1 complex	simple:P53420	complex:a11b1 complex	ENSG00000081052		True	False	False	curated	True	0	0	0	0	0	0	0	0	0	0	0	0	0	0	0	0	0	0	0	0	0	0.013	0.015	0.014	0.013	0.014	0.016	0	0	0	0.013	0.013	0.014	0.013	0	0	0.014	0	0
CPI-SC0674C647E	COL4A3_a11b1 complex	simple:Q01955	complex:a11b1 complex	ENSG00000169031		True	False	False	curated	True	0	0	0.001	0.002	0.001	0.001	0.001	0.003	0	0	0	0.001	0.001	0.002	0.001	0	0	0.002	0	0	0	0	0	0	0	0	0	0	0	0	0	0	0	0	0	0	0	0	0
CPI-SC03D71E025	COL7A1_a11b1 complex	simple:Q02388	complex:a11b1 complex	ENSG00000114270		True	False	False	curated	True	0	0	0	0	0	0	0	0	0	0	0	0	0	0	0	0	0	0	0	0	0	0.032	0.033	0.032	0.032	0.032	0.034	0	0	0	0.032	0.032	0.032	0.032	0	0	0.033	0	0
CPI-SC0DF986F22	COL10A1_a11b1 complex	simple:Q03692	complex:a11b1 complex	ENSG00000123500		True	False	False	curated	True	0	0	0	0	0	0	0	0	0	0	0	0	0	0	0	0	0	0	0	0	0	0	0	0	0	0	0	0	0	0	0	0	0	0	0	0	0	0	0
CPI-SC060984F83	COL14A1_a11b1 complex	simple:Q05707	complex:a11b1 complex	ENSG00000187955		True	False	False	curated	True	0	0	0	0	0	0	0	0	0	0	0	0	0	0	0	0	0	0	0	0	0	0	0	0	0	0	0	0	0	0	0	0	0	0	0	0	0	0	0
CPI-SC0014D5A6E	COL16A1_a11b1 complex	simple:Q07092	complex:a11b1 complex	ENSG00000084636		True	False	False	curated	True	0	0	0.001	0.002	0.001	0.001	0.001	0.003	0	0	0	0.001	0.001	0.002	0.001	0	0	0.002	0	0	0	0.311	0.312	0.311	0.311	0.311	0.313	0	0	0	0.311	0.311	0.311	0.311	0	0	0.312	0	0
CPI-SC0B066E03C	COL4A6_a11b1 complex	simple:Q14031	complex:a11b1 complex	ENSG00000197565		True	False	False	curated	True	0	0	0	0	0	0	0	0	0	0	0	0	0	0	0	0	0	0	0	0	0	0	0	0	0	0	0	0	0	0	0	0	0	0	0	0	0	0	0
CPI-SC0B4BD965C	COL9A3_a11b1 complex	simple:Q14050	complex:a11b1 complex	ENSG00000092758		True	False	False	curated	True	0	0	0.002	0.003	0.002	0.002	0.003	0.005	0	0	0	0.002	0.002	0.003	0.002	0	0	0.003	0	0	0	0.008	0.009	0.008	0.008	0.008	0.01	0	0	0	0.008	0.008	0.009	0.008	0	0	0.009	0	0
CPI-SC0247E9ADB	COL9A2_a11b1 complex	simple:Q14055	complex:a11b1 complex	ENSG00000049089		True	False	False	curated	True	0	0	0.018	0.02	0.019	0.018	0.019	0.021	0	0	0	0.019	0.019	0.019	0.019	0	0	0.02	0	0	0	0.158	0.16	0.159	0.158	0.159	0.161	0	0	0	0.158	0.158	0.159	0.159	0	0	0.159	0	0
CPI-SC0035F0B0F	COL19A1_a11b1 complex	simple:Q14993	complex:a11b1 complex	ENSG00000082293		True	False	False	curated	True	0	0	0	0	0	0	0	0	0	0	0	0	0	0	0	0	0	0	0	0	0	0	0	0	0	0	0	0	0	0	0	0	0	0	0	0	0	0	0
CPI-SC06ACCFA52	COL24A1_a11b1 complex	simple:Q17RW2	complex:a11b1 complex	ENSG00000171502		True	False	False	curated	True	0	0	0	0	0	0	0	0	0	0	0	0	0	0	0	0	0	0	0	0	0	0.006	0.008	0.007	0.006	0.007	0.009	0	0	0	0.006	0.006	0.007	0.007	0	0	0.007	0	0
CPI-SC069F9E62C	COL28A1_a11b1 complex	simple:Q2UY09	complex:a11b1 complex	ENSG00000215018		True	False	False	curated	True	0	0	0	0	0	0	0	0	0	0	0	0	0	0	0	0	0	0	0	0	0	0.007	0.008	0.007	0.007	0.007	0.009	0	0	0	0.007	0.007	0.008	0.007	0	0	0.008	0	0
CPI-SC0D2BDC009	COL13A1_a11b1 complex	simple:Q5TAT6	complex:a11b1 complex	ENSG00000197467		False	False	False	curated	True	0	0	0	0	0	0	0	0	0	0	0	0	0	0	0	0	0	0	0	0	0	0.025	0.026	0.025	0.025	0.025	0.027	0	0	0	0.025	0.025	0.026	0.025	0	0	0.026	0	0
CPI-SC05F111D21	COL27A1_a11b1 complex	simple:Q8IZC6	complex:a11b1 complex	ENSG00000196739		True	False	False	curated	True	0	0	0.001	0.002	0.001	0.001	0.001	0.003	0	0	0	0.001	0.001	0.002	0.001	0	0	0.002	0	0	0	0	0	0	0	0	0	0	0	0	0	0	0	0	0	0	0	0	0
CPI-SC0BCD683D4	COL22A1_a11b1 complex	simple:Q8NFW1	complex:a11b1 complex	ENSG00000169436		True	False	False	curated	True	0	0	0	0	0	0	0	0	0	0	0	0	0	0	0	0	0	0	0	0	0	0.188	0.189	0.188	0.188	0.188	0.19	0	0	0	0.188	0.188	0.189	0.188	0	0	0.189	0	0
CPI-SC041215790	COL26A1_a11b1 complex	simple:Q96A83	complex:a11b1 complex	ENSG00000160963		True	False	False	curated	True	0	0	0	0	0	0	0	0	0	0	0	0	0	0	0	0	0	0	0	0	0	0	0	0	0	0	0	0	0	0	0	0	0	0	0	0	0	0	0
CPI-SC037C3901A	COL21A1_a11b1 complex	simple:Q96P44	complex:a11b1 complex	ENSG00000124749		True	False	False	curated	True	0	0	0	0	0	0	0	0	0	0	0	0	0	0	0	0	0	0	0	0	0	0	0	0	0	0	0	0	0	0	0	0	0	0	0	0	0	0	0
CPI-SC05B2AA866	COL12A1_a11b1 complex	simple:Q99715	complex:a11b1 complex	ENSG00000111799		True	False	False	curated	True	0	0	0	0	0	0	0	0	0	0	0	0	0	0	0	0	0	0	0	0	0	0	0	0	0	0	0	0	0	0	0	0	0	0	0	0	0	0	0
CPI-SC051B1E9C4	COL20A1_a11b1 complex	simple:Q9P218	complex:a11b1 complex	ENSG00000101203		True	False	False	curated	True	0	0	0	0	0	0	0	0	0	0	0	0	0	0	0	0	0	0	0	0	0	0	0	0	0	0	0	0	0	0	0	0	0	0	0	0	0	0	0
CPI-SC0247375A7	COL17A1_a11b1 complex	simple:Q9UMD9	complex:a11b1 complex	ENSG00000065618		True	False	False	curated	True	0	0	0	0	0	0	0	0	0	0	0	0	0	0	0	0	0	0	0	0	0	0	0	0	0	0	0	0	0	0	0	0	0	0	0	0	0	0	0
CPI-SC0B808E56A	COL6A6_a1b1 complex	simple:A6NMZ7	complex:a1b1 complex	ENSG00000206384		True	False	False	curated	True	0	0	0	0	0	0	0	0	0	0	0	0	0	0	0	0	0	0	0	0	0	0	0	0	0	0	0	0	0	0	0	0	0	0	0	0	0	0	0.05
CPI-SC089D4762F	COL6A5_a1b1 complex	simple:A8TX70	complex:a1b1 complex	ENSG00000172752		True	False	False	curated	True	0	0	0	0	0	0	0	0	0	0	0	0	0	0	0	0	0	0	0	0	0	0	0	0	0	0	0	0	0	0	0	0	0	0	0	0	0	0	0.046
CPI-SC0F73E9099	COL1A1_a1b1 complex	simple:P02452	complex:a1b1 complex	ENSG00000108821		True	False	False	curated	True	0.049	0	0.005	0.012	0.007	0.006	0.024	0.007	0.004	0.02	0.023	0.009	0.007	0.013	0.004	0.006	0.011	0.023	0	0.074	0	0.03	0.037	0.032	0.032	0.049	0.033	0.03	0.046	0.048	0.034	0.032	0.039	0.03	0.031	0.036	0.048	0	0.062
CPI-SC016235D3A	COL2A1_a1b1 complex	simple:P02458	complex:a1b1 complex	ENSG00000139219		True	False	False	curated	True	0	0	0	0	0	0	0	0	0	0	0	0	0	0	0	0	0	0	0	0	0	0	0	0	0	0	0	0	0	0	0	0	0	0	0	0	0	0	0.047
CPI-SC0BC63F8C0	COL3A1_a1b1 complex	simple:P02461	complex:a1b1 complex	ENSG00000168542		True	False	False	curated	True	0.047	0	0.003	0.011	0.005	0.005	0.022	0.006	0.003	0.019	0.022	0.007	0.006	0.012	0.003	0.004	0.009	0.021	0	0.054	0	0.01	0.018	0.012	0.012	0.029	0.013	0.01	0.026	0.029	0.015	0.013	0.019	0.01	0.011	0.016	0.028	0	0.048
CPI-SC0672FBD31	COL4A1_a1b1 complex	simple:P02462	complex:a1b1 complex	ENSG00000187498		True	False	False	curated	True	0	0	0	0	0	0	0	0	0	0	0	0	0	0	0	0	0	0	0	0	0	0	0	0	0	0	0	0	0	0	0	0	0	0	0	0	0	0	0.047
CPI-SC0545E2502	COL5A2_a1b1 complex	simple:P05997	complex:a1b1 complex	ENSG00000204262		True	False	False	curated	True	0.046	0	0.002	0.01	0.004	0.004	0.021	0.005	0.002	0.018	0.021	0.006	0.005	0.011	0.002	0.003	0.008	0.02	0	0	0	0	0	0	0	0	0	0	0	0	0	0	0	0	0	0	0	0	0.047
CPI-SC006E22794	COL1A2_a1b1 complex	simple:P08123	complex:a1b1 complex	ENSG00000164692		True	False	False	curated	True	0.051	0	0.007	0.014	0.009	0.008	0.026	0.009	0.006	0.022	0.025	0.011	0.009	0.015	0.006	0.008	0.013	0.025	0	0.05	0	0.006	0.014	0.008	0.008	0.025	0.009	0.006	0.022	0.025	0.01	0.009	0.015	0.006	0.007	0.012	0.024	0	0.051
CPI-SC0458F68A5	COL4A2_a1b1 complex	simple:P08572	complex:a1b1 complex	ENSG00000134871		True	False	False	curated	True	0.047	0	0.003	0.01	0.005	0.004	0.022	0.006	0.002	0.019	0.021	0.007	0.005	0.012	0.003	0.004	0.009	0.021	0	0	0	0	0	0	0	0	0	0	0	0	0	0	0	0	0	0	0	0	0.047
CPI-SC06E5E0C83	COL11A1_a1b1 complex	simple:P12107	complex:a1b1 complex	ENSG00000060718		True	False	False	curated	True	0	0	0	0	0	0	0	0	0	0	0	0	0	0	0	0	0	0	0	0	0	0	0	0	0	0	0	0	0	0	0	0	0	0	0	0	0	0	0.046
CPI-SC09FDA4F45	COL6A1_a1b1 complex	simple:P12109	complex:a1b1 complex	ENSG00000142156		True	False	False	curated	True	0.048	0	0.004	0.011	0.006	0.005	0.023	0.006	0.003	0.02	0.022	0.008	0.006	0.013	0.003	0.005	0.01	0.022	0	0	0	0	0	0	0	0	0	0	0	0	0	0	0	0	0	0	0	0	0.049
CPI-SC0F4BC2909	COL6A2_a1b1 complex	simple:P12110	complex:a1b1 complex	ENSG00000142173		True	False	False	curated	True	0.054	0	0.01	0.017	0.012	0.011	0.029	0.013	0.009	0.026	0.028	0.014	0.012	0.019	0.01	0.011	0.016	0.028	0	0	0	0	0	0	0	0	0	0	0	0	0	0	0	0	0	0	0	0	0.048
CPI-SC02AE206BE	COL6A3_a1b1 complex	simple:P12111	complex:a1b1 complex	ENSG00000163359		True	False	False	curated	True	0.061	0	0.017	0.025	0.019	0.019	0.036	0.02	0.017	0.033	0.036	0.021	0.02	0.026	0.017	0.018	0.023	0.035	0	0.086	0	0.042	0.049	0.044	0.043	0.061	0.045	0.041	0.058	0.06	0.046	0.044	0.051	0.041	0.043	0.048	0.06	0	0.073
CPI-SC0A8E69BC5	COL11A2_a1b1 complex	simple:P13942	complex:a1b1 complex	ENSG00000204248		True	False	False	curated	True	0.046	0	0.002	0.009	0.004	0.003	0.021	0.005	0.001	0.018	0.02	0.006	0.004	0.011	0.001	0.003	0.008	0.02	0	0.055	0	0.011	0.018	0.012	0.012	0.03	0.013	0.01	0.026	0.029	0.015	0.013	0.019	0.01	0.011	0.016	0.028	0	0.049
CPI-SC05B6D413B	COL9A1_a1b1 complex	simple:P20849	complex:a1b1 complex	ENSG00000112280		True	False	False	curated	True	0	0	0	0	0	0	0	0	0	0	0	0	0	0	0	0	0	0	0	0.054	0	0.01	0.018	0.012	0.012	0.029	0.013	0.01	0.026	0.029	0.015	0.013	0.019	0.01	0.011	0.016	0.028	0	0.092
CPI-SC05992FDC8	COL5A1_a1b1 complex	simple:P20908	complex:a1b1 complex	ENSG00000130635		True	False	False	curated	True	0	0	0	0	0	0	0	0	0	0	0	0	0	0	0	0	0	0	0	0.059	0	0.015	0.023	0.017	0.017	0.034	0.018	0.015	0.031	0.034	0.019	0.018	0.024	0.015	0.016	0.021	0.033	0	0.06
CPI-SC069F95780	COL8A2_a1b1 complex	simple:P25067	complex:a1b1 complex	ENSG00000171812		True	False	False	curated	True	0	0	0	0	0	0	0	0	0	0	0	0	0	0	0	0	0	0	0	0	0	0	0	0	0	0	0	0	0	0	0	0	0	0	0	0	0	0	0.049
CPI-SC0DAD29856	COL5A3_a1b1 complex	simple:P25940	complex:a1b1 complex	ENSG00000080573		True	False	False	curated	True	0.046	0	0.002	0.009	0.004	0.003	0.021	0.005	0.001	0.018	0.02	0.006	0.004	0.011	0.001	0.003	0.008	0.02	0	0	0	0	0	0	0	0	0	0	0	0	0	0	0	0	0	0	0	0	0.05
CPI-SC02F06FF62	COL8A1_a1b1 complex	simple:P27658	complex:a1b1 complex	ENSG00000144810		True	False	False	curated	True	0	0	0	0	0	0	0	0	0	0	0	0	0	0	0	0	0	0	0	0	0	0	0	0	0	0	0	0	0	0	0	0	0	0	0	0	0	0	0.046
CPI-SC0EC572716	COL4A5_a1b1 complex	simple:P29400	complex:a1b1 complex	ENSG00000188153		True	False	False	curated	True	0.046	0	0.002	0.009	0.004	0.003	0.021	0.005	0.001	0.018	0.02	0.006	0.004	0.011	0.001	0.003	0.008	0.02	0	0.057	0	0.013	0.02	0.015	0.014	0.032	0.015	0.012	0.028	0.031	0.017	0.015	0.021	0.012	0.014	0.019	0.031	0	0.076
CPI-SC0F8D27FBC	COL15A1_a1b1 complex	simple:P39059	complex:a1b1 complex	ENSG00000204291		True	False	False	curated	True	0.046	0	0.002	0.01	0.004	0.004	0.022	0.005	0.002	0.018	0.021	0.007	0.005	0.011	0.002	0.003	0.008	0.02	0	0	0	0	0	0	0	0	0	0	0	0	0	0	0	0	0	0	0	0	0.052
CPI-SC0EA3FC100	COL18A1_a1b1 complex	simple:P39060	complex:a1b1 complex	ENSG00000182871		True	False	False	curated	True	0.055	0	0.011	0.018	0.013	0.012	0.03	0.013	0.01	0.026	0.029	0.015	0.013	0.019	0.01	0.012	0.017	0.029	0	0.065	0	0.021	0.028	0.023	0.022	0.04	0.024	0.02	0.037	0.039	0.025	0.023	0.03	0.02	0.022	0.027	0.039	0	0.099
CPI-SC091173D82	COL4A4_a1b1 complex	simple:P53420	complex:a1b1 complex	ENSG00000081052		True	False	False	curated	True	0	0	0	0	0	0	0	0	0	0	0	0	0	0	0	0	0	0	0	0.058	0	0.014	0.022	0.016	0.016	0.034	0.017	0.014	0.03	0.033	0.019	0.017	0.023	0.014	0.015	0.02	0.032	0	0.052
CPI-SC07FB88720	COL4A3_a1b1 complex	simple:Q01955	complex:a1b1 complex	ENSG00000169031		True	False	False	curated	True	0.046	0	0.002	0.009	0.004	0.003	0.021	0.005	0.001	0.018	0.02	0.006	0.004	0.011	0.001	0.003	0.008	0.02	0	0	0	0	0	0	0	0	0	0	0	0	0	0	0	0	0	0	0	0	0.048
CPI-SC035953E6B	COL7A1_a1b1 complex	simple:Q02388	complex:a1b1 complex	ENSG00000114270		True	False	False	curated	True	0	0	0	0	0	0	0	0	0	0	0	0	0	0	0	0	0	0	0	0.077	0	0.033	0.04	0.035	0.034	0.052	0.036	0.032	0.049	0.051	0.037	0.035	0.042	0.032	0.034	0.039	0.051	0	0.135
CPI-SC01115AAD1	COL10A1_a1b1 complex	simple:Q03692	complex:a1b1 complex	ENSG00000123500		True	False	False	curated	True	0	0	0	0	0	0	0	0	0	0	0	0	0	0	0	0	0	0	0	0	0	0	0	0	0	0	0	0	0	0	0	0	0	0	0	0	0	0	0.045
CPI-SC0BD4C290F	COL14A1_a1b1 complex	simple:Q05707	complex:a1b1 complex	ENSG00000187955		True	False	False	curated	True	0	0	0	0	0	0	0	0	0	0	0	0	0	0	0	0	0	0	0	0	0	0	0	0	0	0	0	0	0	0	0	0	0	0	0	0	0	0	0.046
CPI-SC053BBE2B1	COL16A1_a1b1 complex	simple:Q07092	complex:a1b1 complex	ENSG00000084636		True	False	False	curated	True	0.046	0	0.002	0.009	0.004	0.003	0.021	0.005	0.001	0.018	0.02	0.006	0.004	0.011	0.001	0.003	0.008	0.02	0	0.356	0	0.312	0.319	0.314	0.313	0.331	0.315	0.311	0.328	0.33	0.316	0.314	0.321	0.311	0.313	0.318	0.33	0	0.343
CPI-SC0DA5EFA18	COL4A6_a1b1 complex	simple:Q14031	complex:a1b1 complex	ENSG00000197565		True	False	False	curated	True	0	0	0	0	0	0	0	0	0	0	0	0	0	0	0	0	0	0	0	0	0	0	0	0	0	0	0	0	0	0	0	0	0	0	0	0	0	0	0.049
CPI-SC0F778DC8E	COL9A3_a1b1 complex	simple:Q14050	complex:a1b1 complex	ENSG00000092758		True	False	False	curated	True	0.047	0	0.003	0.011	0.005	0.005	0.022	0.006	0.003	0.019	0.022	0.007	0.006	0.012	0.003	0.004	0.009	0.021	0	0.053	0	0.009	0.016	0.011	0.011	0.028	0.012	0.008	0.025	0.027	0.013	0.011	0.018	0.009	0.01	0.015	0.027	0	0.053
CPI-SC0F590482E	COL9A2_a1b1 complex	simple:Q14055	complex:a1b1 complex	ENSG00000049089		True	False	False	curated	True	0.064	0	0.02	0.027	0.022	0.021	0.039	0.022	0.019	0.036	0.038	0.024	0.022	0.028	0.019	0.021	0.026	0.038	0	0.204	0	0.16	0.167	0.161	0.161	0.179	0.162	0.159	0.175	0.178	0.164	0.162	0.168	0.159	0.16	0.165	0.177	0	0.29
CPI-SC0BA41B0D3	COL19A1_a1b1 complex	simple:Q14993	complex:a1b1 complex	ENSG00000082293		True	False	False	curated	True	0	0	0	0	0	0	0	0	0	0	0	0	0	0	0	0	0	0	0	0	0	0	0	0	0	0	0	0	0	0	0	0	0	0	0	0	0	0	0.055
CPI-SC090DB3159	COL24A1_a1b1 complex	simple:Q17RW2	complex:a1b1 complex	ENSG00000171502		True	False	False	curated	True	0	0	0	0	0	0	0	0	0	0	0	0	0	0	0	0	0	0	0	0.051	0	0.007	0.015	0.009	0.009	0.027	0.01	0.007	0.023	0.026	0.012	0.01	0.016	0.007	0.008	0.013	0.025	0	0.046
CPI-SC0FF018913	COL28A1_a1b1 complex	simple:Q2UY09	complex:a1b1 complex	ENSG00000215018		True	False	False	curated	True	0	0	0	0	0	0	0	0	0	0	0	0	0	0	0	0	0	0	0	0.052	0	0.008	0.015	0.01	0.009	0.027	0.011	0.007	0.024	0.026	0.012	0.01	0.017	0.007	0.009	0.014	0.026	0	0.047
CPI-SC08BF895FC	COL13A1_a1b1 complex	simple:Q5TAT6	complex:a1b1 complex	ENSG00000197467		False	False	False	curated	True	0	0	0	0	0	0	0	0	0	0	0	0	0	0	0	0	0	0	0	0.07	0	0.026	0.033	0.028	0.027	0.045	0.029	0.025	0.042	0.044	0.03	0.028	0.035	0.026	0.027	0.032	0.044	0	0.046
CPI-SC0D7F33CFB	COL27A1_a1b1 complex	simple:Q8IZC6	complex:a1b1 complex	ENSG00000196739		True	False	False	curated	True	0.046	0	0.002	0.009	0.004	0.003	0.021	0.005	0.001	0.018	0.02	0.006	0.004	0.011	0.002	0.003	0.008	0.02	0	0	0	0	0	0	0	0	0	0	0	0	0	0	0	0	0	0	0	0	0.07
CPI-SC040B3EFBC	COL22A1_a1b1 complex	simple:Q8NFW1	complex:a1b1 complex	ENSG00000169436		True	False	False	curated	True	0	0	0	0	0	0	0	0	0	0	0	0	0	0	0	0	0	0	0	0.233	0	0.189	0.196	0.191	0.19	0.208	0.192	0.188	0.205	0.207	0.193	0.191	0.198	0.188	0.19	0.195	0.207	0	0.087
CPI-SC0EACF2D60	COL26A1_a1b1 complex	simple:Q96A83	complex:a1b1 complex	ENSG00000160963		True	False	False	curated	True	0	0	0	0	0	0	0	0	0	0	0	0	0	0	0	0	0	0	0	0	0	0	0	0	0	0	0	0	0	0	0	0	0	0	0	0	0	0	0.045
CPI-SC09C06C70F	COL21A1_a1b1 complex	simple:Q96P44	complex:a1b1 complex	ENSG00000124749		True	False	False	curated	True	0	0	0	0	0	0	0	0	0	0	0	0	0	0	0	0	0	0	0	0	0	0	0	0	0	0	0	0	0	0	0	0	0	0	0	0	0	0	0.051
CPI-SC004A436C5	COL12A1_a1b1 complex	simple:Q99715	complex:a1b1 complex	ENSG00000111799		True	False	False	curated	True	0	0	0	0	0	0	0	0	0	0	0	0	0	0	0	0	0	0	0	0	0	0	0	0	0	0	0	0	0	0	0	0	0	0	0	0	0	0	0.048
CPI-SC00BE2EEE3	COL20A1_a1b1 complex	simple:Q9P218	complex:a1b1 complex	ENSG00000101203		True	False	False	curated	True	0	0	0	0	0	0	0	0	0	0	0	0	0	0	0	0	0	0	0	0	0	0	0	0	0	0	0	0	0	0	0	0	0	0	0	0	0	0	0
CPI-SC08AA91C84	COL17A1_a1b1 complex	simple:Q9UMD9	complex:a1b1 complex	ENSG00000065618		True	False	False	curated	True	0	0	0	0	0	0	0	0	0	0	0	0	0	0	0	0	0	0	0	0	0	0	0	0	0	0	0	0	0	0	0	0	0	0	0	0	0	0	0.056
CPI-SC0EAF80261	SEMA7A_a1b1 complex	simple:O75326	complex:a1b1 complex	ENSG00000138623		False	False	False	curated	True	0.088	0	0.044	0.051	0.046	0.046	0.063	0.047	0.043	0.06	0.062	0.048	0.046	0.053	0.044	0.045	0.05	0.062	0	0.053	0	0.009	0.017	0.011	0.011	0.029	0.012	0.009	0.025	0.028	0.014	0.012	0.018	0.009	0.01	0.015	0.027	0	0.071
CPI-SC05D87F723	COL6A6_a2b1 complex	simple:A6NMZ7	complex:a2b1 complex	ENSG00000206384		True	False	False	curated	True	0	0	0	0	0	0	0	0	0	0	0	0	0	0	0	0	0	0	0	0	0	0	0	0	0	0	0	0	0	0	0	0	0	0	0	0	0	0	0.021
CPI-SC0606C6896	COL6A5_a2b1 complex	simple:A8TX70	complex:a2b1 complex	ENSG00000172752		True	False	False	curated	True	0	0	0	0	0	0	0	0	0	0	0	0	0	0	0	0	0	0	0	0	0	0	0	0	0	0	0	0	0	0	0	0	0	0	0	0	0	0	0.017
CPI-SC01EA4FF6B	COL1A1_a2b1 complex	simple:P02452	complex:a2b1 complex	ENSG00000108821		True	False	False	curated	True	0.02	0.018	0.063	0.016	0.007	0.006	0.248	0.014	0.004	0.005	0.006	0.006	0.006	0.008	0.005	0.153	0.004	0.091	0.086	0.045	0.044	0.088	0.042	0.032	0.032	0.273	0.039	0.03	0.031	0.031	0.032	0.032	0.033	0.03	0.179	0.03	0.116	0.112	0.033
CPI-SC036D78A43	COL2A1_a2b1 complex	simple:P02458	complex:a2b1 complex	ENSG00000139219		True	False	False	curated	True	0	0	0	0	0	0	0	0	0	0	0	0	0	0	0	0	0	0	0	0	0	0	0	0	0	0	0	0	0	0	0	0	0	0	0	0	0	0	0.018
CPI-SC054484F7B	COL3A1_a2b1 complex	simple:P02461	complex:a2b1 complex	ENSG00000168542		True	False	False	curated	True	0.018	0.017	0.061	0.015	0.005	0.005	0.247	0.013	0.003	0.004	0.005	0.005	0.005	0.006	0.003	0.152	0.003	0.09	0.085	0.025	0.024	0.068	0.022	0.012	0.012	0.254	0.02	0.01	0.011	0.012	0.012	0.012	0.013	0.01	0.159	0.01	0.097	0.092	0.019
CPI-SC02392F4AF	COL4A1_a2b1 complex	simple:P02462	complex:a2b1 complex	ENSG00000187498		True	False	False	curated	True	0	0	0	0	0	0	0	0	0	0	0	0	0	0	0	0	0	0	0	0	0	0	0	0	0	0	0	0	0	0	0	0	0	0	0	0	0	0	0.018
CPI-SC01FFC9392	FN1_a2b1 complex	simple:P02751	complex:a2b1 complex	ENSG00000115414		True	False	False	curated	True	0.024	0.023	0.067	0.021	0.011	0.011	0.252	0.018	0.009	0.01	0.01	0.011	0.011	0.012	0.009	0.158	0.009	0.095	0.091	0.033	0.031	0.076	0.029	0.02	0.019	0.261	0.027	0.017	0.018	0.019	0.019	0.019	0.021	0.018	0.166	0.017	0.104	0.099	0.037
CPI-SC0CA7B34A5	COL5A2_a2b1 complex	simple:P05997	complex:a2b1 complex	ENSG00000204262		True	False	False	curated	True	0.017	0.016	0.06	0.014	0.004	0.004	0.246	0.012	0.002	0.003	0.004	0.004	0.004	0.005	0.002	0.151	0.002	0.089	0.084	0	0	0	0	0	0	0	0	0	0	0	0	0	0	0	0	0	0	0	0.018
CPI-SC05CCF815E	COL1A2_a2b1 complex	simple:P08123	complex:a2b1 complex	ENSG00000164692		True	False	False	curated	True	0.022	0.02	0.064	0.018	0.009	0.008	0.25	0.016	0.006	0.007	0.008	0.008	0.008	0.01	0.006	0.155	0.006	0.093	0.088	0.021	0.02	0.064	0.018	0.008	0.008	0.25	0.016	0.006	0.007	0.008	0.008	0.008	0.009	0.006	0.155	0.006	0.093	0.088	0.023
CPI-SC07222A428	COL4A2_a2b1 complex	simple:P08572	complex:a2b1 complex	ENSG00000134871		True	False	False	curated	True	0.018	0.017	0.061	0.014	0.005	0.005	0.246	0.012	0.003	0.003	0.004	0.005	0.004	0.006	0.003	0.151	0.003	0.089	0.085	0	0	0	0	0	0	0	0	0	0	0	0	0	0	0	0	0	0	0	0.018
CPI-SC0FBFA176B	COL11A1_a2b1 complex	simple:P12107	complex:a2b1 complex	ENSG00000060718		True	False	False	curated	True	0	0	0	0	0	0	0	0	0	0	0	0	0	0	0	0	0	0	0	0	0	0	0	0	0	0	0	0	0	0	0	0	0	0	0	0	0	0	0.017
CPI-SC08D8A859F	COL6A1_a2b1 complex	simple:P12109	complex:a2b1 complex	ENSG00000142156		True	False	False	curated	True	0.019	0.018	0.062	0.015	0.006	0.006	0.247	0.013	0.003	0.004	0.005	0.005	0.005	0.007	0.004	0.152	0.003	0.09	0.086	0	0	0	0	0	0	0	0	0	0	0	0	0	0	0	0	0	0	0	0.02
CPI-SC0814068D9	COL6A2_a2b1 complex	simple:P12110	complex:a2b1 complex	ENSG00000142173		True	False	False	curated	True	0.025	0.024	0.068	0.021	0.012	0.012	0.253	0.019	0.01	0.01	0.011	0.012	0.011	0.013	0.01	0.158	0.01	0.096	0.092	0	0	0	0	0	0	0	0	0	0	0	0	0	0	0	0	0	0	0	0.02
CPI-SC0D870AE49	COL6A3_a2b1 complex	simple:P12111	complex:a2b1 complex	ENSG00000163359		True	False	False	curated	True	0.032	0.031	0.075	0.029	0.019	0.019	0.261	0.027	0.017	0.018	0.019	0.019	0.019	0.02	0.017	0.166	0.017	0.104	0.099	0.057	0.056	0.1	0.053	0.044	0.044	0.285	0.051	0.041	0.042	0.043	0.044	0.043	0.045	0.042	0.19	0.042	0.128	0.124	0.044
CPI-SC0E4E54E13	COL11A2_a2b1 complex	simple:P13942	complex:a2b1 complex	ENSG00000204248		True	False	False	curated	True	0.017	0.016	0.06	0.013	0.004	0.004	0.245	0.011	0.001	0.002	0.003	0.004	0.003	0.005	0.002	0.15	0.002	0.088	0.084	0.026	0.024	0.068	0.022	0.013	0.012	0.254	0.02	0.01	0.011	0.012	0.012	0.012	0.014	0.01	0.159	0.01	0.097	0.092	0.02
CPI-SC08F797F90	COL9A1_a2b1 complex	simple:P20849	complex:a2b1 complex	ENSG00000112280		True	False	False	curated	True	0	0	0	0	0	0	0	0	0	0	0	0	0	0	0	0	0	0	0	0.025	0.024	0.068	0.022	0.012	0.012	0.254	0.02	0.01	0.011	0.012	0.012	0.012	0.013	0.01	0.159	0.01	0.097	0.092	0.063
CPI-SC035134F18	COL5A1_a2b1 complex	simple:P20908	complex:a2b1 complex	ENSG00000130635		True	False	False	curated	True	0	0	0	0	0	0	0	0	0	0	0	0	0	0	0	0	0	0	0	0.03	0.029	0.073	0.027	0.017	0.017	0.259	0.025	0.015	0.016	0.017	0.017	0.017	0.018	0.015	0.164	0.015	0.102	0.097	0.031
CPI-SC04B354AE3	COL8A2_a2b1 complex	simple:P25067	complex:a2b1 complex	ENSG00000171812		True	False	False	curated	True	0	0	0	0	0	0	0	0	0	0	0	0	0	0	0	0	0	0	0	0	0	0	0	0	0	0	0	0	0	0	0	0	0	0	0	0	0	0	0.02
CPI-SC0FC645961	COL5A3_a2b1 complex	simple:P25940	complex:a2b1 complex	ENSG00000080573		True	False	False	curated	True	0.017	0.016	0.06	0.013	0.004	0.004	0.245	0.011	0.001	0.002	0.003	0.004	0.003	0.005	0.002	0.15	0.002	0.088	0.084	0	0	0	0	0	0	0	0	0	0	0	0	0	0	0	0	0	0	0	0.021
CPI-SC058845C44	COL8A1_a2b1 complex	simple:P27658	complex:a2b1 complex	ENSG00000144810		True	False	False	curated	True	0	0	0	0	0	0	0	0	0	0	0	0	0	0	0	0	0	0	0	0	0	0	0	0	0	0	0	0	0	0	0	0	0	0	0	0	0	0	0.017
CPI-SC09C0B5D08	COL4A5_a2b1 complex	simple:P29400	complex:a2b1 complex	ENSG00000188153		True	False	False	curated	True	0.017	0.016	0.06	0.013	0.004	0.004	0.245	0.011	0.001	0.002	0.003	0.004	0.003	0.005	0.002	0.15	0.002	0.088	0.084	0.028	0.026	0.07	0.024	0.015	0.014	0.256	0.022	0.012	0.013	0.014	0.014	0.014	0.016	0.012	0.161	0.012	0.099	0.094	0.047
CPI-SC039D075C6	COL15A1_a2b1 complex	simple:P39059	complex:a2b1 complex	ENSG00000204291		True	False	False	curated	True	0.017	0.016	0.06	0.014	0.004	0.004	0.246	0.012	0.002	0.003	0.004	0.004	0.004	0.005	0.002	0.151	0.002	0.089	0.084	0	0	0	0	0	0	0	0	0	0	0	0	0	0	0	0	0	0	0	0.023
CPI-SC04B0064C4	COL18A1_a2b1 complex	simple:P39060	complex:a2b1 complex	ENSG00000182871		True	False	False	curated	True	0.026	0.024	0.068	0.022	0.013	0.012	0.254	0.02	0.01	0.011	0.012	0.012	0.012	0.014	0.01	0.159	0.01	0.097	0.092	0.036	0.035	0.079	0.032	0.023	0.023	0.264	0.03	0.02	0.021	0.022	0.023	0.022	0.024	0.021	0.169	0.021	0.107	0.103	0.07
CPI-SC03DD752AB	COL4A4_a2b1 complex	simple:P53420	complex:a2b1 complex	ENSG00000081052		True	False	False	curated	True	0	0	0	0	0	0	0	0	0	0	0	0	0	0	0	0	0	0	0	0.029	0.028	0.072	0.026	0.016	0.016	0.258	0.024	0.014	0.015	0.016	0.016	0.016	0.017	0.014	0.163	0.014	0.101	0.096	0.023
CPI-SC052A417CB	COL4A3_a2b1 complex	simple:Q01955	complex:a2b1 complex	ENSG00000169031		True	False	False	curated	True	0.017	0.016	0.06	0.013	0.004	0.004	0.245	0.011	0.001	0.002	0.003	0.004	0.003	0.005	0.002	0.15	0.002	0.088	0.084	0	0	0	0	0	0	0	0	0	0	0	0	0	0	0	0	0	0	0	0.019
CPI-SC08A98E7D4	COL7A1_a2b1 complex	simple:Q02388	complex:a2b1 complex	ENSG00000114270		True	False	False	curated	True	0	0	0	0	0	0	0	0	0	0	0	0	0	0	0	0	0	0	0	0.048	0.047	0.091	0.044	0.035	0.035	0.276	0.042	0.032	0.033	0.034	0.035	0.034	0.036	0.033	0.181	0.033	0.119	0.115	0.106
CPI-SC03C093767	COL10A1_a2b1 complex	simple:Q03692	complex:a2b1 complex	ENSG00000123500		True	False	False	curated	True	0	0	0	0	0	0	0	0	0	0	0	0	0	0	0	0	0	0	0	0	0	0	0	0	0	0	0	0	0	0	0	0	0	0	0	0	0	0	0.016
CPI-SC0E0C50FCA	COL14A1_a2b1 complex	simple:Q05707	complex:a2b1 complex	ENSG00000187955		True	False	False	curated	True	0	0	0	0	0	0	0	0	0	0	0	0	0	0	0	0	0	0	0	0	0	0	0	0	0	0	0	0	0	0	0	0	0	0	0	0	0	0	0.017
CPI-SC01E9FAC20	COL16A1_a2b1 complex	simple:Q07092	complex:a2b1 complex	ENSG00000084636		True	False	False	curated	True	0.017	0.016	0.06	0.013	0.004	0.004	0.245	0.011	0.001	0.002	0.003	0.004	0.003	0.005	0.002	0.15	0.002	0.088	0.084	0.327	0.326	0.37	0.323	0.314	0.314	0.555	0.321	0.311	0.312	0.313	0.314	0.313	0.315	0.312	0.46	0.312	0.398	0.394	0.314
CPI-SC061137A41	COL4A6_a2b1 complex	simple:Q14031	complex:a2b1 complex	ENSG00000197565		True	False	False	curated	True	0	0	0	0	0	0	0	0	0	0	0	0	0	0	0	0	0	0	0	0	0	0	0	0	0	0	0	0	0	0	0	0	0	0	0	0	0	0	0.02
CPI-SC01F1F24AA	COL9A3_a2b1 complex	simple:Q14050	complex:a2b1 complex	ENSG00000092758		True	False	False	curated	True	0.018	0.017	0.061	0.015	0.005	0.005	0.247	0.013	0.003	0.004	0.005	0.005	0.005	0.006	0.003	0.152	0.003	0.089	0.085	0.024	0.023	0.067	0.02	0.011	0.011	0.252	0.018	0.009	0.009	0.01	0.011	0.01	0.012	0.009	0.157	0.009	0.095	0.091	0.024
CPI-SC08226CD3B	COL9A2_a2b1 complex	simple:Q14055	complex:a2b1 complex	ENSG00000049089		True	False	False	curated	True	0.035	0.034	0.078	0.031	0.022	0.022	0.263	0.029	0.019	0.02	0.021	0.021	0.021	0.023	0.02	0.168	0.019	0.106	0.102	0.175	0.173	0.217	0.171	0.162	0.161	0.403	0.169	0.159	0.16	0.161	0.161	0.161	0.163	0.159	0.308	0.159	0.246	0.241	0.261
CPI-SC0ADD7BEF0	COL19A1_a2b1 complex	simple:Q14993	complex:a2b1 complex	ENSG00000082293		True	False	False	curated	True	0	0	0	0	0	0	0	0	0	0	0	0	0	0	0	0	0	0	0	0	0	0	0	0	0	0	0	0	0	0	0	0	0	0	0	0	0	0	0.026
CPI-SC0EB600CAC	COL24A1_a2b1 complex	simple:Q17RW2	complex:a2b1 complex	ENSG00000171502		True	False	False	curated	True	0	0	0	0	0	0	0	0	0	0	0	0	0	0	0	0	0	0	0	0.023	0.021	0.065	0.019	0.009	0.009	0.251	0.017	0.007	0.008	0.009	0.009	0.009	0.011	0.007	0.156	0.007	0.094	0.089	0.017
CPI-SC083EDDA21	COL28A1_a2b1 complex	simple:Q2UY09	complex:a2b1 complex	ENSG00000215018		True	False	False	curated	True	0	0	0	0	0	0	0	0	0	0	0	0	0	0	0	0	0	0	0	0.023	0.022	0.066	0.019	0.01	0.01	0.251	0.017	0.007	0.008	0.009	0.01	0.009	0.011	0.008	0.156	0.008	0.094	0.09	0.018
CPI-SC0CCF30377	COL13A1_a2b1 complex	simple:Q5TAT6	complex:a2b1 complex	ENSG00000197467		False	False	False	curated	True	0	0	0	0	0	0	0	0	0	0	0	0	0	0	0	0	0	0	0	0.041	0.04	0.084	0.037	0.028	0.028	0.269	0.035	0.026	0.026	0.027	0.028	0.027	0.029	0.026	0.174	0.026	0.112	0.108	0.017
CPI-SC0CE6F5084	COL27A1_a2b1 complex	simple:Q8IZC6	complex:a2b1 complex	ENSG00000196739		True	False	False	curated	True	0.017	0.016	0.06	0.013	0.004	0.004	0.245	0.011	0.002	0.002	0.003	0.004	0.003	0.005	0.002	0.15	0.002	0.088	0.084	0	0	0	0	0	0	0	0	0	0	0	0	0	0	0	0	0	0	0	0.041
CPI-SC09DE07794	COL22A1_a2b1 complex	simple:Q8NFW1	complex:a2b1 complex	ENSG00000169436		True	False	False	curated	True	0	0	0	0	0	0	0	0	0	0	0	0	0	0	0	0	0	0	0	0.204	0.203	0.247	0.2	0.191	0.191	0.432	0.198	0.188	0.189	0.19	0.191	0.19	0.192	0.189	0.337	0.189	0.275	0.271	0.058
CPI-SC0AD6D8724	COL26A1_a2b1 complex	simple:Q96A83	complex:a2b1 complex	ENSG00000160963		True	False	False	curated	True	0	0	0	0	0	0	0	0	0	0	0	0	0	0	0	0	0	0	0	0	0	0	0	0	0	0	0	0	0	0	0	0	0	0	0	0	0	0	0.017
CPI-SC040C26CBD	COL21A1_a2b1 complex	simple:Q96P44	complex:a2b1 complex	ENSG00000124749		True	False	False	curated	True	0	0	0	0	0	0	0	0	0	0	0	0	0	0	0	0	0	0	0	0	0	0	0	0	0	0	0	0	0	0	0	0	0	0	0	0	0	0	0.022
CPI-SC0F300DE24	COL12A1_a2b1 complex	simple:Q99715	complex:a2b1 complex	ENSG00000111799		True	False	False	curated	True	0	0	0	0	0	0	0	0	0	0	0	0	0	0	0	0	0	0	0	0	0	0	0	0	0	0	0	0	0	0	0	0	0	0	0	0	0	0	0.019
CPI-SC00064A9CE	COL20A1_a2b1 complex	simple:Q9P218	complex:a2b1 complex	ENSG00000101203		True	False	False	curated	True	0	0	0	0	0	0	0	0	0	0	0	0	0	0	0	0	0	0	0	0	0	0	0	0	0	0	0	0	0	0	0	0	0	0	0	0	0	0	0
CPI-SC06873D10F	COL17A1_a2b1 complex	simple:Q9UMD9	complex:a2b1 complex	ENSG00000065618		True	False	False	curated	True	0	0	0	0	0	0	0	0	0	0	0	0	0	0	0	0	0	0	0	0	0	0	0	0	0	0	0	0	0	0	0	0	0	0	0	0	0	0	0.027
CPI-SC0E3784FFB	LAMC1_a2b1 complex	simple:P11047	complex:a2b1 complex	ENSG00000135862		True	False	False	curated	True	0.017	0.016	0.06	0.014	0.004	0.004	0.245	0.011	0.002	0.003	0.003	0.004	0.004	0.005	0.002	0.151	0.002	0.088	0.084	0.06	0.059	0.103	0.056	0.047	0.047	0.288	0.054	0.045	0.046	0.046	0.047	0.047	0.048	0.045	0.193	0.045	0.131	0.127	0.055
CPI-SC0D9B795CC	CDH1_a2b1 complex	simple:P12830	complex:a2b1 complex	ENSG00000039068		False	False	False	curated	True	0.021	0.02	0.064	0.017	0.008	0.008	0.249	0.015	0.005	0.006	0.007	0.008	0.007	0.009	0.006	0.154	0.006	0.092	0.088	0.135	0.134	0.178	0.132	0.122	0.122	0.363	0.129	0.12	0.121	0.121	0.122	0.122	0.123	0.12	0.268	0.12	0.206	0.202	0.155
CPI-SC08B6B74FB	FN1_a2Bb3 complex	simple:P02751	complex:a2Bb3 complex	ENSG00000115414		True	False	False	curated	True	0	0	0.008	0.008	0.008	0	0.008	0	0	0	0.008	0	0	0.009	0	0	0	0	0	0	0	0.017	0.017	0.016	0	0.016	0	0	0	0.017	0	0	0.017	0	0	0	0	0	0
CPI-SC0BAB29E69	F2_a2Bb3 complex	simple:P00734	complex:a2Bb3 complex	ENSG00000180210		True	False	False	curated	True	0	0	0	0	0	0	0	0	0	0	0	0	0	0	0	0	0	0	0	0	0	0	0	0	0	0	0	0	0	0	0	0	0	0	0	0	0	0	0
CPI-SC04FDBA606	PLG_a2Bb3 complex	simple:P00747	complex:a2Bb3 complex	ENSG00000122194		True	False	False	curated	True	0	0	0	0	0	0	0	0	0	0	0	0	0	0	0	0	0	0	0	0	0	0	0	0	0	0	0	0	0	0	0	0	0	0	0	0	0	0	0
CPI-SC08067D831	VTN_a2Bb3 complex	simple:P04004	complex:a2Bb3 complex	ENSG00000109072		True	False	False	curated	True	0	0	0	0	0	0	0	0	0	0	0	0	0	0	0	0	0	0	0	0	0	0	0	0	0	0	0	0	0	0	0	0	0	0	0	0	0	0	0
CPI-SC0200AC9E3	THBS1_a2Bb3 complex	simple:P07996	complex:a2Bb3 complex	ENSG00000137801		False	False	False	curated	True	0	0	0.004	0.004	0.004	0	0.004	0	0	0	0.004	0	0	0.005	0	0	0	0	0	0	0	0	0	0	0	0	0	0	0	0	0	0	0	0	0	0	0	0	0
CPI-SC0974B60B7	CD40LG_a2Bb3 complex	simple:P29965	complex:a2Bb3 complex	ENSG00000102245		True	False	False	curated	True	0	0	0.014	0.014	0.014	0	0.014	0	0	0	0.014	0	0	0.014	0	0	0	0	0	0	0	0	0	0	0	0	0	0	0	0	0	0	0	0	0	0	0	0	0
CPI-SC090855C8E	FN1_aVb3 complex	simple:P02751	complex:aVb3 complex	ENSG00000115414		True	False	False	curated	True	0	0	0.008	0.008	0.008	0	0.008	0	0	0	0.008	0	0	0.009	0	0	0	0	0	0	0	0.017	0.017	0.016	0	0.016	0	0	0	0.017	0	0	0.017	0	0	0	0	0	0
CPI-SC0B9199C7F	LAMC1_aVb3 complex	simple:P11047	complex:aVb3 complex	ENSG00000135862		True	False	False	curated	True	0	0	0.001	0.001	0.001	0	0.001	0	0	0	0.001	0	0	0.002	0	0	0	0	0	0	0	0.044	0.044	0.044	0	0.044	0	0	0	0.044	0	0	0.045	0	0	0	0	0	0
CPI-SC0EC380922	F2_aVb3 complex	simple:P00734	complex:aVb3 complex	ENSG00000180210		True	False	False	curated	True	0	0	0	0	0	0	0	0	0	0	0	0	0	0	0	0	0	0	0	0	0	0	0	0	0	0	0	0	0	0	0	0	0	0	0	0	0	0	0
CPI-SC0530C27A8	VTN_aVb3 complex	simple:P04004	complex:aVb3 complex	ENSG00000109072		True	False	False	curated	True	0	0	0	0	0	0	0	0	0	0	0	0	0	0	0	0	0	0	0	0	0	0	0	0	0	0	0	0	0	0	0	0	0	0	0	0	0	0	0
CPI-SC0755598EE	THBS1_aVb3 complex	simple:P07996	complex:aVb3 complex	ENSG00000137801		False	False	False	curated	True	0	0	0.004	0.004	0.004	0	0.004	0	0	0	0.004	0	0	0.005	0	0	0	0	0	0	0	0	0	0	0	0	0	0	0	0	0	0	0	0	0	0	0	0	0
CPI-SC044E3F9B6	FGF2_aVb3 complex	simple:P09038	complex:aVb3 complex	ENSG00000138685		True	False	False	curated	True	0	0	0.001	0.001	0.001	0	0.001	0	0	0	0.001	0	0	0.002	0	0	0	0	0	0	0	0.017	0.017	0.017	0	0.017	0	0	0	0.017	0	0	0.017	0	0	0	0	0	0
CPI-SC0988E0218	SPP1_aVb3 complex	simple:P10451	complex:aVb3 complex	ENSG00000118785		True	False	False	curated	True	0	0	0.004	0.004	0.004	0	0.004	0	0	0	0.004	0	0	0.005	0	0	0	0	0	0	0	0.008	0.008	0.008	0	0.008	0	0	0	0.008	0	0	0.009	0	0	0	0	0	0
CPI-SC0E2D0DC4B	FGF1_aVb3 complex	simple:P05230	complex:aVb3 complex	ENSG00000113578		True	False	False	curated	True	0	0	0.001	0.001	0.001	0	0.001	0	0	0	0.001	0	0	0.001	0	0	0	0	0	0	0	0.007	0.007	0.006	0	0.006	0	0	0	0.007	0	0	0.007	0	0	0	0	0	0
CPI-SC00756BB93	THY1_aVb3 complex	simple:P04216	complex:aVb3 complex	ENSG00000154096		False	False	False	curated	True	0	0	0.001	0.001	0.001	0	0.001	0	0	0	0.001	0	0	0.002	0	0	0	0	0	0	0	0	0	0	0	0	0	0	0	0	0	0	0	0	0	0	0	0	0
CPI-SC0E1037D03	VWF_aVb3 complex	simple:P04275	complex:aVb3 complex	ENSG00000110799		True	False	False	curated	True	0	0	0.001	0.001	0.001	0	0	0	0	0	0.001	0	0	0.001	0	0	0	0	0	0	0	0.01	0.01	0.009	0	0.009	0	0	0	0.01	0	0	0.01	0	0	0	0	0	0
CPI-SC05A209BEC	FCER2_aVb3 complex	simple:P06734	complex:aVb3 complex	ENSG00000104921		True	True	False	curated	True	0	0	0.001	0.001	0.001	0	0	0	0	0	0.001	0	0	0.001	0	0	0	0	0	0	0	0	0	0	0	0	0	0	0	0	0	0	0	0	0	0	0	0	0
CPI-SC02E74AFA5	MMP2_aVb3 complex	simple:P08253	complex:aVb3 complex	ENSG00000087245		True	False	False	curated	True	0	0	0.001	0.001	0.001	0	0.001	0	0	0	0.001	0	0	0.002	0	0	0	0	0	0	0	0	0	0	0	0	0	0	0	0	0	0	0	0	0	0	0	0	0
CPI-SC0A58E6695	TNC_aVb3 complex	simple:P24821	complex:aVb3 complex	ENSG00000041982		True	False	False	curated	True	0	0	0	0	0	0	0	0	0	0	0	0	0	0	0	0	0	0	0	0	0	0	0	0	0	0	0	0	0	0	0	0	0	0	0	0	0	0	0
CPI-SC06525B099	L1CAM_aVb3 complex	simple:P32004	complex:aVb3 complex	ENSG00000198910		False	False	False	curated	True	0	0	0.016	0.016	0.016	0	0.015	0	0	0	0.016	0	0	0.016	0	0	0	0	0	0	0	0.06	0.06	0.06	0	0.06	0	0	0	0.06	0	0	0.06	0	0	0	0	0	0
CPI-SC095A2C115	PLAUR_aVb3 complex	simple:Q03405	complex:aVb3 complex	ENSG00000011422		True	True	False	curated	True	0	0	0.014	0.014	0.013	0	0.013	0	0	0	0.014	0	0	0.014	0	0	0	0	0	0	0	0.005	0.004	0.004	0	0.004	0	0	0	0.004	0	0	0.005	0	0	0	0	0	0
CPI-SC0EFCE145F	OMD_aVb3 complex	simple:Q99983	complex:aVb3 complex	ENSG00000127083		True	False	False	curated	True	0	0	0.001	0.001	0.001	0	0.001	0	0	0	0.001	0	0	0.001	0	0	0	0	0	0	0	0	0	0	0	0	0	0	0	0	0	0	0	0	0	0	0	0	0
CPI-SC04F2478E9	FN1_a3b1 complex	simple:P02751	complex:a3b1 complex	ENSG00000115414		True	False	False	curated	True	0.019	0.145	0.084	0.012	0.01	0.011	0.154	0.189	0.011	0.013	0.01	0.013	0.01	0.011	0.02	0.088	0.011	0.051	0.193	0.027	0.154	0.093	0.021	0.019	0.019	0.162	0.198	0.019	0.021	0.019	0.021	0.019	0.02	0.028	0.097	0.019	0.059	0.202	0.031
CPI-SC02BFEEC8A	THBS1_a3b1 complex	simple:P07996	complex:a3b1 complex	ENSG00000137801		False	False	False	curated	True	0.015	0.141	0.08	0.008	0.006	0.007	0.15	0.185	0.006	0.009	0.006	0.008	0.006	0.007	0.015	0.084	0.007	0.047	0.189	0	0	0	0	0	0	0	0	0	0	0	0	0	0	0	0	0	0	0	0.015
CPI-SC0ED0520DD	LAMA3_a3b1 complex	simple:Q16787	complex:a3b1 complex	ENSG00000053747		True	False	False	curated	True	0	0	0	0	0	0	0	0	0	0	0	0	0	0	0	0	0	0	0	0.022	0.148	0.088	0.016	0.013	0.014	0.157	0.192	0.014	0.016	0.014	0.016	0.013	0.015	0.023	0.092	0.014	0.054	0.196	0.032
CPI-SC09938698A	CSPG4_a3b1 complex	simple:Q6UVK1	complex:a3b1 complex	ENSG00000173546		False	False	False	curated	True	0	0	0	0	0	0	0	0	0	0	0	0	0	0	0	0	0	0	0	0.018	0.144	0.083	0.011	0.009	0.009	0.152	0.188	0.009	0.011	0.009	0.011	0.009	0.01	0.018	0.087	0.009	0.049	0.192	0.015
CPI-SC06364D669	FN1_a4b1 complex	simple:P02751	complex:a4b1 complex	ENSG00000115414		True	False	False	curated	True	0.276	0.278	0.288	0.241	0.151	0.118	0.428	0.281	0.179	0.178	0.364	0.271	0.082	0.229	0.289	0.157	0.087	0.261	0.237	0.284	0.287	0.296	0.249	0.159	0.126	0.436	0.289	0.188	0.187	0.372	0.28	0.091	0.237	0.298	0.166	0.095	0.27	0.246	0.288
CPI-SC07BE7830D	SPP1_a4b1 complex	simple:P10451	complex:a4b1 complex	ENSG00000118785		True	False	False	curated	True	0.271	0.274	0.284	0.237	0.147	0.114	0.424	0.277	0.175	0.174	0.36	0.267	0.078	0.225	0.285	0.153	0.083	0.257	0.233	0.275	0.278	0.288	0.241	0.151	0.118	0.428	0.281	0.179	0.178	0.364	0.271	0.082	0.229	0.289	0.157	0.087	0.261	0.237	0.274
CPI-SC0BC542ACC	TNC_a4b1 complex	simple:P24821	complex:a4b1 complex	ENSG00000041982		True	False	False	curated	True	0	0	0	0	0	0	0	0	0	0	0	0	0	0	0	0	0	0	0	0	0	0	0	0	0	0	0	0	0	0	0	0	0	0	0	0	0	0	0.276
CPI-SC0E9C058EB	PLAUR_a4b1 complex	simple:Q03405	complex:a4b1 complex	ENSG00000011422		True	True	False	curated	True	0.281	0.284	0.293	0.246	0.156	0.123	0.433	0.286	0.185	0.184	0.369	0.277	0.088	0.234	0.294	0.163	0.092	0.267	0.243	0.272	0.274	0.284	0.237	0.147	0.114	0.424	0.277	0.175	0.174	0.36	0.267	0.079	0.225	0.285	0.153	0.083	0.257	0.234	0.319
CPI-SC01833C7FC	PLA2G2A_a4b1 complex	simple:P14555	complex:a4b1 complex	ENSG00000188257		True	False	False	curated	True	0.268	0.271	0.28	0.234	0.143	0.11	0.42	0.273	0.172	0.171	0.357	0.264	0.075	0.222	0.282	0.15	0.079	0.254	0.23	0	0	0	0	0	0	0	0	0	0	0	0	0	0	0	0	0	0	0	0.269
CPI-SC0A9EB628A	VCAM1_a4b1 complex	simple:P19320	complex:a4b1 complex	ENSG00000162692		False	False	False	curated	True	0.559	0.561	0.571	0.524	0.434	0.401	0.711	0.564	0.462	0.461	0.647	0.554	0.365	0.512	0.572	0.44	0.37	0.544	0.521	0.348	0.35	0.36	0.313	0.223	0.19	0.5	0.353	0.252	0.25	0.436	0.344	0.155	0.301	0.361	0.229	0.159	0.334	0.31	0.307
CPI-SC070D5A96F	JAM2_a4b1 complex	simple:P57087	complex:a4b1 complex	ENSG00000154721		False	False	False	curated	True	0.27	0.273	0.283	0.236	0.146	0.112	0.422	0.276	0.174	0.173	0.359	0.266	0.077	0.224	0.284	0.152	0.082	0.256	0.232	0.285	0.288	0.297	0.251	0.16	0.127	0.437	0.29	0.189	0.188	0.374	0.281	0.092	0.239	0.299	0.167	0.096	0.271	0.247	0.268
CPI-SC0B4D7E0FF	FN1_a4b7 complex	simple:P02751	complex:a4b7 complex	ENSG00000115414		True	False	False	curated	True	0.195	0	0.019	0.092	0.013	0.011	0.016	0.021	0.037	0.127	0.195	0.125	0.125	0.067	0.073	0.015	0.11	0.023	0	0.203	0	0.027	0.101	0.022	0.02	0.024	0.029	0.045	0.136	0.203	0.134	0.133	0.075	0.082	0.024	0.118	0.031	0	0.208
CPI-SC08E97F7CA	VCAM1_a4b7 complex	simple:P19320	complex:a4b7 complex	ENSG00000162692		False	False	False	curated	True	0.478	0	0.302	0.375	0.297	0.295	0.299	0.304	0.32	0.41	0.478	0.408	0.408	0.35	0.356	0.298	0.393	0.306	0	0.267	0	0.091	0.165	0.086	0.084	0.088	0.093	0.109	0.199	0.267	0.198	0.197	0.139	0.146	0.087	0.182	0.095	0	0.227
CPI-SC098B43B5A	MADCAM1_a4b7 complex	simple:Q13477	complex:a4b7 complex	ENSG00000099866		False	False	False	curated	True	0.188	0	0.012	0.085	0.006	0.004	0.008	0.014	0.03	0.12	0.188	0.118	0.118	0.06	0.066	0.008	0.103	0.016	0	0.193	0	0.017	0.091	0.012	0.01	0.014	0.019	0.035	0.126	0.193	0.124	0.123	0.065	0.072	0.013	0.108	0.021	0	0.19
CPI-SC08B2AD7C6	FN1_a5b1 complex	simple:P02751	complex:a5b1 complex	ENSG00000115414		True	False	False	curated	True	0.051	0	0.011	0.019	0.023	0.021	0.019	0.016	0.016	0.072	0.097	0.044	0.034	0.05	0.018	0.018	0.03	0.02	0	0.059	0	0.02	0.028	0.031	0.03	0.028	0.024	0.025	0.08	0.105	0.053	0.043	0.058	0.026	0.027	0.039	0.028	0	0.063
CPI-SC0C8B4C056	CD40LG_a5b1 complex	simple:P29965	complex:a5b1 complex	ENSG00000102245		True	False	False	curated	True	0.056	0	0.017	0.025	0.029	0.027	0.025	0.021	0.022	0.078	0.103	0.05	0.04	0.056	0.023	0.024	0.036	0.026	0	0	0	0	0	0	0	0	0	0	0	0	0	0	0	0	0	0	0	0	0.044
CPI-SC0592EC3D0	L1CAM_a5b1 complex	simple:P32004	complex:a5b1 complex	ENSG00000198910		False	False	False	curated	True	0.058	0	0.019	0.027	0.031	0.029	0.027	0.023	0.024	0.08	0.104	0.052	0.042	0.057	0.025	0.026	0.038	0.028	0	0.102	0	0.063	0.071	0.075	0.073	0.071	0.067	0.068	0.124	0.149	0.096	0.086	0.101	0.069	0.07	0.082	0.072	0	0.062
CPI-SC062C5C6C2	PLA2G2A_a5b1 complex	simple:P14555	complex:a5b1 complex	ENSG00000188257		True	False	False	curated	True	0.043	0	0.004	0.012	0.016	0.014	0.012	0.008	0.009	0.065	0.089	0.037	0.027	0.042	0.01	0.011	0.023	0.013	0	0	0	0	0	0	0	0	0	0	0	0	0	0	0	0	0	0	0	0	0.044
CPI-SC058F72F90	FBN1_a5b1 complex	simple:P35555	complex:a5b1 complex	ENSG00000166147		True	False	False	curated	True	0	0	0	0	0	0	0	0	0	0	0	0	0	0	0	0	0	0	0	0	0	0	0	0	0	0	0	0	0	0	0	0	0	0	0	0	0	0	0.044
CPI-SC092C3E4DF	FN1_a8b1 complex	simple:P02751	complex:a8b1 complex	ENSG00000115414		True	False	False	curated	True	0	0	0.008	0.009	0.008	0.008	0.011	0	0	0.008	0	0	0	0	0.008	0	0	0.016	0.139	0	0	0.016	0.018	0.017	0.016	0.019	0	0	0.017	0	0	0	0	0.017	0	0	0.025	0.148	0
CPI-SC01195CB48	TNC_a8b1 complex	simple:P24821	complex:a8b1 complex	ENSG00000041982		True	False	False	curated	True	0	0	0	0	0	0	0	0	0	0	0	0	0	0	0	0	0	0	0	0	0	0	0	0	0	0	0	0	0	0	0	0	0	0	0	0	0	0	0
CPI-SC096929DB0	FN1_aVb1 complex	simple:P02751	complex:aVb1 complex	ENSG00000115414		True	False	False	curated	True	0.021	0.043	0.086	0.026	0.023	0.025	0.211	0.033	0.035	0.028	0.035	0.027	0.018	0.071	0.029	0.123	0.022	0.109	0.052	0.029	0.052	0.095	0.034	0.032	0.033	0.219	0.041	0.043	0.036	0.043	0.035	0.027	0.079	0.038	0.132	0.03	0.117	0.06	0.033
CPI-SC067AD890A	VTN_aVb1 complex	simple:P04004	complex:aVb1 complex	ENSG00000109072		True	False	False	curated	True	0	0	0	0	0	0	0	0	0	0	0	0	0	0	0	0	0	0	0	0	0	0	0	0	0	0	0	0	0	0	0	0	0	0	0	0	0	0	0.014
CPI-SC0847A64D2	FN1_aVb5 complex	simple:P02751	complex:aVb5 complex	ENSG00000115414		True	False	False	curated	True	0.008	0.015	0.021	0	0.008	0.008	0.066	0.013	0.008	0.008	0.009	0.009	0.009	0	0.01	0.042	0	0.037	0.025	0.017	0.024	0.029	0	0.016	0.017	0.074	0.022	0.016	0.017	0.017	0.017	0.017	0	0.018	0.051	0	0.046	0.033	0.021
CPI-SC0EEF3A379	LAMC1_a6b1 complex	simple:P11047	complex:a6b1 complex	ENSG00000135862		True	False	False	curated	True	0.009	0.047	0.103	0.042	0.145	0.087	0.165	0.082	0.013	0.034	0.022	0.055	0.07	0.074	0.014	0.266	0.081	0.163	0.066	0.052	0.09	0.146	0.085	0.188	0.13	0.207	0.125	0.055	0.077	0.065	0.098	0.113	0.117	0.057	0.309	0.124	0.206	0.109	0.046
CPI-SC0A2FE9693	LAMC1_a7b1 complex	simple:P11047	complex:a7b1 complex	ENSG00000135862		True	False	False	curated	True	0.001	0	0.005	0.002	0.005	0.003	0.005	0.05	0.002	0.001	0.002	0.001	0.001	0.002	0.001	0	0.002	0.004	0.118	0.044	0	0.047	0.045	0.048	0.046	0.048	0.093	0.044	0.044	0.045	0.044	0.044	0.045	0.044	0	0.045	0.047	0.161	0.039
CPI-SC007890A1C	CDH1_aEb7 complex	simple:P12830	complex:aEb7 complex	ENSG00000039068		False	False	False	curated	True	0.192	0	0.016	0.089	0.01	0.008	0.012	0.017	0.034	0.124	0.192	0.122	0.121	0.064	0.07	0.012	0.106	0.019	0	0.306	0	0.13	0.203	0.124	0.122	0.126	0.132	0.148	0.238	0.306	0.236	0.236	0.178	0.184	0.126	0.221	0.134	0	0.326
CPI-SC01AB9BED7	SPP1_a9b1 complex	simple:P10451	complex:a9b1 complex	ENSG00000118785		True	False	False	curated	True	0	0	0	0	0.004	0.004	0.013	0.007	0.004	0	0	0.004	0.004	0.005	0.004	0.008	0	0.008	0.008	0	0	0	0	0.008	0.008	0.018	0.011	0.008	0	0	0.008	0.008	0.01	0.008	0.012	0	0.012	0.012	0
CPI-SC056BF6CBB	TNC_a9b1 complex	simple:P24821	complex:a9b1 complex	ENSG00000041982		True	False	False	curated	True	0	0	0	0	0	0	0	0	0	0	0	0	0	0	0	0	0	0	0	0	0	0	0	0	0	0	0	0	0	0	0	0	0	0	0	0	0	0	0
CPI-SC062D34C2A	VCAM1_a9b1 complex	simple:P19320	complex:a9b1 complex	ENSG00000162692		False	False	False	curated	True	0	0	0	0	0.291	0.291	0.301	0.294	0.291	0	0	0.291	0.291	0.293	0.291	0.295	0	0.295	0.295	0	0	0	0	0.08	0.08	0.09	0.083	0.08	0	0	0.08	0.08	0.082	0.081	0.084	0	0.085	0.084	0
CPI-SC0A05D3880	THY1_aMb2 complex	simple:P04216	complex:aMb2 complex	ENSG00000154096		False	False	False	curated	True	0.012	0.013	0.043	0.005	0.015	0.014	0.007	0.01	0.001	0.01	0.1	0.003	0.001	0.012	0.004	0.005	0.013	0.008	0	0	0	0	0	0	0	0	0	0	0	0	0	0	0	0	0	0	0	0	0.015
CPI-SC07312BD5C	FCER2_aMb2 complex	simple:P06734	complex:aMb2 complex	ENSG00000104921		True	True	False	curated	True	0.011	0.012	0.043	0.005	0.015	0.014	0.007	0.009	0.001	0.009	0.1	0.002	0.001	0.012	0.003	0.004	0.013	0.008	0	0	0	0	0	0	0	0	0	0	0	0	0	0	0	0	0	0	0	0	0.012
CPI-SC0B6D68FD5	ICAM1_aMb2 complex	simple:P05362	complex:aMb2 complex	ENSG00000090339		False	True	False	curated	True	0.094	0.095	0.125	0.087	0.097	0.096	0.089	0.092	0.083	0.092	0.182	0.085	0.083	0.094	0.086	0.086	0.095	0.09	0	0.092	0.093	0.124	0.086	0.096	0.095	0.088	0.09	0.082	0.09	0.181	0.083	0.082	0.093	0.084	0.085	0.094	0.089	0	0.347
CPI-SC0C3E2D267	F10_aMb2 complex	simple:P00742	complex:aMb2 complex	ENSG00000126218		True	False	False	curated	True	0.012	0.012	0.043	0.005	0.015	0.014	0.007	0.009	0.001	0.009	0.1	0.002	0.001	0.012	0.003	0.004	0.013	0.008	0	0.075	0.076	0.107	0.069	0.079	0.078	0.071	0.073	0.065	0.073	0.164	0.066	0.065	0.076	0.067	0.068	0.077	0.072	0	0.012
CPI-SC0527EEE7A	C3_aMb2 complex	simple:P01024	complex:aMb2 complex	ENSG00000125730		True	False	False	curated	True	0.02	0.021	0.052	0.014	0.024	0.023	0.015	0.018	0.01	0.018	0.109	0.011	0.01	0.021	0.012	0.013	0.022	0.017	0	0	0	0	0	0	0	0	0	0	0	0	0	0	0	0	0	0	0	0	0.025
CPI-SC0B292AEE6	GP1BA_aMb2 complex	simple:P07359	complex:aMb2 complex	ENSG00000185245		False	False	False	curated	True	0	0	0	0	0	0	0	0	0	0	0	0	0	0	0	0	0	0	0	0	0	0	0	0	0	0	0	0	0	0	0	0	0	0	0	0	0	0	0.012
CPI-SC0F9DD28F3	JAM3_aMb2 complex	simple:Q9BX67	complex:aMb2 complex	ENSG00000166086		True	False	False	curated	True	0.013	0.014	0.044	0.006	0.016	0.015	0.008	0.011	0.002	0.011	0.101	0.004	0.002	0.013	0.005	0.006	0.014	0.009	0	0.024	0.025	0.056	0.018	0.028	0.027	0.02	0.022	0.014	0.022	0.113	0.015	0.014	0.025	0.016	0.017	0.026	0.021	0	0.012
CPI-SC0C6B54D7A	THY1_aXb2 complex	simple:P04216	complex:aXb2 complex	ENSG00000154096		False	False	False	curated	True	0.01	0	0.003	0.01	0.001	0.002	0.006	0.004	0.002	0.005	0.061	0.003	0.002	0.016	0.003	0.001	0.006	0.006	0.015	0	0	0	0	0	0	0	0	0	0	0	0	0	0	0	0	0	0	0	0.013
CPI-SC03446A95E	FCER2_aXb2 complex	simple:P06734	complex:aXb2 complex	ENSG00000104921		True	True	False	curated	True	0.009	0	0.003	0.01	0.001	0.001	0.006	0.003	0.001	0.005	0.06	0.002	0.001	0.015	0.003	0.001	0.005	0.006	0.014	0	0	0	0	0	0	0	0	0	0	0	0	0	0	0	0	0	0	0	0.01
CPI-SC0A9458008	ICAM1_aXb2 complex	simple:P05362	complex:aXb2 complex	ENSG00000090339		False	True	False	curated	True	0.092	0	0.085	0.092	0.083	0.084	0.088	0.085	0.084	0.087	0.143	0.085	0.083	0.098	0.085	0.083	0.087	0.088	0.096	0.09	0	0.084	0.091	0.081	0.082	0.086	0.084	0.082	0.086	0.141	0.083	0.082	0.096	0.083	0.081	0.086	0.087	0.095	0.345
CPI-SC04AED00CE	TNC_aVb6 complex	simple:P24821	complex:aVb6 complex	ENSG00000041982		True	False	False	curated	True	0	0	0	0	0	0	0	0	0	0	0	0	0	0	0	0	0	0	0	0	0	0	0	0	0	0	0	0	0	0	0	0	0	0	0	0	0	0	0
CPI-SC0E60FEE99	TGFB1_aVb6 complex	simple:P01137	complex:aVb6 complex	ENSG00000105329		True	False	False	curated	True	0	0.216	0.223	0	0	0	0.212	0.215	0	0	0	0	0	0	0	0	0.212	0	0.215	0	0.038	0.045	0	0	0	0.035	0.038	0	0	0	0	0	0	0	0	0.035	0	0.038	0
CPI-SC019DBDA78	VCAM1_aDb2 complex	simple:P19320	complex:aDb2 complex	ENSG00000162692		False	False	False	curated	True	0.292	0	0.291	0	0.291	0	0	0	0	0.293	0.296	0.291	0	0	0	0	0.296	0.294	0	0.081	0	0.08	0	0.08	0	0	0	0	0.082	0.085	0.08	0	0	0	0	0.085	0.083	0	0.041
CPI-SC0E8575642	ICAM3_aDb2 complex	simple:P32942	complex:aDb2 complex	ENSG00000076662		False	False	False	curated	True	0.376	0	0.375	0	0.375	0	0	0	0	0.376	0.38	0.375	0	0	0	0	0.38	0.377	0	0.018	0	0.017	0	0.017	0	0	0	0	0.018	0.022	0.017	0	0	0	0	0.022	0.019	0	0.039
CPI-CS0A97B38B6	ACVL1_BMPR2_BMP10	complex:ACVL1_BMPR2	simple:O95393		ENSG00000163217	True	True	False	curated	False	0	0	0	0	0	0	0	0	0	0	0	0	0	0	0	0	0	0	0	0	0	0	0	0	0	0	0	0	0	0	0	0	0	0	0	0	0	0	0
CPI-CS08CC8F9D3	ACVR1_BMPR2_BMP7	complex:ACVR1_BMPR2	simple:P18075		ENSG00000101144	True	True	False	curated	False	0	0	0.065	0.014	0.008	0.008	0.07	0.015	0	0.008	0.008	0.008	0.008	0.009	0.009	0.04	0.008	0.07	0.018	0	0	0.116	0.065	0.059	0.06	0.121	0.066	0	0.059	0.059	0.059	0.059	0.06	0.06	0.091	0.06	0.121	0.069	0
CPI-CS046B3C139	ACVR_1A2A receptor_BMP7	complex:ACVR_1A2A receptor	simple:P18075		ENSG00000101144	True	True	False	curated	False	0	0	0.059	0.008	0.002	0.003	0.064	0.009	0	0.002	0.002	0.002	0.002	0.003	0.003	0.034	0.003	0.064	0.012	0	0	0.073	0.022	0.016	0.017	0.078	0.023	0	0.016	0.016	0.016	0.016	0.017	0.017	0.048	0.017	0.078	0.026	0
CPI-CS0288D901D	ACVR_1A2B receptor_BMP7	complex:ACVR_1A2B receptor	simple:P18075		ENSG00000101144	True	True	False	curated	False	0	0	0.065	0.014	0.008	0.008	0.07	0.015	0	0.008	0.008	0.008	0.008	0.009	0.009	0.04	0.008	0.07	0.018	0	0	0.116	0.065	0.059	0.06	0.121	0.066	0	0.059	0.059	0.059	0.059	0.06	0.06	0.091	0.06	0.121	0.069	0
CPI-CS05EAF93CC	BMPR1A_BMPR2_BMP7	complex:BMPR1A_BMPR2	simple:P18075		ENSG00000101144	True	True	False	curated	False	0	0	0.063	0.012	0.006	0.007	0.068	0.013	0	0.006	0.006	0.006	0.006	0.007	0.007	0.038	0.007	0.068	0.016	0	0	0.116	0.064	0.059	0.059	0.121	0.066	0	0.059	0.059	0.059	0.059	0.06	0.06	0.091	0.059	0.121	0.069	0
CPI-CS08109C435	BMPR1B_BMPR2_BMP7	complex:BMPR1B_BMPR2	simple:P18075		ENSG00000101144	True	True	False	curated	False	0	0	0.071	0.02	0.014	0.015	0.076	0.021	0	0.014	0.014	0.014	0.014	0.015	0.016	0.046	0.015	0.076	0.024	0	0	0.094	0.043	0.038	0.038	0.099	0.045	0	0.038	0.038	0.038	0.037	0.038	0.039	0.07	0.038	0.1	0.048	0
CPI-CS0D35E69F6	BMR1A_ACR2A_BMP7	complex:BMR1A_ACR2A	simple:P18075		ENSG00000101144	True	True	False	curated	False	0	0	0.059	0.008	0.002	0.003	0.064	0.009	0	0.002	0.002	0.002	0.002	0.003	0.003	0.034	0.003	0.064	0.012	0	0	0.073	0.022	0.016	0.017	0.078	0.023	0	0.016	0.016	0.016	0.016	0.017	0.017	0.048	0.017	0.078	0.026	0
CPI-CS0C99F8D96	BMR1A_AVR2B_BMP7	complex:BMR1A_AVR2B	simple:P18075		ENSG00000101144	True	True	False	curated	False	0	0	0.063	0.012	0.006	0.007	0.068	0.013	0	0.006	0.006	0.006	0.006	0.007	0.007	0.038	0.007	0.068	0.016	0	0	0.116	0.064	0.059	0.059	0.121	0.066	0	0.059	0.059	0.059	0.059	0.06	0.06	0.091	0.059	0.121	0.069	0
CPI-CS0DF85303A	BMR1B_AVR2A_BMP7	complex:BMR1B_AVR2A	simple:P18075		ENSG00000101144	True	True	False	curated	False	0	0	0.059	0.008	0.002	0.003	0.064	0.009	0	0.002	0.002	0.002	0.002	0.003	0.003	0.034	0.003	0.064	0.012	0	0	0.073	0.022	0.016	0.017	0.078	0.023	0	0.016	0.016	0.016	0.016	0.017	0.017	0.048	0.017	0.078	0.026	0
CPI-CS08A853007	BMR1B_AVR2B_BMP7	complex:BMR1B_AVR2B	simple:P18075		ENSG00000101144	True	True	False	curated	False	0	0	0.058	0.007	0.001	0.002	0.063	0.008	0	0.001	0.001	0.001	0.001	0.002	0.002	0.033	0.002	0.063	0.011	0	0	0.066	0.015	0.009	0.01	0.071	0.016	0	0.01	0.01	0.01	0.009	0.01	0.011	0.042	0.01	0.071	0.019	0
CPI-CS0E1BF543E	ACVR1_BMPR2_BMP5	complex:ACVR1_BMPR2	simple:P22003		ENSG00000112175	True	True	False	curated	False	0	0	0.008	0	0	0	0	0	0	0	0	0	0	0	0	0	0	0	0	0	0	0.059	0	0	0	0	0	0	0	0	0	0	0	0	0	0	0	0	0
CPI-CS0EC80CA59	ACVR_1A2A receptor_BMP5	complex:ACVR_1A2A receptor	simple:P22003		ENSG00000112175	True	True	False	curated	False	0	0	0.002	0	0	0	0	0	0	0	0	0	0	0	0	0	0	0	0	0	0	0.016	0	0	0	0	0	0	0	0	0	0	0	0	0	0	0	0	0
CPI-CS0FCC00896	ACVR_1A2B receptor_BMP5	complex:ACVR_1A2B receptor	simple:P22003		ENSG00000112175	True	True	False	curated	False	0	0	0.008	0	0	0	0	0	0	0	0	0	0	0	0	0	0	0	0	0	0	0.059	0	0	0	0	0	0	0	0	0	0	0	0	0	0	0	0	0
CPI-CS046BCFC6F	BMPR1A_BMPR2_BMP5	complex:BMPR1A_BMPR2	simple:P22003		ENSG00000112175	True	True	False	curated	False	0	0	0.006	0	0	0	0	0	0	0	0	0	0	0	0	0	0	0	0	0	0	0.059	0	0	0	0	0	0	0	0	0	0	0	0	0	0	0	0	0
CPI-CS02C93975C	BMPR1B_BMPR2_BMP5	complex:BMPR1B_BMPR2	simple:P22003		ENSG00000112175	True	True	False	curated	False	0	0	0.014	0	0	0	0	0	0	0	0	0	0	0	0	0	0	0	0	0	0	0.038	0	0	0	0	0	0	0	0	0	0	0	0	0	0	0	0	0
CPI-CS047EE9E03	BMR1A_ACR2A_BMP5	complex:BMR1A_ACR2A	simple:P22003		ENSG00000112175	True	True	False	curated	False	0	0	0.002	0	0	0	0	0	0	0	0	0	0	0	0	0	0	0	0	0	0	0.016	0	0	0	0	0	0	0	0	0	0	0	0	0	0	0	0	0
CPI-CS0CA393CC5	BMR1A_AVR2B_BMP5	complex:BMR1A_AVR2B	simple:P22003		ENSG00000112175	True	True	False	curated	False	0	0	0.006	0	0	0	0	0	0	0	0	0	0	0	0	0	0	0	0	0	0	0.059	0	0	0	0	0	0	0	0	0	0	0	0	0	0	0	0	0
CPI-CS01A4D7E2F	BMR1B_AVR2A_BMP5	complex:BMR1B_AVR2A	simple:P22003		ENSG00000112175	True	True	False	curated	False	0	0	0.002	0	0	0	0	0	0	0	0	0	0	0	0	0	0	0	0	0	0	0.016	0	0	0	0	0	0	0	0	0	0	0	0	0	0	0	0	0
CPI-CS0BEC40E19	BMR1B_AVR2B_BMP5	complex:BMR1B_AVR2B	simple:P22003		ENSG00000112175	True	True	False	curated	False	0	0	0.001	0	0	0	0	0	0	0	0	0	0	0	0	0	0	0	0	0	0	0.01	0	0	0	0	0	0	0	0	0	0	0	0	0	0	0	0	0
CPI-CS0C16967C6	ACVR1_BMPR2_BMP6	complex:ACVR1_BMPR2	simple:P22004		ENSG00000153162	True	True	False	curated	False	0	0	0.008	0.008	0	0.008	0.009	0	0.008	0	0	0	0	0	0	0	0	0	0.012	0	0	0.059	0.059	0	0.059	0.06	0	0.059	0	0	0	0	0	0	0	0	0	0.063	0
CPI-CS0FFBA02F8	ACVR_1A2A receptor_BMP6	complex:ACVR_1A2A receptor	simple:P22004		ENSG00000153162	True	True	False	curated	False	0	0	0.002	0.002	0	0.002	0.003	0	0.002	0	0	0	0	0	0	0	0	0	0.006	0	0	0.016	0.016	0	0.016	0.017	0	0.016	0	0	0	0	0	0	0	0	0	0.02	0
CPI-CS02AEFFE28	ACVR_1A2B receptor_BMP6	complex:ACVR_1A2B receptor	simple:P22004		ENSG00000153162	True	True	False	curated	False	0	0	0.008	0.008	0	0.008	0.009	0	0.008	0	0	0	0	0	0	0	0	0	0.012	0	0	0.059	0.059	0	0.059	0.06	0	0.059	0	0	0	0	0	0	0	0	0	0.063	0
CPI-CS0F6CFB979	BMPR1A_BMPR2_BMP6	complex:BMPR1A_BMPR2	simple:P22004		ENSG00000153162	True	True	False	curated	False	0	0	0.006	0.006	0	0.006	0.007	0	0.006	0	0	0	0	0	0	0	0	0	0.01	0	0	0.059	0.059	0	0.059	0.06	0	0.059	0	0	0	0	0	0	0	0	0	0.063	0
CPI-CS0EF793D6A	BMPR1B_BMPR2_BMP6	complex:BMPR1B_BMPR2	simple:P22004		ENSG00000153162	True	True	False	curated	False	0	0	0.014	0.014	0	0.014	0.015	0	0.014	0	0	0	0	0	0	0	0	0	0.018	0	0	0.037	0.038	0	0.037	0.039	0	0.037	0	0	0	0	0	0	0	0	0	0.042	0
CPI-CS0247DA882	BMR1A_ACR2A_BMP6	complex:BMR1A_ACR2A	simple:P22004		ENSG00000153162	True	True	False	curated	False	0	0	0.002	0.002	0	0.002	0.003	0	0.002	0	0	0	0	0	0	0	0	0	0.006	0	0	0.016	0.016	0	0.016	0.017	0	0.016	0	0	0	0	0	0	0	0	0	0.02	0
CPI-CS076E1A639	BMR1A_AVR2B_BMP6	complex:BMR1A_AVR2B	simple:P22004		ENSG00000153162	True	True	False	curated	False	0	0	0.006	0.006	0	0.006	0.007	0	0.006	0	0	0	0	0	0	0	0	0	0.01	0	0	0.059	0.059	0	0.059	0.06	0	0.059	0	0	0	0	0	0	0	0	0	0.063	0
CPI-CS0921BB754	BMR1B_AVR2A_BMP6	complex:BMR1B_AVR2A	simple:P22004		ENSG00000153162	True	True	False	curated	False	0	0	0.002	0.002	0	0.002	0.003	0	0.002	0	0	0	0	0	0	0	0	0	0.006	0	0	0.016	0.016	0	0.016	0.017	0	0.016	0	0	0	0	0	0	0	0	0	0.02	0
CPI-CS0C0D60519	BMR1B_AVR2B_BMP6	complex:BMR1B_AVR2B	simple:P22004		ENSG00000153162	True	True	False	curated	False	0	0	0.001	0.001	0	0.001	0.002	0	0.001	0	0	0	0	0	0	0	0	0	0.005	0	0	0.009	0.01	0	0.009	0.011	0	0.009	0	0	0	0	0	0	0	0	0	0.014	0
CPI-CS0AEE2FB22	ACVR1_BMPR2_BMP8A	complex:ACVR1_BMPR2	simple:Q7Z5Y6		ENSG00000183682	True	True	False	curated	False	0.008	0	0.008	0.009	0.008	0.008	0.009	0	0	0.008	0.012	0.008	0.008	0	0	0.008	0.008	0.014	0	0.06	0	0.059	0.06	0.059	0.059	0.06	0	0	0.059	0.063	0.059	0.059	0	0	0.059	0.059	0.065	0	0.018
CPI-CS0CE2A204A	ACVR_1A2A receptor_BMP8A	complex:ACVR_1A2A receptor	simple:Q7Z5Y6		ENSG00000183682	True	True	False	curated	False	0.003	0	0.002	0.003	0.002	0.002	0.003	0	0	0.002	0.006	0.002	0.002	0	0	0.002	0.003	0.008	0	0.017	0	0.016	0.017	0.016	0.016	0.017	0	0	0.016	0.02	0.016	0.016	0	0	0.016	0.016	0.022	0	0.011
CPI-CS0860DA460	ACVR_1A2B receptor_BMP8A	complex:ACVR_1A2B receptor	simple:Q7Z5Y6		ENSG00000183682	True	True	False	curated	False	0.008	0	0.008	0.009	0.008	0.008	0.009	0	0	0.008	0.012	0.008	0.008	0	0	0.008	0.008	0.014	0	0.06	0	0.059	0.06	0.059	0.059	0.06	0	0	0.059	0.063	0.059	0.059	0	0	0.059	0.059	0.065	0	0.018
CPI-CS090FFEDFE	BMPR1A_BMPR2_BMP8A	complex:BMPR1A_BMPR2	simple:Q7Z5Y6		ENSG00000183682	True	True	False	curated	False	0.007	0	0.006	0.007	0.006	0.006	0.007	0	0	0.006	0.01	0.006	0.006	0	0	0.006	0.006	0.012	0	0.059	0	0.059	0.06	0.059	0.059	0.06	0	0	0.059	0.063	0.059	0.059	0	0	0.059	0.059	0.065	0	0.038
CPI-CS0484364A2	BMPR1B_BMPR2_BMP8A	complex:BMPR1B_BMPR2	simple:Q7Z5Y6		ENSG00000183682	True	True	False	curated	False	0.015	0	0.014	0.015	0.014	0.014	0.015	0	0	0.014	0.018	0.014	0.014	0	0	0.014	0.015	0.021	0	0.038	0	0.038	0.039	0.038	0.037	0.039	0	0	0.038	0.042	0.037	0.037	0	0	0.038	0.038	0.044	0	0.033
CPI-CS0C091F24B	BMR1A_ACR2A_BMP8A	complex:BMR1A_ACR2A	simple:Q7Z5Y6		ENSG00000183682	True	True	False	curated	False	0.003	0	0.002	0.003	0.002	0.002	0.003	0	0	0.002	0.006	0.002	0.002	0	0	0.002	0.003	0.008	0	0.017	0	0.016	0.017	0.016	0.016	0.017	0	0	0.016	0.02	0.016	0.016	0	0	0.016	0.016	0.022	0	0.011
CPI-CS017A50010	BMR1A_AVR2B_BMP8A	complex:BMR1A_AVR2B	simple:Q7Z5Y6		ENSG00000183682	True	True	False	curated	False	0.007	0	0.006	0.007	0.006	0.006	0.007	0	0	0.006	0.01	0.006	0.006	0	0	0.006	0.006	0.012	0	0.059	0	0.059	0.06	0.059	0.059	0.06	0	0	0.059	0.063	0.059	0.059	0	0	0.059	0.059	0.065	0	0.038
CPI-CS01319F57A	BMR1B_AVR2A_BMP8A	complex:BMR1B_AVR2A	simple:Q7Z5Y6		ENSG00000183682	True	True	False	curated	False	0.003	0	0.002	0.003	0.002	0.002	0.003	0	0	0.002	0.006	0.002	0.002	0	0	0.002	0.003	0.008	0	0.017	0	0.016	0.017	0.016	0.016	0.017	0	0	0.016	0.02	0.016	0.016	0	0	0.016	0.016	0.022	0	0.011
CPI-CS03DF8BD36	BMR1B_AVR2B_BMP8A	complex:BMR1B_AVR2B	simple:Q7Z5Y6		ENSG00000183682	True	True	False	curated	False	0.002	0	0.001	0.002	0.001	0.001	0.002	0	0	0.001	0.005	0.001	0.001	0	0	0.001	0.002	0.007	0	0.01	0	0.009	0.011	0.01	0.009	0.01	0	0	0.01	0.014	0.009	0.009	0	0	0.009	0.01	0.016	0	0.021
CPI-CS091BF99D0	ACVR_1A2A receptor_INHBA	complex:ACVR_1A2A receptor	simple:P08476		ENSG00000122641	True	True	False	curated	False	0.003	0	0.003	0.004	0.002	0	0.004	0.004	0.003	0.002	0	0.003	0.003	0.003	0.003	0.003	0	0.007	0.005	0.017	0	0.017	0.018	0.016	0	0.017	0.018	0.016	0.016	0	0.017	0.016	0.017	0.016	0.017	0	0.021	0.019	0.011
CPI-CS04DD927C9	ACVR_1A2B receptor_INHBA	complex:ACVR_1A2B receptor	simple:P08476		ENSG00000122641	True	True	False	curated	False	0.009	0	0.009	0.01	0.008	0	0.009	0.01	0.008	0.008	0	0.009	0.008	0.009	0.008	0.009	0	0.013	0.011	0.06	0	0.06	0.061	0.059	0	0.061	0.061	0.059	0.059	0	0.06	0.059	0.06	0.059	0.06	0	0.064	0.062	0.018
CPI-CS0533A30DC	ACVR_1B2A receptor_INHBA	complex:ACVR_1B2A receptor	simple:P08476		ENSG00000122641	True	True	False	curated	False	0.003	0	0.003	0.004	0.002	0	0.004	0.004	0.003	0.002	0	0.003	0.003	0.003	0.003	0.003	0	0.007	0.005	0.017	0	0.017	0.018	0.016	0	0.017	0.018	0.016	0.016	0	0.017	0.016	0.017	0.016	0.017	0	0.021	0.019	0.011
CPI-CS0C159B54D	ACVR_1B2B receptor_INHBA	complex:ACVR_1B2B receptor	simple:P08476		ENSG00000122641	True	True	False	curated	False	0.002	0	0.002	0.003	0.001	0	0.003	0.003	0.002	0.001	0	0.002	0.002	0.002	0.002	0.002	0	0.006	0.004	0.01	0	0.011	0.011	0.009	0	0.011	0.011	0.01	0.009	0	0.01	0.01	0.01	0.01	0.01	0	0.014	0.012	0.021
CPI-CS0924060DB	ACVR_1C2A receptor_INHBA	complex:ACVR_1C2A receptor	simple:P08476		ENSG00000122641	True	True	False	curated	False	0.003	0	0.004	0.004	0.002	0	0.004	0.004	0.003	0.002	0	0.003	0.003	0.003	0.003	0.003	0	0.007	0.005	0.006	0	0.007	0.008	0.006	0	0.007	0.007	0.006	0.006	0	0.007	0.006	0.006	0.006	0.006	0	0.011	0.008	0.008
CPI-CS0B79F5D68	ACVR_1C2B receptor_INHBA	complex:ACVR_1C2B receptor	simple:P08476		ENSG00000122641	True	True	False	curated	False	0.003	0	0.004	0.004	0.002	0	0.004	0.004	0.003	0.002	0	0.003	0.003	0.003	0.003	0.003	0	0.007	0.005	0.006	0	0.007	0.008	0.006	0	0.007	0.007	0.006	0.006	0	0.007	0.006	0.006	0.006	0.006	0	0.011	0.008	0.008
CPI-CS073233FCC	ACVR_1A2A receptor_INHBB	complex:ACVR_1A2A receptor	simple:P09529		ENSG00000163083	True	True	False	curated	False	0	0	0.002	0	0.002	0.002	0.004	0	0.005	0.002	0	0.002	0.002	0	0	0.009	0	0	0.016	0	0	0.016	0	0.016	0.016	0.018	0	0.019	0.016	0	0.016	0.016	0	0	0.023	0	0	0.03	0
CPI-CS048465560	ACVR_1A2B receptor_INHBB	complex:ACVR_1A2B receptor	simple:P09529		ENSG00000163083	True	True	False	curated	False	0	0	0.008	0	0.008	0.008	0.01	0	0.01	0.008	0	0.008	0.008	0	0	0.015	0	0	0.022	0	0	0.059	0	0.059	0.059	0.061	0	0.062	0.059	0	0.059	0.059	0	0	0.066	0	0	0.073	0
CPI-CS02899BF8B	ACVR_1B2A receptor_INHBB	complex:ACVR_1B2A receptor	simple:P09529		ENSG00000163083	True	True	False	curated	False	0	0	0.002	0	0.002	0.002	0.004	0	0.005	0.002	0	0.002	0.002	0	0	0.009	0	0	0.016	0	0	0.016	0	0.016	0.016	0.018	0	0.019	0.016	0	0.016	0.016	0	0	0.023	0	0	0.03	0
CPI-CS085EF890A	ACVR_1B2B receptor_INHBB	complex:ACVR_1B2B receptor	simple:P09529		ENSG00000163083	True	True	False	curated	False	0	0	0.001	0	0.001	0.001	0.003	0	0.004	0.001	0	0.001	0.001	0	0	0.008	0	0	0.015	0	0	0.009	0	0.009	0.009	0.011	0	0.012	0.009	0	0.009	0.009	0	0	0.016	0	0	0.023	0
CPI-CS007ADC2D1	ACVR_1C2A receptor_INHBB	complex:ACVR_1C2A receptor	simple:P09529		ENSG00000163083	True	True	False	curated	False	0	0	0.002	0	0.002	0.002	0.004	0	0.005	0.002	0	0.002	0.002	0	0	0.009	0	0	0.016	0	0	0.005	0	0.005	0.005	0.008	0	0.008	0.006	0	0.006	0.006	0	0	0.012	0	0	0.019	0
CPI-CS0A5400A6A	ACVR_1C2B receptor_INHBB	complex:ACVR_1C2B receptor	simple:P09529		ENSG00000163083	True	True	False	curated	False	0	0	0.002	0	0.002	0.002	0.004	0	0.005	0.002	0	0.002	0.002	0	0	0.009	0	0	0.016	0	0	0.005	0	0.005	0.005	0.008	0	0.008	0.006	0	0.006	0.006	0	0	0.012	0	0	0.019	0
CPI-CS0E4E75E3B	BMPR1A_BMPR2_BMP2	complex:BMPR1A_BMPR2	simple:P12643		ENSG00000125845	True	True	False	curated	False	0.007	0	0.007	0.008	0.006	0.006	0.04	0	0.007	0.008	0.023	0.007	0	0.009	0.008	0.009	0	0.029	0.009	0.059	0	0.06	0.061	0.059	0.059	0.093	0	0.059	0.061	0.076	0.06	0	0.062	0.061	0.062	0	0.081	0.062	0.037
CPI-CS028ACED72	BMPR1B_BMPR2_BMP2	complex:BMPR1B_BMPR2	simple:P12643		ENSG00000125845	True	True	False	curated	False	0.015	0	0.015	0.016	0.014	0.014	0.048	0	0.015	0.016	0.031	0.015	0	0.018	0.016	0.017	0	0.037	0.017	0.038	0	0.038	0.039	0.038	0.038	0.071	0	0.038	0.04	0.054	0.039	0	0.041	0.04	0.04	0	0.06	0.041	0.033
CPI-CS075442484	BMR1A_ACR2A_BMP2	complex:BMR1A_ACR2A	simple:P12643		ENSG00000125845	True	True	False	curated	False	0.003	0	0.003	0.004	0.002	0.002	0.036	0	0.003	0.004	0.019	0.003	0	0.006	0.004	0.005	0	0.025	0.005	0.016	0	0.017	0.018	0.016	0.016	0.05	0	0.016	0.018	0.033	0.017	0	0.019	0.018	0.019	0	0.039	0.019	0.011
CPI-CS0BE59B43E	BMR1A_AVR2B_BMP2	complex:BMR1A_AVR2B	simple:P12643		ENSG00000125845	True	True	False	curated	False	0.007	0	0.007	0.008	0.006	0.006	0.04	0	0.007	0.008	0.023	0.007	0	0.009	0.008	0.009	0	0.029	0.009	0.059	0	0.06	0.061	0.059	0.059	0.093	0	0.059	0.061	0.076	0.06	0	0.062	0.061	0.062	0	0.081	0.062	0.037
CPI-CS08A043594	BMR1B_AVR2A_BMP2	complex:BMR1B_AVR2A	simple:P12643		ENSG00000125845	True	True	False	curated	False	0.003	0	0.003	0.004	0.002	0.002	0.036	0	0.003	0.004	0.019	0.003	0	0.006	0.004	0.005	0	0.025	0.005	0.016	0	0.017	0.018	0.016	0.016	0.05	0	0.016	0.018	0.033	0.017	0	0.019	0.018	0.019	0	0.039	0.019	0.011
CPI-CS058910188	BMR1B_AVR2B_BMP2	complex:BMR1B_AVR2B	simple:P12643		ENSG00000125845	True	True	False	curated	False	0.002	0	0.002	0.003	0.001	0.001	0.035	0	0.002	0.003	0.018	0.002	0	0.005	0.003	0.004	0	0.024	0.004	0.01	0	0.01	0.011	0.01	0.01	0.043	0	0.01	0.012	0.026	0.01	0	0.013	0.012	0.012	0	0.032	0.013	0.021
CPI-CS0E54FF657	BMPR1A_BMPR2_BMP4	complex:BMPR1A_BMPR2	simple:P12644		ENSG00000125378	True	True	False	curated	False	0	0.015	0.009	0.006	0.006	0.006	0.075	0	0.006	0.007	0.007	0.008	0.007	0.009	0.006	0	0.006	0.008	0.03	0	0.068	0.062	0.059	0.059	0.059	0.128	0	0.059	0.06	0.06	0.061	0.059	0.062	0.059	0	0.059	0.06	0.083	0
CPI-CS0107C51C6	BMPR1B_BMPR2_BMP4	complex:BMPR1B_BMPR2	simple:P12644		ENSG00000125378	True	True	False	curated	False	0	0.023	0.018	0.014	0.014	0.014	0.083	0	0.014	0.015	0.015	0.016	0.015	0.017	0.014	0	0.015	0.016	0.038	0	0.046	0.041	0.038	0.038	0.038	0.107	0	0.038	0.038	0.038	0.039	0.038	0.04	0.038	0	0.038	0.039	0.062	0
CPI-CS012D15A88	BMR1A_ACR2A_BMP4	complex:BMR1A_ACR2A	simple:P12644		ENSG00000125378	True	True	False	curated	False	0	0.011	0.005	0.002	0.002	0.002	0.071	0	0.002	0.003	0.003	0.004	0.003	0.005	0.002	0	0.002	0.004	0.026	0	0.025	0.019	0.016	0.016	0.016	0.085	0	0.016	0.017	0.017	0.018	0.016	0.019	0.016	0	0.016	0.018	0.04	0
CPI-CS0BCDC40FC	BMR1A_AVR2B_BMP4	complex:BMR1A_AVR2B	simple:P12644		ENSG00000125378	True	True	False	curated	False	0	0.015	0.009	0.006	0.006	0.006	0.075	0	0.006	0.007	0.007	0.008	0.007	0.009	0.006	0	0.006	0.008	0.03	0	0.068	0.062	0.059	0.059	0.059	0.128	0	0.059	0.06	0.06	0.061	0.059	0.062	0.059	0	0.059	0.06	0.083	0
CPI-CS02957B1BF	BMR1B_AVR2A_BMP4	complex:BMR1B_AVR2A	simple:P12644		ENSG00000125378	True	True	False	curated	False	0	0.011	0.005	0.002	0.002	0.002	0.071	0	0.002	0.003	0.003	0.004	0.003	0.005	0.002	0	0.002	0.004	0.026	0	0.025	0.019	0.016	0.016	0.016	0.085	0	0.016	0.017	0.017	0.018	0.016	0.019	0.016	0	0.016	0.018	0.04	0
CPI-CS0E997FABD	BMR1B_AVR2B_BMP4	complex:BMR1B_AVR2B	simple:P12644		ENSG00000125378	True	True	False	curated	False	0	0.01	0.004	0.001	0.001	0.001	0.07	0	0.001	0.002	0.002	0.003	0.002	0.004	0.001	0	0.001	0.003	0.025	0	0.018	0.013	0.01	0.01	0.01	0.078	0	0.01	0.01	0.01	0.011	0.01	0.012	0.01	0	0.01	0.011	0.034	0
CPI-CS09CECD20D	BMPR1A_BMPR2_GDF5	complex:BMPR1A_BMPR2	simple:P43026		ENSG00000125965	True	True	False	curated	False	0	0	0.006	0	0.006	0.006	0.012	0.007	0	0	0	0.006	0	0	0	0	0.006	0.032	0	0	0	0.059	0	0.059	0.059	0.065	0.06	0	0	0	0.059	0	0	0	0	0.059	0.085	0	0
CPI-CS0700FDD27	BMPR1B_BMPR2_GDF5	complex:BMPR1B_BMPR2	simple:P43026		ENSG00000125965	True	True	False	curated	False	0	0	0.014	0	0.014	0.014	0.02	0.015	0	0	0	0.014	0	0	0	0	0.014	0.04	0	0	0	0.037	0	0.037	0.037	0.044	0.039	0	0	0	0.037	0	0	0	0	0.038	0.064	0	0
CPI-CS0DAA66443	BMR1A_ACR2A_GDF5	complex:BMR1A_ACR2A	simple:P43026		ENSG00000125965	True	True	False	curated	False	0	0	0.002	0	0.002	0.002	0.008	0.003	0	0	0	0.002	0	0	0	0	0.002	0.028	0	0	0	0.016	0	0.016	0.016	0.022	0.017	0	0	0	0.016	0	0	0	0	0.016	0.042	0	0
CPI-CS036BF2AC7	BMR1A_AVR2B_GDF5	complex:BMR1A_AVR2B	simple:P43026		ENSG00000125965	True	True	False	curated	False	0	0	0.006	0	0.006	0.006	0.012	0.007	0	0	0	0.006	0	0	0	0	0.006	0.032	0	0	0	0.059	0	0.059	0.059	0.065	0.06	0	0	0	0.059	0	0	0	0	0.059	0.085	0	0
CPI-CS069E2161D	BMR1B_AVR2A_GDF5	complex:BMR1B_AVR2A	simple:P43026		ENSG00000125965	True	True	False	curated	False	0	0	0.002	0	0.002	0.002	0.008	0.003	0	0	0	0.002	0	0	0	0	0.002	0.028	0	0	0	0.016	0	0.016	0.016	0.022	0.017	0	0	0	0.016	0	0	0	0	0.016	0.042	0	0
CPI-CS089A36491	BMR1B_AVR2B_GDF5	complex:BMR1B_AVR2B	simple:P43026		ENSG00000125965	True	True	False	curated	False	0	0	0.001	0	0.001	0.001	0.007	0.002	0	0	0	0.001	0	0	0	0	0.001	0.027	0	0	0	0.009	0	0.009	0.009	0.015	0.011	0	0	0	0.009	0	0	0	0	0.01	0.036	0	0
CPI-CS0B9A4CA4D	BMPR1A_BMPR2_GDF6	complex:BMPR1A_BMPR2	simple:Q6KF10		ENSG00000156466	True	True	False	curated	False	0	0	0	0	0.006	0.006	0.013	0	0	0	0	0	0	0	0	0.006	0	0	0.012	0	0	0	0	0.059	0.059	0.066	0	0	0	0	0	0	0	0	0.059	0	0	0.065	0
CPI-CS0C623F17A	BMPR1B_BMPR2_GDF6	complex:BMPR1B_BMPR2	simple:Q6KF10		ENSG00000156466	True	True	False	curated	False	0	0	0	0	0.014	0.014	0.021	0	0	0	0	0	0	0	0	0.014	0	0	0.02	0	0	0	0	0.037	0.037	0.045	0	0	0	0	0	0	0	0	0.038	0	0	0.043	0
CPI-CS04C402DFB	BMR1A_ACR2A_GDF6	complex:BMR1A_ACR2A	simple:Q6KF10		ENSG00000156466	True	True	False	curated	False	0	0	0	0	0.002	0.002	0.009	0	0	0	0	0	0	0	0	0.002	0	0	0.008	0	0	0	0	0.016	0.016	0.023	0	0	0	0	0	0	0	0	0.016	0	0	0.022	0
CPI-CS0546460D1	BMR1A_AVR2B_GDF6	complex:BMR1A_AVR2B	simple:Q6KF10		ENSG00000156466	True	True	False	curated	False	0	0	0	0	0.006	0.006	0.013	0	0	0	0	0	0	0	0	0.006	0	0	0.012	0	0	0	0	0.059	0.059	0.066	0	0	0	0	0	0	0	0	0.059	0	0	0.065	0
CPI-CS0D9226707	BMR1B_AVR2A_GDF6	complex:BMR1B_AVR2A	simple:Q6KF10		ENSG00000156466	True	True	False	curated	False	0	0	0	0	0.002	0.002	0.009	0	0	0	0	0	0	0	0	0.002	0	0	0.008	0	0	0	0	0.016	0.016	0.023	0	0	0	0	0	0	0	0	0.016	0	0	0.022	0
CPI-CS027F8BD7E	BMR1B_AVR2B_GDF6	complex:BMR1B_AVR2B	simple:Q6KF10		ENSG00000156466	True	True	False	curated	False	0	0	0	0	0.001	0.001	0.008	0	0	0	0	0	0	0	0	0.001	0	0	0.007	0	0	0	0	0.009	0.009	0.017	0	0	0	0	0	0	0	0	0.01	0	0	0.015	0
CPI-CS0CFA0E4C5	BMPR1A_BMPR2_GDF7	complex:BMPR1A_BMPR2	simple:Q7Z4P5		ENSG00000143869	True	True	False	curated	False	0	0	0.008	0.007	0	0	0	0	0.019	0	0	0.006	0	0	0	0	0	0.007	0	0	0	0.061	0.06	0	0	0	0	0.071	0	0	0.059	0	0	0	0	0	0.06	0	0
CPI-CS027D7A724	BMPR1B_BMPR2_GDF7	complex:BMPR1B_BMPR2	simple:Q7Z4P5		ENSG00000143869	True	True	False	curated	False	0	0	0.016	0.015	0	0	0	0	0.027	0	0	0.014	0	0	0	0	0	0.015	0	0	0	0.04	0.038	0	0	0	0	0.05	0	0	0.037	0	0	0	0	0	0.039	0	0
CPI-CS05789C9A0	BMR1A_ACR2A_GDF7	complex:BMR1A_ACR2A	simple:Q7Z4P5		ENSG00000143869	True	True	False	curated	False	0	0	0.004	0.003	0	0	0	0	0.015	0	0	0.002	0	0	0	0	0	0.003	0	0	0	0.018	0.017	0	0	0	0	0.028	0	0	0.016	0	0	0	0	0	0.017	0	0
CPI-CS0E5078EDE	BMR1A_AVR2B_GDF7	complex:BMR1A_AVR2B	simple:Q7Z4P5		ENSG00000143869	True	True	False	curated	False	0	0	0.008	0.007	0	0	0	0	0.019	0	0	0.006	0	0	0	0	0	0.007	0	0	0	0.061	0.06	0	0	0	0	0.071	0	0	0.059	0	0	0	0	0	0.06	0	0
CPI-CS0BDA0D08C	BMR1B_AVR2A_GDF7	complex:BMR1B_AVR2A	simple:Q7Z4P5		ENSG00000143869	True	True	False	curated	False	0	0	0.004	0.003	0	0	0	0	0.015	0	0	0.002	0	0	0	0	0	0.003	0	0	0	0.018	0.017	0	0	0	0	0.028	0	0	0.016	0	0	0	0	0	0.017	0	0
CPI-CS055E15573	BMR1B_AVR2B_GDF7	complex:BMR1B_AVR2B	simple:Q7Z4P5		ENSG00000143869	True	True	False	curated	False	0	0	0.003	0.002	0	0	0	0	0.014	0	0	0.001	0	0	0	0	0	0.002	0	0	0	0.012	0.01	0	0	0	0	0.022	0	0	0.009	0	0	0	0	0	0.01	0	0
CPI-CS0569B9B91	BMPR1B_BMPR2_BMPR1A	complex:BMPR1B_BMPR2	simple:P36894		ENSG00000107779	False	True	True	curated	False	0.02	0.072	0.05	0.021	0.017	0.015	0.072	0.063	0.024	0.024	0.02	0.019	0.018	0.021	0.019	0.031	0.022	0.045	0.096	0.043	0.096	0.074	0.045	0.041	0.039	0.095	0.086	0.048	0.048	0.043	0.042	0.041	0.044	0.042	0.055	0.045	0.069	0.119	0.038
CPI-CS09F35DDEB	ACVR_1B2A receptor_MSTN	complex:ACVR_1B2A receptor	simple:O14793		ENSG00000138379	True	True	False	curated	False	0	0	0.002	0	0	0	0.003	0	0	0	0	0	0	0	0	0.003	0	0	0	0	0	0.016	0	0	0	0.017	0	0	0	0	0	0	0	0	0.017	0	0	0	0
CPI-CS0AED3F8E8	ACVR_1B2B receptor_MSTN	complex:ACVR_1B2B receptor	simple:O14793		ENSG00000138379	True	True	False	curated	False	0	0	0.001	0	0	0	0.002	0	0	0	0	0	0	0	0	0.002	0	0	0	0	0	0.01	0	0	0	0.011	0	0	0	0	0	0	0	0	0.01	0	0	0	0
CPI-CS04F78ACD6	ACVR_1B2A receptor_GDF11	complex:ACVR_1B2A receptor	simple:O95390		ENSG00000135414	True	True	False	curated	False	0.007	0.037	0.009	0.01	0.023	0.017	0.021	0.03	0.008	0.012	0.013	0.012	0.009	0.02	0.005	0	0.017	0.003	0.02	0.02	0.05	0.022	0.024	0.037	0.03	0.035	0.044	0.022	0.026	0.026	0.026	0.023	0.034	0.019	0	0.031	0.017	0.034	0.015
CPI-CS0384572FE	ACVR_1B2B receptor_GDF11	complex:ACVR_1B2B receptor	simple:O95390		ENSG00000135414	True	True	False	curated	False	0.006	0.036	0.008	0.009	0.022	0.016	0.02	0.029	0.007	0.011	0.012	0.011	0.008	0.019	0.004	0	0.016	0.002	0.019	0.014	0.044	0.016	0.017	0.031	0.024	0.028	0.037	0.016	0.019	0.02	0.019	0.016	0.027	0.012	0	0.025	0.01	0.027	0.025
CPI-CS0C8F1E01F	ACVR_1B2A receptor_BMP3	complex:ACVR_1B2A receptor	simple:P12645		ENSG00000152785	True	True	False	curated	False	0	0.015	0.02	0.003	0.002	0.002	0.011	0.005	0	0	0	0.002	0.002	0.002	0.002	0	0	0	0	0	0.029	0.034	0.017	0.016	0.016	0.025	0.019	0	0	0	0.016	0.016	0.016	0.016	0	0	0	0	0
CPI-CS06C0EEFCB	ACVR_1B2B receptor_GDF10	complex:ACVR_1B2B receptor	simple:P55107		ENSG00000266524	True	True	False	curated	False	0	0	0	0.001	0.002	0.001	0	0	0.005	0.002	0	0.002	0.001	0	0.001	0.01	0.007	0	0	0	0	0	0.01	0.011	0.01	0	0	0.013	0.01	0	0.01	0.009	0	0.01	0.018	0.015	0	0	0
CPI-CS0B2F2EF5D	ACVR_1B2B receptor_GDF3	complex:ACVR_1B2B receptor	simple:Q9NR23		ENSG00000184344	True	True	False	curated	False	0	0	0.001	0	0	0	0.001	0	0	0	0	0	0	0.002	0	0	0	0	0	0	0	0.009	0	0	0	0.01	0	0	0	0	0	0	0.01	0	0	0	0	0	0
CPI-CS0A66DB1CA	CD8 receptor_LCK	complex:CD8 receptor	simple:P06239		ENSG00000182866	False	True	False	curated	False	1.677	0.997	0.981	1.368	1.629	1.858	1.021	0.991	1.72	1.559	1.416	1.538	1.62	1.18	1.692	1.01	1.838	1.152	1.014	0.78	0.1	0.085	0.471	0.732	0.961	0.124	0.094	0.823	0.662	0.519	0.641	0.723	0.283	0.795	0.114	0.942	0.255	0.117	0.74
CPI-CS0715DE78D	CD94:NKG2A_HLA-E	complex:CD94:NKG2A	simple:P13747		ENSG00000204592	False	True	False	curated	False	1.55	0.419	0.429	1.011	0.32	0.395	0.847	0.333	1.435	1.517	1.4	1.415	1.496	1.21	1.509	0.592	1.108	0.537	0.691	1.463	0.332	0.342	0.924	0.233	0.308	0.761	0.246	1.348	1.43	1.313	1.329	1.41	1.124	1.423	0.505	1.022	0.45	0.605	1.457
CPI-CS05AB368CE	CD94:NKG2C_HLA-E	complex:CD94:NKG2C	simple:P13747		ENSG00000204592	False	True	False	curated	False	1.47	0.338	0.349	0.931	0.239	0.315	0.767	0.252	1.354	1.436	1.319	1.335	1.416	1.13	1.429	0.511	1.028	0.457	0.611	1.459	0.327	0.338	0.92	0.228	0.304	0.756	0.241	1.343	1.426	1.308	1.324	1.405	1.119	1.418	0.5	1.017	0.446	0.6	1.453
CPI-CS0023FA839	CD94:NKG2E_HLA-E	complex:CD94:NKG2E	simple:P13747		ENSG00000204592	False	True	False	curated	False	1.526	0.395	0.405	0.987	0.296	0.371	0.823	0.309	1.411	1.493	1.376	1.391	1.472	1.186	1.485	0.568	1.084	0.513	0.667	1.463	0.332	0.342	0.924	0.233	0.308	0.761	0.246	1.348	1.43	1.313	1.329	1.41	1.124	1.423	0.505	1.022	0.45	0.605	1.454
CPI-CS0B0B35928	CNTF-1R_CNTF	complex:CNTF-1R	simple:P26441		ENSG00000242689	True	True	False	curated	False	0	0	0	0	0	0	0	0	0	0	0	0	0	0	0	0	0	0	0	0	0	0	0	0	0	0	0	0	0	0	0	0	0	0	0	0	0	0	0
CPI-CS0EB5F7B6F	CNTF-1R_CLCF1	complex:CNTF-1R	simple:Q9UBD9		ENSG00000175505	True	True	False	curated	False	0	0	0	0	0	0	0	0	0	0	0	0	0	0	0	0	0	0	0	0	0	0	0	0	0	0	0	0	0	0	0	0	0	0	0	0	0	0	0.023
CPI-SC0F4AC5AA2	ICAM1_aLb2 complex	simple:P05362	complex:aLb2 complex	ENSG00000090339		False	True	False	curated	True	0.279	0	0.088	0.198	0.191	0.266	0.098	0.089	0.292	0.234	0.234	0.18	0.159	0.205	0.235	0.091	0.275	0.117	0.105	0.277	0	0.086	0.197	0.19	0.264	0.097	0.087	0.29	0.232	0.232	0.178	0.158	0.204	0.234	0.089	0.273	0.116	0.103	0.532
CPI-SC063BC3DDE	ICAM2_aLb2 complex	simple:P13598	complex:aLb2 complex	ENSG00000108622		False	False	False	curated	True	0.275	0	0.084	0.194	0.187	0.261	0.094	0.085	0.288	0.23	0.23	0.176	0.155	0.201	0.231	0.087	0.27	0.113	0.101	0.227	0	0.036	0.146	0.14	0.214	0.046	0.037	0.24	0.182	0.182	0.128	0.107	0.153	0.183	0.039	0.223	0.065	0.053	0.226
CPI-SC0329D5397	ICAM3_aLb2 complex	simple:P32942	complex:aLb2 complex	ENSG00000076662		False	False	False	curated	True	0.571	0	0.38	0.49	0.483	0.558	0.39	0.381	0.584	0.526	0.526	0.472	0.451	0.497	0.527	0.383	0.567	0.409	0.397	0.213	0	0.022	0.132	0.125	0.2	0.032	0.023	0.226	0.168	0.168	0.114	0.093	0.139	0.169	0.025	0.208	0.051	0.039	0.233
CPI-SC092659F65	ICAM4_aLb2 complex	simple:Q14773	complex:aLb2 complex	ENSG00000105371		True	False	False	curated	True	0.197	0	0.006	0.116	0.109	0.184	0.016	0.007	0.21	0.152	0.152	0.098	0.077	0.123	0.153	0.009	0.193	0.035	0.023	0.206	0	0.015	0.126	0.119	0.193	0.025	0.016	0.219	0.161	0.161	0.107	0.087	0.132	0.163	0.018	0.202	0.045	0.032	0.238
CPI-SC08923F7F7	F11R_aLb2 complex	simple:Q9Y624	complex:aLb2 complex	ENSG00000158769		False	True	False	curated	True	0.201	0	0.01	0.121	0.114	0.188	0.02	0.011	0.214	0.156	0.156	0.102	0.082	0.127	0.158	0.013	0.197	0.04	0.027	0.28	0	0.089	0.2	0.193	0.267	0.099	0.09	0.293	0.235	0.235	0.181	0.16	0.206	0.237	0.092	0.276	0.119	0.106	0.319
CPI-CS067298D94	FLT1 complex_VEGFA	complex:FLT1 complex	simple:P15692		ENSG00000112715	True	True	False	curated	False	0.003	0.048	0.037	0.015	0.004	0.002	0.144	0.025	0.003	0.004	0.022	0.007	0.004	0.031	0.006	0.083	0.002	0.062	0.012	0	0	0	0	0	0	0	0	0	0	0	0	0	0	0	0	0	0	0	0.01
CPI-CS073D36B1D	FLT1 complex_PGF	complex:FLT1 complex	simple:P49763		ENSG00000119630	True	True	False	curated	False	0	0.314	0.119	0.005	0.002	0.001	0.077	0.267	0.004	0.002	0.003	0.005	0.002	0.007	0.004	0.105	0.002	0.078	0.071	0	0	0	0	0	0	0	0	0	0	0	0	0	0	0	0	0	0	0	0
CPI-CS077F1340A	FLT1 complex_VEGFB	complex:FLT1 complex	simple:P49765		ENSG00000173511	True	True	False	curated	False	0.005	0.084	0.045	0.013	0.015	0.006	0.028	0.051	0.011	0.009	0.011	0.009	0.011	0.009	0.006	0.051	0.013	0.019	0.117	0	0	0	0	0	0	0	0	0	0	0	0	0	0	0	0	0	0	0	0.013
CPI-CS0E5D1ECCE	PlexinA1_complex3_SEMA3A	complex:PlexinA1_complex3	simple:Q14563		ENSG00000075213	True	True	False	curated	False	0	0	0.005	0.004	0.004	0	0.007	0.007	0.004	0	0.007	0.005	0.005	0	0	0.054	0.004	0.004	0.014	0	0	0.02	0.019	0.019	0	0.022	0.022	0.019	0	0.022	0.02	0.02	0	0	0.069	0.019	0.019	0.029	0
CPI-CS0D238C22B	PlexinA2_complex1_SEMA3A	complex:PlexinA2_complex1	simple:Q14563		ENSG00000075213	True	True	False	curated	False	0	0	0.003	0.002	0.002	0	0.006	0.005	0.002	0	0.005	0.003	0.003	0	0	0.053	0.002	0.002	0.012	0	0	0	0	0	0	0	0	0	0	0	0	0	0	0	0	0	0	0	0
CPI-CS0AA769F5B	PlexinA3_complex1_SEMA3A	complex:PlexinA3_complex1	simple:Q14563		ENSG00000075213	True	True	False	curated	False	0	0	0.003	0.002	0.002	0	0.006	0.005	0.002	0	0.005	0.003	0.003	0	0	0.053	0.002	0.002	0.012	0	0	0	0	0	0	0	0	0	0	0	0	0	0	0	0	0	0	0	0
CPI-CS0AB19226A	PlexinA4_complex1_SEMA3A	complex:PlexinA4_complex1	simple:Q14563		ENSG00000075213	True	True	False	curated	False	0	0	0	0	0	0	0	0	0	0	0	0	0	0	0	0	0	0	0	0	0	0	0	0	0	0	0	0	0	0	0	0	0	0	0	0	0	0	0
CPI-CS0C9EE65C2	FcRn complex_ALB	complex:FcRn complex	simple:P02768		ENSG00000163631	True	True	False	curated	False	0	0	0.035	0	0	0.035	0.035	0	0	0	0.036	0	0	0	0	0	0.035	0	0	0	0	0.196	0	0	0.196	0.196	0	0	0	0.196	0	0	0	0	0	0.196	0	0	0
CPI-CS0210859AB	GMCSFR_CSF2	complex:GMCSFR	simple:P04141		ENSG00000164400	True	True	False	curated	False	0.008	0	0.001	0.008	0.001	0.001	0.003	0	0.003	0.002	0.107	0.005	0.001	0.007	0.008	0	0	0.002	0	0	0	0	0	0	0	0	0	0	0	0	0	0	0	0	0	0	0	0	0.011
CPI-SC0859FAC25	IFNE_Type I IFNR	simple:Q86WN2	complex:Type I IFNR	ENSG00000184995		True	False	True	curated	False	0	0	0	0	0	0	0	0	0	0	0	0	0	0	0	0	0	0	0	0	0	0	0	0	0	0	0	0	0	0	0	0	0	0	0	0	0	0	0.021
CPI-SC0B4211EFF	IFNA2_Type I IFNR	simple:P01563	complex:Type I IFNR	ENSG00000188379		True	False	True	curated	False	0	0	0	0	0	0	0	0	0	0	0	0	0	0	0	0	0	0	0	0	0	0	0	0	0	0	0	0	0	0	0	0	0	0	0	0	0	0	0
CPI-SC091D10DFA	IFNB1_Type I IFNR	simple:P01574	complex:Type I IFNR	ENSG00000171855		True	False	True	curated	False	0.018	0.014	0.015	0.042	0.046	0.041	0.027	0.009	0.049	0.02	0.035	0.023	0.022	0.019	0.047	0.012	0.042	0.046	0.018	0	0	0	0	0	0	0	0	0	0	0	0	0	0	0	0	0	0	0	0.018
CPI-SC0D089F0A9	IFNK_Type I IFNR	simple:Q9P0W0	complex:Type I IFNR	ENSG00000147896		True	False	True	curated	False	0	0	0	0	0	0	0	0	0	0	0	0	0	0	0	0	0	0	0	0	0	0	0	0	0	0	0	0	0	0	0	0	0	0	0	0	0	0	0
CPI-CS06072FF4E	IL1 receptor_IL1A	complex:IL1 receptor	simple:P01583		ENSG00000115008	True	True	False	curated	False	0.002	0	0.007	0.012	0.001	0.001	0.004	0	0.002	0.002	0.002	0.002	0	0.003	0.026	0.002	0.001	0	0	0	0	0	0	0	0	0	0	0	0	0	0	0	0	0	0	0	0	0	0.005
CPI-CS0AC5142FA	IL1 receptor inhibitor_IL1A	complex:IL1 receptor inhibitor	simple:P01583		ENSG00000115008	True	True	False	curated	False	0.002	0	0.007	0.012	0.001	0.001	0.003	0	0.002	0.002	0.002	0.002	0	0.003	0.026	0.002	0.001	0	0	0.007	0	0.012	0.018	0.007	0.007	0.009	0	0.007	0.007	0.007	0.007	0	0.008	0.031	0.007	0.007	0	0	0.015
CPI-CS05426BFFA	IL1 receptor_IL1B	complex:IL1 receptor	simple:P01584		ENSG00000125538	True	True	False	curated	False	0.015	0	0.024	0.025	0.013	0.017	0.061	0.009	0.006	0.033	0.049	0.036	0.021	0.086	0.035	0.082	0.007	0.087	0.05	0	0	0	0	0	0	0	0	0	0	0	0	0	0	0	0	0	0	0	0.019
CPI-CS008C9D6E5	IL1 receptor inhibitor_IL1B	complex:IL1 receptor inhibitor	simple:P01584		ENSG00000125538	True	True	False	curated	False	0.015	0	0.024	0.024	0.013	0.017	0.061	0.009	0.006	0.033	0.049	0.036	0.021	0.086	0.034	0.082	0.007	0.087	0.05	0.02	0	0.029	0.03	0.018	0.022	0.066	0.014	0.011	0.038	0.054	0.041	0.027	0.091	0.04	0.087	0.012	0.092	0.055	0.028
CPI-CS0DEBE7B69	IL1 receptor_IL1RN	complex:IL1 receptor	simple:P18510		ENSG00000136689	True	True	False	curated	False	0.005	0.02	0.023	0.019	0.001	0.002	0.011	0.007	0.002	0.006	0.008	0.006	0.001	0.012	0.037	0.01	0	0.011	0	0	0	0	0	0	0	0	0	0	0	0	0	0	0	0	0	0	0	0	0.009
CPI-CS085E95BC1	IL1 receptor inhibitor_IL1RN	complex:IL1 receptor inhibitor	simple:P18510		ENSG00000136689	True	True	False	curated	False	0.005	0.02	0.023	0.019	0.001	0.002	0.011	0.007	0.002	0.006	0.008	0.006	0.001	0.012	0.037	0.01	0	0.011	0	0.01	0.026	0.028	0.024	0.007	0.007	0.016	0.012	0.007	0.011	0.013	0.011	0.007	0.017	0.042	0.015	0	0.016	0	0.018
CPI-CS04CBDE052	IL10 receptor_IL10	complex:IL10 receptor	simple:P22301		ENSG00000136634	True	True	False	curated	False	0.039	0	0.031	0.035	0.034	0.031	0.032	0.032	0.031	0.036	0.032	0.03	0.03	0.033	0.045	0.031	0.035	0.035	0.036	0.045	0	0.037	0.041	0.041	0.037	0.039	0.038	0.038	0.042	0.039	0.037	0.037	0.04	0.051	0.038	0.041	0.041	0.042	0.055
CPI-CS0DDFD82E7	IL11 receptor_IL11	complex:IL11 receptor	simple:P20809		ENSG00000095752	True	True	False	curated	False	0.005	0.016	0.009	0.004	0.005	0.005	0.015	0	0	0.004	0.007	0.004	0	0	0.005	0.013	0.005	0.014	0.006	0	0	0	0	0	0	0	0	0	0	0	0	0	0	0	0	0	0	0	0.008
CPI-CS00BF6CD40	IL13 receptor_IL4	complex:IL13 receptor	simple:P05112		ENSG00000113520	True	True	False	curated	False	0.011	0	0.003	0.005	0.006	0.003	0	0	0.004	0.006	0.004	0	0.003	0.003	0	0	0	0	0	0.04	0	0.032	0.034	0.035	0.032	0	0	0.033	0.035	0.033	0	0.032	0.032	0	0	0	0	0	0.04
CPI-CS0FBBCDD66	IL4 receptor_IL4	complex:IL4 receptor	simple:P05112		ENSG00000113520	True	True	False	curated	False	0.065	0	0.056	0.059	0.059	0.057	0	0	0.058	0.06	0.057	0	0.057	0.057	0	0	0	0	0	0.056	0	0.048	0.05	0.051	0.049	0	0	0.05	0.052	0.049	0	0.048	0.049	0	0	0	0	0	0.07
CPI-CS0EE8AEA34	IL13 receptor_IL13	complex:IL13 receptor	simple:P35225		ENSG00000169194	True	True	False	curated	False	0.008	0	0.003	0.01	0.003	0.003	0.004	0	0	0.004	0.036	0.005	0	0.017	0.006	0.003	0	0	0	0.037	0	0.032	0.039	0.032	0.032	0.033	0	0	0.033	0.065	0.034	0	0.046	0.035	0.032	0	0	0	0.038
CPI-CS06E556972	IL15 receptor_IL15	complex:IL15 receptor	simple:P40933		ENSG00000164136	True	True	False	curated	False	0.134	0	0.138	0.126	0.122	0.122	0.152	0.152	0.12	0.145	0.132	0.129	0.122	0.13	0.123	0.15	0.121	0.162	0.14	0.031	0	0.035	0.023	0.019	0.019	0.049	0.049	0.017	0.042	0.029	0.026	0.019	0.027	0.021	0.047	0.018	0.059	0.038	0.026
CPI-CS045D41398	IL17 receptor AB_IL25	complex:IL17 receptor AB	simple:Q9H293		ENSG00000166090	True	True	False	curated	False	0	0	0	0	0	0	0	0	0	0	0	0	0	0	0	0	0	0	0	0	0	0	0	0	0	0	0	0	0	0	0	0	0	0	0	0	0	0	0
CPI-CS04F158618	IL17 receptor AC_IL17A	complex:IL17 receptor AC	simple:Q16552		ENSG00000112115	True	True	False	curated	False	0.006	0	0.002	0	0	0.002	0	0	0.002	0.006	0.007	0.003	0.003	0.003	0.002	0	0	0	0	0.052	0	0.049	0	0	0.048	0	0	0.049	0.053	0.054	0.05	0.05	0.05	0.049	0	0	0	0	0.045
CPI-CS0558AB6A5	IL17 receptor AC_IL17F	complex:IL17 receptor AC	simple:Q96PD4		ENSG00000112116	True	True	False	curated	False	0	0	0.002	0.003	0	0.002	0	0	0.002	0	0.004	0.004	0.002	0.003	0	0	0	0	0	0	0	0.048	0.05	0	0.049	0	0	0.049	0	0.05	0.05	0.049	0.05	0	0	0	0	0	0
CPI-CS0BA342294	IL17 receptor AE_IL17C	complex:IL17 receptor AE	simple:Q9P0M4		ENSG00000124391	True	True	False	curated	False	0.004	0	0.003	0.003	0	0	0	0	0	0.003	0.003	0.003	0.002	0	0	0	0	0	0	0.032	0	0.03	0.031	0	0	0	0	0	0.031	0.031	0.03	0.03	0	0	0	0	0	0	0.012
CPI-CS09831CCFD	IL18 receptor_IL18	complex:IL18 receptor	simple:Q14116		ENSG00000150782	True	True	False	curated	False	0.018	0.019	0.031	0.029	0.031	0.026	0.034	0.016	0.015	0.022	0.053	0.019	0.015	0.038	0.017	0.018	0.022	0.026	0.019	0	0	0	0	0	0	0	0	0	0	0	0	0	0	0	0	0	0	0	0.006
CPI-CS0D48BE017	IL2 receptor_HA_IL2	complex:IL2 receptor_HA	simple:P60568		ENSG00000109471	True	True	False	curated	False	0.022	0	0.013	0.024	0.013	0	0.015	0.016	0.019	0.03	0.044	0.026	0.016	0.017	0.015	0.015	0.02	0.017	0	0	0	0	0	0	0	0	0	0	0	0	0	0	0	0	0	0	0	0	0.018
CPI-CS0A34112A6	IL2 receptor_I_IL2	complex:IL2 receptor_I	simple:P60568		ENSG00000109471	True	True	False	curated	False	0.128	0	0.119	0.13	0.119	0	0.121	0.122	0.125	0.136	0.15	0.132	0.122	0.123	0.121	0.121	0.127	0.123	0	0.025	0	0.017	0.027	0.017	0	0.018	0.019	0.023	0.033	0.047	0.029	0.019	0.02	0.018	0.018	0.024	0.02	0	0.021
CPI-CS0553FFC41	IL20 receptor Type I_IL24	complex:IL20 receptor Type I	simple:Q13007		ENSG00000162892	True	True	False	curated	False	0	0	0.001	0.001	0	0.001	0	0	0.004	0.001	0	0.001	0	0.002	0.001	0	0.001	0	0	0	0	0	0	0	0	0	0	0	0	0	0	0	0	0	0	0	0	0	0
CPI-CS0AB365861	IL20 receptor Type I_IL20	complex:IL20 receptor Type I	simple:Q9NYY1		ENSG00000162891	True	True	False	curated	False	0	0	0.001	0	0	0	0.002	0	0	0	0	0	0	0	0	0.001	0	0	0	0	0	0	0	0	0	0	0	0	0	0	0	0	0	0	0	0	0	0	0
CPI-CS0645666B0	IL20 receptor Type I_IL19	complex:IL20 receptor Type I	simple:Q9UHD0		ENSG00000142224	True	True	False	curated	False	0	0	0.004	0	0	0	0.001	0	0	0	0.001	0	0	0	0	0.001	0	0.002	0	0	0	0	0	0	0	0	0	0	0	0	0	0	0	0	0	0	0	0	0
CPI-CS0E80B08E2	IL21 receptor_IL21	complex:IL21 receptor	simple:Q9HBE4		ENSG00000138684	True	True	False	curated	False	0.122	0	0.119	0.135	0.119	0	0	0	0.208	0.121	0	0.121	0.12	0	0.122	0	0	0	0	0.019	0	0.017	0.032	0.017	0	0	0	0.105	0.018	0	0.018	0.017	0	0.019	0	0	0	0	0.015
CPI-CS0A8A0A053	IL22 receptor_IL22	complex:IL22 receptor	simple:Q9GZX6		ENSG00000127318	True	True	False	curated	False	0	0	0	0	0	0	0	0	0	0	0	0	0	0	0	0	0	0	0	0	0	0	0	0	0	0	0	0	0	0	0	0	0	0	0	0	0	0	0
CPI-CS0317FAF76	IL26 receptor_IL26	complex:IL26 receptor	simple:Q9NPH9		ENSG00000111536	True	True	False	curated	False	0.005	0	0.001	0	0	0	0	0.002	0.001	0.002	0.009	0.001	0	0	0.005	0	0	0	0	0.016	0	0.012	0	0.011	0.011	0	0.013	0.012	0.013	0.02	0.012	0	0	0.016	0	0	0	0	0.039
CPI-CS0A659AAAD	IL28 receptor_IFNL3	complex:IL28 receptor	simple:Q8IZI9		ENSG00000197110	True	True	False	curated	False	0	0	0.01	0	0	0	0	0	0	0	0	0	0	0	0	0	0	0	0	0	0	0.013	0	0	0	0	0	0	0	0	0	0	0	0	0	0	0	0	0
CPI-CS03037FE90	IL3 receptor_IL3	complex:IL3 receptor	simple:P08700		ENSG00000164399	True	True	False	curated	False	0	0	0	0.002	0.001	0	0	0	0	0	0.007	0.001	0	0	0	0	0	0	0	0	0	0	0	0	0	0	0	0	0	0	0	0	0	0	0	0	0	0	0
CPI-CS0C59AF029	IL33 receptor_IL33	complex:IL33 receptor	simple:O95760		ENSG00000137033	True	True	False	curated	False	0.001	0	0.015	0.003	0.001	0.001	0.003	0	0.001	0.002	0.005	0.003	0.001	0.007	0.001	0.004	0.001	0.005	0.004	0	0	0	0	0	0	0	0	0	0	0	0	0	0	0	0	0	0	0	0.002
CPI-CS04C628758	IL36 receptor_IL1F10	complex:IL36 receptor	simple:Q8WWZ1		ENSG00000136697	True	True	False	curated	False	0	0	0	0	0	0	0	0	0	0	0	0	0	0	0	0	0	0	0	0	0	0	0	0	0	0	0	0	0	0	0	0	0	0	0	0	0	0	0
CPI-CS0D9B5AB86	IL36 receptor_IL36G	complex:IL36 receptor	simple:Q9NZH8		ENSG00000136688	True	True	False	curated	False	0	0	0	0	0	0	0	0	0	0	0	0	0	0	0	0	0	0	0	0	0	0	0	0	0	0	0	0	0	0	0	0	0	0	0	0	0	0	0
CPI-CS04BB8F1EC	IL36 receptor_IL36RN	complex:IL36 receptor	simple:Q9UBH0		ENSG00000136695	True	True	False	curated	False	0	0	0	0	0	0	0	0	0	0	0	0	0	0	0	0	0	0	0	0	0	0	0	0	0	0	0	0	0	0	0	0	0	0	0	0	0	0	0
CPI-CS0F6472748	IL36 receptor_IL36A	complex:IL36 receptor	simple:Q9UHA7		ENSG00000136694	True	True	False	curated	False	0	0	0	0	0	0	0	0	0	0	0	0	0	0	0	0	0	0	0	0	0	0	0	0	0	0	0	0	0	0	0	0	0	0	0	0	0	0	0
CPI-CS0FB8775FC	IL5 receptor_IL5	complex:IL5 receptor	simple:P05113		ENSG00000113525	True	True	False	curated	False	0	0	0.011	0	0.012	0.012	0.012	0	0	0.012	0.012	0	0.012	0	0	0	0.012	0	0	0	0	0	0	0	0	0	0	0	0	0	0	0	0	0	0	0	0	0	0
CPI-CS063AE1C91	IL6 receptor_IL6	complex:IL6 receptor	simple:P05231		ENSG00000136244	True	True	False	curated	False	0.007	0	0.008	0.01	0.006	0.008	0.077	0.007	0.007	0.011	0.016	0.013	0.007	0.025	0.01	0.01	0.006	0.04	0.012	0.049	0	0.05	0.052	0.048	0.05	0.119	0.049	0.049	0.053	0.057	0.055	0.049	0.067	0.052	0.052	0.048	0.082	0.054	0.016
CPI-CS0AB9C7139	IL7 receptor_IL7	complex:IL7 receptor	simple:P13232		ENSG00000104432	True	True	False	curated	False	0.126	0.138	0.151	0.133	0	0.12	0.133	0.126	0.123	0.12	0.123	0.121	0.12	0.12	0.138	0.14	0	0.132	0	0.024	0.035	0.048	0.03	0	0.017	0.03	0.023	0.02	0.017	0.02	0.018	0.017	0.017	0.035	0.038	0	0.029	0	0.019
CPI-CS0E661878B	LIFR_OSM	complex:LIFR	simple:P13725		ENSG00000099985	True	True	False	curated	False	0.058	0.009	0.005	0.027	0.025	0.006	0.006	0.006	0.015	0.049	0.103	0.051	0.047	0.029	0.031	0.003	0.008	0.009	0.013	0.111	0.062	0.058	0.08	0.078	0.059	0.059	0.059	0.068	0.102	0.156	0.105	0.1	0.082	0.084	0.056	0.062	0.062	0.066	0.138
CPI-CS06D50EBF8	OSMR_OSM	complex:OSMR	simple:P13725		ENSG00000099985	True	True	False	curated	False	0	0	0	0	0	0	0	0	0	0	0	0	0	0	0	0	0	0	0	0.065	0.016	0.012	0.034	0.032	0.013	0.013	0.013	0.022	0.056	0.11	0.059	0.054	0.036	0.038	0.01	0.016	0.016	0.02	0.162
CPI-CS07B61574B	LIFR_LIF	complex:LIFR	simple:P15018		ENSG00000128342	True	True	False	curated	False	0.002	0.005	0.009	0.014	0.003	0.001	0.022	0	0.008	0.004	0.076	0.006	0.002	0.026	0.004	0.015	0.002	0.005	0	0.056	0.058	0.062	0.067	0.056	0.054	0.075	0	0.062	0.057	0.129	0.059	0.055	0.08	0.057	0.068	0.055	0.058	0	0.082
CPI-CS07557A266	MIS receptor 1_AMH	complex:MIS receptor 1	simple:P03971		ENSG00000104899	True	True	False	curated	False	0	0	0	0	0	0	0	0	0	0	0	0	0	0	0	0	0	0	0	0.005	0.013	0.011	0.005	0.005	0.005	0.025	0.006	0	0	0	0.005	0.004	0	0	0.007	0.005	0.016	0	0.001
CPI-CS0D4BB4458	MIS receptor 3_AMH	complex:MIS receptor 3	simple:P03971		ENSG00000104899	True	True	False	curated	False	0	0	0	0	0	0	0	0	0	0	0	0	0	0	0	0	0	0	0	0.005	0.013	0.011	0.005	0.005	0.005	0.025	0.006	0	0	0	0.005	0.004	0	0	0.007	0.005	0.016	0	0.001
CPI-CS0A9D23000	NKG2D II receptor_MICB	complex:NKG2D II receptor	simple:Q29980		ENSG00000204516	False	True	False	curated	False	0.081	0.024	0.02	0.131	0.1	0.031	0.023	0.026	0.071	0.083	0.058	0.062	0.048	0.036	0.067	0.021	0.042	0.025	0	0	0	0	0	0	0	0	0	0	0	0	0	0	0	0	0	0	0	0	0.064
CPI-CS06C6E2321	NKG2D II receptor_MICA	complex:NKG2D II receptor	simple:Q29983		ENSG00000204520	False	True	False	curated	False	0.07	0.038	0.059	0.057	0.058	0.029	0.054	0.042	0.053	0.059	0.053	0.05	0.049	0.038	0.058	0.042	0.033	0.041	0.032	0	0	0	0	0	0	0	0	0	0	0	0	0	0	0	0	0	0	0	0.053
CPI-CS08F4E5D70	NKG2D II receptor_RAET1L	complex:NKG2D II receptor	simple:Q5VY80		ENSG00000155918	False	True	False	curated	False	0	0	0.021	0	0	0	0.019	0	0	0	0	0.017	0.018	0	0	0.019	0	0	0	0	0	0	0	0	0	0	0	0	0	0	0	0	0	0	0	0	0	0	0
CPI-CS0A71F2AAD	NKG2D II receptor_RAET1G	complex:NKG2D II receptor	simple:Q6H3X3		ENSG00000203722	True	True	False	curated	False	0	0	0.019	0	0.018	0.017	0	0.019	0.018	0.018	0.018	0.017	0.018	0	0	0.018	0.018	0	0	0	0	0	0	0	0	0	0	0	0	0	0	0	0	0	0	0	0	0	0
CPI-CS09F211C3E	NKG2D II receptor_RAET1E	complex:NKG2D II receptor	simple:Q8TD07		ENSG00000164520	True	True	False	curated	False	0	0	0.017	0	0	0.017	0	0	0	0	0	0	0	0	0	0	0	0	0	0	0	0	0	0	0	0	0	0	0	0	0	0	0	0	0	0	0	0	0
CPI-CS038376BA2	NKG2D II receptor_ULBP3	complex:NKG2D II receptor	simple:Q9BZM4		ENSG00000131019	False	True	False	curated	False	0.021	0.021	0.018	0.021	0.019	0.018	0.018	0	0.018	0.02	0.023	0.018	0.019	0.021	0.018	0.02	0.02	0.023	0	0	0	0	0	0	0	0	0	0	0	0	0	0	0	0	0	0	0	0	0.005
CPI-CS0A269FA16	NKG2D II receptor_ULBP2	complex:NKG2D II receptor	simple:Q9BZM5		ENSG00000131015	True	True	False	curated	False	0.068	0.05	0.045	0.046	0.036	0.026	0.021	0.026	0.044	0.087	0.076	0.087	0.097	0.048	0.048	0.025	0.032	0.021	0	0	0	0	0	0	0	0	0	0	0	0	0	0	0	0	0	0	0	0	0.051
CPI-CS0007697A7	NKG2D II receptor_ULBP1	complex:NKG2D II receptor	simple:Q9BZM6		ENSG00000111981	False	True	True	curated	False	0.018	0	0.019	0.022	0.02	0.018	0.018	0	0.019	0.018	0	0.019	0.019	0.018	0	0	0.018	0	0	0	0	0	0	0	0	0	0	0	0	0	0	0	0	0	0	0	0	0	0.002
CPI-CS040AEB4A0	NODAL receptor_NODAL	complex:NODAL receptor	simple:Q96S42		ENSG00000156574	True	True	False	curated	False	0	0	0.001	0	0	0	0.003	0	0	0	0	0.001	0	0	0	0.003	0	0.002	0	0	0	0	0	0	0	0	0	0	0	0	0	0	0	0	0	0	0	0	0
CPI-SC033E22B14	PDGFB_PDGFR complex	simple:P01127	complex:PDGFR complex	ENSG00000100311		True	False	True	curated	False	0	0.009	0.011	0	0	0.003	0.008	0.006	0.003	0.003	0	0.004	0.003	0	0	0.004	0	0.004	0	0	0	0	0	0	0	0	0	0	0	0	0	0	0	0	0	0	0	0	0
CPI-SC001669E22	GDF11_TGFR_AVR2A	simple:O95390	complex:TGFR_AVR2A	ENSG00000135414		True	False	True	curated	False	0.007	0.02	0.015	0.006	0.007	0.006	0.02	0.031	0.009	0.007	0.009	0.009	0.01	0.008	0	0.023	0.008	0.017	0.024	0.037	0.05	0.045	0.036	0.037	0.036	0.05	0.061	0.039	0.037	0.039	0.039	0.04	0.038	0	0.053	0.038	0.047	0.054	0.009
CPI-SC023986FB9	MSTN_TGFR_AVR2A	simple:O14793	complex:TGFR_AVR2A	ENSG00000138379		True	False	True	curated	False	0	0	0	0	0	0	0	0	0	0	0	0	0	0	0	0	0	0	0	0	0	0	0	0	0	0	0	0	0	0	0	0	0	0	0	0	0	0	0.002
CPI-SC017215F7F	GDF11_TGFR_AVR2B	simple:O95390	complex:TGFR_AVR2B	ENSG00000135414		True	False	True	curated	False	0.006	0.014	0.025	0.011	0.034	0.029	0.026	0.045	0.006	0.007	0.007	0.006	0.006	0.013	0.006	0.015	0.012	0.027	0.027	0.036	0.044	0.055	0.041	0.064	0.059	0.056	0.075	0.036	0.037	0.037	0.036	0.036	0.043	0.036	0.045	0.042	0.057	0.057	0.008
CPI-SC08968AFE6	MSTN_TGFR_AVR2B	simple:O14793	complex:TGFR_AVR2B	ENSG00000138379		True	False	True	curated	False	0	0	0	0	0	0	0	0	0	0	0	0	0	0	0	0	0	0	0	0	0	0	0	0	0	0	0	0	0	0	0	0	0	0	0	0	0	0	0.001
CPI-SC098C06330	TGFB1_TGFbeta receptor1	simple:P01137	complex:TGFbeta receptor1	ENSG00000105329		True	False	True	curated	False	0.243	0.231	0.222	0.245	0.224	0.22	0.243	0.234	0.226	0.233	0.249	0.228	0.229	0.233	0.224	0.231	0.248	0.235	0.242	0.066	0.054	0.044	0.067	0.047	0.042	0.066	0.056	0.048	0.056	0.072	0.05	0.051	0.055	0.047	0.053	0.071	0.058	0.065	0.103
CPI-SC0D5CFA431	TGFB3_TGFbeta receptor1	simple:P10600	complex:TGFbeta receptor1	ENSG00000119699		True	False	True	curated	False	0.033	0.021	0.011	0.034	0.014	0.009	0.033	0.024	0.015	0.023	0.039	0.018	0.018	0.023	0.014	0.02	0.038	0.025	0.032	0.042	0.03	0.021	0.043	0.023	0.018	0.042	0.033	0.024	0.032	0.048	0.027	0.028	0.032	0.023	0.029	0.047	0.034	0.041	0.037
CPI-SC03DD946B2	TGFB2_TGFbeta receptor1	simple:P61812	complex:TGFbeta receptor1	ENSG00000092969		True	False	True	curated	False	0.032	0.021	0.011	0.034	0.014	0.009	0.033	0.023	0.015	0.023	0.039	0.017	0.018	0.022	0.014	0.02	0.038	0.024	0.032	0.038	0.026	0.017	0.039	0.019	0.015	0.038	0.029	0.02	0.028	0.044	0.023	0.024	0.028	0.019	0.025	0.043	0.03	0.037	0.055
CPI-SC0984894BC	TGFB1_TGFbeta receptor2	simple:P01137	complex:TGFbeta receptor2	ENSG00000105329		True	False	True	curated	False	0.219	0.271	0.229	0.219	0.216	0.216	0.23	0.227	0.223	0.217	0.22	0.219	0.216	0.219	0.234	0.226	0.221	0.227	0.239	0.042	0.093	0.052	0.042	0.039	0.039	0.053	0.049	0.045	0.04	0.042	0.042	0.039	0.042	0.056	0.049	0.043	0.049	0.062	0.079
CPI-SC0077CEB82	TGFB3_TGFbeta receptor2	simple:P10600	complex:TGFbeta receptor2	ENSG00000119699		True	False	True	curated	False	0.009	0.06	0.019	0.009	0.006	0.006	0.02	0.016	0.012	0.007	0.009	0.009	0.006	0.009	0.023	0.016	0.01	0.016	0.029	0.018	0.069	0.028	0.018	0.015	0.015	0.029	0.026	0.022	0.016	0.018	0.018	0.015	0.018	0.032	0.025	0.019	0.025	0.038	0.014
CPI-SC032246C72	TGFB2_TGFbeta receptor2	simple:P61812	complex:TGFbeta receptor2	ENSG00000092969		True	False	True	curated	False	0.009	0.06	0.019	0.009	0.006	0.006	0.02	0.016	0.012	0.007	0.009	0.009	0.006	0.009	0.023	0.016	0.01	0.016	0.029	0.014	0.065	0.024	0.014	0.011	0.011	0.025	0.022	0.018	0.012	0.014	0.014	0.011	0.014	0.028	0.021	0.015	0.021	0.034	0.031
CPI-SC0E5218AA4	NRG1_a6b4 complex	simple:Q02297	complex:a6b4 complex	ENSG00000157168		True	True	False	curated	True	0	0	0	0	0	0	0	0	0	0	0	0	0	0	0	0	0	0	0	0.014	0.026	0.155	0.018	0.016	0.013	0.096	0.037	0.012	0.015	0.016	0.013	0.015	0.015	0.012	0.112	0.012	0.051	0.046	0.012
CPI-SC0A68C5F13	IGF1_a6b4 complex	simple:P05019	complex:a6b4 complex	ENSG00000017427		True	False	False	curated	True	0.008	0.021	0.149	0.013	0.011	0.007	0.09	0.031	0.007	0.009	0.01	0.008	0.009	0.009	0.006	0.107	0.006	0.045	0.041	0.013	0.026	0.154	0.018	0.016	0.013	0.096	0.037	0.012	0.014	0.015	0.013	0.014	0.014	0.012	0.112	0.012	0.051	0.046	0.007
CPI-SC0FDB4B6D9	GDF9_TGFR_BMPR2	simple:O60383	complex:TGFR_BMPR2	ENSG00000164404		True	False	True	curated	False	0.032	0.02	0.011	0.033	0.013	0.009	0.032	0.023	0.014	0.022	0.038	0.017	0.018	0.022	0.013	0.019	0.037	0.024	0.031	0	0	0	0	0	0	0	0	0	0	0	0	0	0	0	0	0	0	0	0.033
CPI-SC0BD56F4CB	PSPN_RET receptor 4	simple:O60542	complex:RET receptor 4	ENSG00000125650		True	False	True	curated	False	0	0.007	0	0	0	0	0.001	0	0	0	0	0	0	0	0	0	0	0	0	0	0	0	0	0	0	0	0	0	0	0	0	0	0	0	0	0	0	0	0
CPI-SC09E5431A2	IFNG_Type II IFNR	simple:P01579	complex:Type II IFNR	ENSG00000111537		True	False	True	curated	False	0.718	1.155	1.299	0.812	0.798	0.74	0.969	1.03	0.787	0.721	0.801	0.787	0.788	0.773	0.757	0.954	0.742	0.898	0.846	0.039	0.477	0.62	0.134	0.119	0.061	0.291	0.351	0.109	0.042	0.123	0.108	0.109	0.094	0.079	0.275	0.064	0.219	0.167	0.021
CPI-CS0BAF97962	PDGFR complex_PDGFD	complex:PDGFR complex	simple:Q9GZP0		ENSG00000170962	True	True	False	curated	False	0	0	0	0	0	0	0	0	0	0	0	0	0	0	0	0	0	0	0	0.019	0.015	0.018	0.032	0.006	0.006	0.015	0.022	0.008	0.016	0.038	0.007	0.006	0.01	0.006	0.009	0.01	0.011	0.021	0.021
CPI-SC00ACA947E	GDNF_RET receptor 1	simple:P39905	complex:RET receptor 1	ENSG00000168621		True	False	True	curated	False	0	0	0	0	0	0	0	0	0	0	0	0	0	0	0	0	0	0	0	0.011	0	0.01	0	0.011	0.011	0.011	0	0.011	0.011	0.011	0	0	0.015	0.011	0.011	0.011	0	0	0.003
CPI-SC0EB9D030F	ARTN_RET receptor 1	simple:Q5T4W7	complex:RET receptor 1	ENSG00000117407		True	False	True	curated	False	0	0	0	0	0	0	0	0	0	0	0	0	0	0	0	0	0	0	0	0.009	0	0.008	0	0.009	0.008	0.008	0	0.008	0.008	0.009	0	0	0.012	0.008	0.009	0.008	0	0	0.007
CPI-SC0273E24EB	ARTN_RET receptor 3	simple:Q5T4W7	complex:RET receptor 3	ENSG00000117407		True	False	True	curated	False	0	0	0	0	0	0	0	0	0	0	0	0	0	0	0	0	0	0	0	0.009	0	0.008	0	0.009	0.008	0.008	0	0.008	0.008	0.009	0	0	0.012	0.008	0.009	0.008	0	0	0.007
CPI-CS0C57A3081	PlexinA1_complex1_SEMA6D	complex:PlexinA1_complex1	simple:Q8NFY4		ENSG00000137872	False	True	False	curated	False	0	0.025	0.004	0.002	0	0.001	0.044	0.02	0	0	0.002	0.001	0	0.002	0	0.018	0.001	0.013	0	0	0	0	0	0	0	0	0	0	0	0	0	0	0	0	0	0	0	0	0
CPI-CS0123BC66C	PlexinA1_complex2_SEMA6D	complex:PlexinA1_complex2	simple:Q8NFY4		ENSG00000137872	False	True	False	curated	False	0	0.029	0.009	0.006	0.004	0.005	0.048	0.024	0	0.005	0.006	0.005	0	0.006	0	0.023	0.005	0.017	0	0	0	0	0	0	0	0	0	0	0	0	0	0	0	0	0	0	0	0	0
CPI-SC0EB8DC52F	CD47_SIRB1 complex	simple:Q08722	complex:SIRB1 complex	ENSG00000196776		False	True	True	curated	False	0.271	0	0.271	0.275	0.27	0.27	0.271	0	0.272	0.273	0.271	0.272	0.272	0.274	0.276	0	0.272	0	0	0.386	0	0.386	0.391	0.386	0.386	0.387	0	0.388	0.389	0.386	0.387	0.387	0.39	0.392	0	0.388	0	0	0.394
CPI-SC07B4ED8C9	IFNL1_Type III IFNR	simple:Q8IU54	complex:Type III IFNR	ENSG00000182393		True	False	True	curated	False	0.019	0.022	0.012	0.043	0.011	0.01	0.02	0	0.015	0.015	0.015	0.016	0.013	0.016	0.02	0.023	0.011	0.019	0.02	0	0	0	0	0	0	0	0	0	0	0	0	0	0	0	0	0	0	0	0.011
CPI-SC0F486460D	IFNL3_Type III IFNR	simple:Q8IZI9	complex:Type III IFNR	ENSG00000197110		True	False	True	curated	False	0	0	0	0	0	0	0	0	0	0	0	0	0	0	0	0	0	0	0	0	0	0	0	0	0	0	0	0	0	0	0	0	0	0	0	0	0	0	0.01
CPI-SC077B6280E	IFNL2_Type III IFNR	simple:Q8IZJ0	complex:Type III IFNR	ENSG00000183709		True	False	True	curated	False	0.01	0.013	0.003	0.034	0.001	0.001	0.011	0	0.005	0.006	0.006	0.007	0.004	0.007	0.01	0.014	0.002	0.01	0.011	0	0	0	0	0	0	0	0	0	0	0	0	0	0	0	0	0	0	0	0.01
CPI-SC090068F7B	TSLP_TSLPR	simple:Q969D9	complex:TSLPR	ENSG00000145777		True	False	True	curated	False	0	0	0.001	0.004	0.002	0.001	0.005	0.001	0.001	0.001	0.002	0.001	0	0.013	0.012	0	0.001	0	0	0	0	0.004	0.008	0.006	0.005	0.009	0.005	0.005	0.004	0.006	0.004	0	0.017	0.015	0	0.005	0	0	0
CPI-SC047CEF2DD	CRLF2_TSLPR	simple:Q9HC73	complex:TSLPR	ENSG00000205755		True	True	True	curated	False	0	0	0	0	0	0	0	0	0	0	0	0	0	0	0	0	0	0	0	0	0	0	0	0	0	0	0	0	0	0	0	0	0	0	0	0	0	0	0
[truncated: 322 more columns]
