# Supplementary material for: The immune landscape of human thymic epithelial tumors
Source: Nat Commun. 2022 Sep 17;13:5463. doi: 10.1038/s41467-022-33170-7 (PMC9482639; doi:10.1038/s41467-022-33170-7)
Supplement: Supplementary file 9 — Source Data [file 41467_2022_33170_MOESM9_ESM.xlsx]

## Sheet: Figure 1d
	Cluster 1(%)	Cluster 2(%)
N
13	92.4591	7.5409
14	70.1595	29.8405
15	58.9333	41.0667
T1
1	96.5327	3.46733
3	88.9981	11.0019
7	93.0326	6.96739
12	88.3939	11.6061
22	89.8135	10.1865
25	93.9849	6.01513
28	98.6078	1.39217
30	93.8659	6.13412
32	97.1059	2.89412
T2
4	39.2127	60.7873
5	5.78604	94.214
9	13.876	86.124
10	81.7789	18.2211
11	83.8317	16.1683
27	50.5502	49.4498
34	80.5014	19.4986
T3
2	0.555803	99.4442
6	0.784989	99.215
8	0.170122	99.8299
24	0.0623479	99.9377
29	1.44756	98.5524
39	0.268162	99.7318

## Sheet: Figure 1k
Sample	CD3- DP	B cell	DC	granulocyte
N
13	45.4809	0.846762	0.0240216	0.130117
14	20.0697	6.84808	0.102121	0.106125
15	17.2584	12.3993	0.290546	0.120226
T1
1	54.6556	0.0520854	0.014023	0.00600986
3	52.0602	0.281113	0.367455	0.0702783
7	36.4155	1.14706	0.0120111	0.0200184
12	37.5418	0.0360151	0.0160067	0.0320134
22	38.7954	0.217409	0.108704	0.0140913
25	45.1524	0.0480856	0.00801427	0.00801426
28	52.8321	0.0260099	0.0220084	0.00800304
30	56.1026	0.0120091	0.0360274	0.0400304
32	13.8885	0.394071	0.00800144	0.0460083
T2
4	19.3592	4.93642	1.25763	0.240312
5	3.98512	29.2462	1.23835	0.0380106
9	3.46473	14.2238	2.74692	0.697758
10	34.9522	0.900468	0.110057	0.0100052
11	67.0031	0.0680926	0.0981335	0.0540735
27	20.0925	23.3565	0.302187	0.138086
34	3.23878	4.163	0.138033	0.0160038
T3
2	0.0512229	14.6946	8.31733	0.177146
6	0.020014	34.9204	0.4283	0.818573
8	0.0280314	2.69502	1.59779	0.418469
24	0.0120836	0.370564	1.90116	0.247714
29	0.0600384	37.9043	0.380243	0.0300192
39	0.062466	4.60233	8.12864	0.872509

## Sheet: Figure 2b
Norm. intensity	CD45	CD3	CD4	CD8	CD45RO	CD103	CD69	FoxP3	CTLA4	PD_1	CD101	CD39	CD38	CD49a	CD137	CD28	Ki67	GranzymeB	Tbet	BCL6	EOMES	RORyt	GATA3	CD27
Naive CD4+ T cell	0.914097	0.917686	0.835771	0	0.257788	0	0.209927	0.127923	0.0954272	0	0	0	0.435402	0	0	0.594032	0.222254	0	0	0	0	0	0.0360999	0.754755
Memory CD4+ T cell	0.951147	0.840032	0.815486	0.00277573	1	0	0.53938	0.152506	0.211511	0.123031	0	0	0.300479	0	0	0.769339	0.299271	0	0	0	0.0428898	0.0397885	0.100683	0.577893
CD4+ TRM	0.804853	0.791661	0.850856	0	1	0.825054	0.660182	0.0974139	0.362624	0.573504	0.0375398	0.171712	0.348382	0.131603	0	0.623601	0.335325	0	0.030228	0	0.0188868	0.00632153	0.00655163	0.124107
Treg	0.898471	0.846433	0.815825	0.00198505	1	0	0.638815	0.459759	0.588074	0.423439	0	1	0.476196	0	0.0631567	0.855122	0.40135	0	0.126948	0	0.0592512	0.0653997	0.129278	0.457114
Naive CD8+ T cell	0.97216	0.798735	0	0.839863	0.196922	0	0.375581	0.152473	0.103745	0	0.0511438	0	0.200949	0	0	0.531212	0.278201	0	0	0	0.0482484	0.0454265	0.0723036	0.801489
Memory CD8+ T cell	0.994291	0.790799	0.00441404	0.840763	0.810503	0	0.606675	0.113574	0.132198	0.143002	0.00244198	0	0.78282	0.0451737	0	0.545394	0.26652	0	0	0	0.0428709	0.00998697	0.0591317	0.661268
CD8+ TRM	0.834427	0.769931	0	0.85238	1	1	0.91225	0.143145	0.387777	0.675867	0.0708224	0.678795	0.606022	0.745008	0.0155403	0.156291	0.352411	0.095777	0.0564897	0	0.0605001	0.01129	0.0270691	0.214999
DN T	0.976936	0.821667	0.0500646	0	0.946732	0	0.342567	0.197359	0.170254	0.716975	0	0	0.943006	0	0	0.728753	0.248215	0	0	0	0.0699457	0.0217356	0.126746	0.491106
DP T	0.73118	0.553954	0.642124	0.606678	1	0.0398827	0.12644	0.118077	0.0366285	0	0	0	1	0	0	0.499498	0.505114	0	0	0.444557	0	0	0.230033	0

## Sheet: Figure 2d
WHO Classification
sample	DP T	DN T	CD8+ TRM	Memory CD8+ T cell	Naive CD8+ T cell	Treg	CD4+ TRM	Memory CD4+ T cell	Naive CD4+ T cell
N
13	79.4667	0.836134	0.934149	7.65923	0.218035	0.6221	0.12602	9.86958	0.268043
14	64.5055	1.7395	7.23422	6.98801	0.490422	1.03289	0.480413	16.0858	1.44324
15	54.2769	4.10282	2.63253	10.9642	4.28886	1.28426	0.322064	16.9334	5.19504
A
3	79.9498	4.67837	2.70146	9.11992	0.084295	0.67436	0.120421	2.61114	0.0602107
7	84.5549	1.12252	0.508234	5.33045	0.572263	0.560258	0.164075	6.2949	0.892411
24	0.0871502	2.85659	15.4159	26.2225	0.213034	4.60928	3.26329	47.0127	0.319551
AB
1	84.5849	4.45805	0.668307	7.23533	0.248114	0.338156	0.0400184	2.06295	0.364168
4	25.6701	3.07889	0.874822	6.09173	31.1893	1.20713	0.182171	15.1482	16.5576
11	35.9951	7.58677	8.29378	27.1626	3.20655	0.684973	0.700995	14.6728	1.69641
12	70.4973	6.60906	1.40222	17.2168	0.18803	0.0480077	0.0180029	3.94263	0.0780125
22	81.0689	2.87938	0.342164	5.26453	5.51065	0.148071	0.0140067	3.09549	1.6768
25	83.7409	3.98671	3.76256	6.1742	0.0660449	0.110075	0.00200136	2.10143	0.0560381
30	73.7668	20.7942	0.0260052	3.35867	0.0720144	0.0680136	0.0020004	1.55631	0.356071
B
6	0.210168	4.19936	4.73179	12.5881	8.8711	16.0388	0.494396	39.4315	13.4347
10	72.4999	0.916202	0.168037	4.64302	8.90196	1.28228	0.0240053	6.25738	5.30717
27	48.0532	4.7599	0.62425	7.37495	3.36735	1.12445	0.206082	18.6935	15.7963
28	91.6388	3.12044	0.0400056	4.08057	0.0440062	0.0260036	0.00600084	1.00614	0.0380053
32	95.1117	0.548033	0.0760046	2.37614	0.0600036	0.0780047	0.00200012	1.38808	0.360022
34	79.0655	0.732088	1.15014	8.23899	0.784094	1.81022	0.0200024	5.46666	2.73233
TC
2	0.913212	2.5742	21.9336	14.8794	1.55511	16.9804	0.804023	27.5949	12.7651
8	0.296089	0.862259	73.244	5.9998	0.160048	10.2311	3.58708	5.40762	0.212064
9	7.68569	2.85285	17.6496	11.2793	2.23023	11.2312	4.57257	36.5826	5.91592
29	0.424204	2.99744	10.0148	9.26445	7.06939	6.77325	0.990475	44.6154	17.8506
39	0.344138	1.97879	43.5694	5.96439	0.108043	27.2129	0.95038	19.0176	0.854342

## Sheet: Figure 2e
Masaoka Stage
sample	DP T	DN T	CD8+ TRM	Memory CD8+ T cell	Naive CD8+ T cell	Treg	CD4+ TRM	Memory CD4+ T cell	Naive CD4+ T cell
N
13	79.4667	0.836134	0.934149	7.65923	0.218035	0.6221	0.12602	9.86958	0.268043
14	64.5055	1.7395	7.23422	6.98801	0.490422	1.03289	0.480413	16.0858	1.44324
15	54.2769	4.10282	2.63253	10.9642	4.28886	1.28426	0.322064	16.9334	5.19504
I
1	84.5849	4.45805	0.668307	7.23533	0.248114	0.338156	0.0400184	2.06295	0.364168
3	79.9498	4.67837	2.70146	9.11992	0.084295	0.67436	0.120421	2.61114	0.0602107
4	25.6701	3.07889	0.874822	6.09173	31.1893	1.20713	0.182171	15.1482	16.5576
7	84.5549	1.12252	0.508234	5.33045	0.572263	0.560258	0.164075	6.2949	0.892411
10	72.4999	0.916202	0.168037	4.64302	8.90196	1.28228	0.0240053	6.25738	5.30717
12	70.4973	6.60906	1.40222	17.2168	0.18803	0.0480077	0.0180029	3.94263	0.0780125
24	0.0871502	2.85659	15.4159	26.2225	0.213034	4.60928	3.26329	47.0127	0.319551
25	83.7409	3.98671	3.76256	6.1742	0.0660449	0.110075	0.00200136	2.10143	0.0560381
27	48.0532	4.7599	0.62425	7.37495	3.36735	1.12445	0.206082	18.6935	15.7963
29	0.424204	2.99744	10.0148	9.26445	7.06939	6.77325	0.990475	44.6154	17.8506
32	95.1117	0.548033	0.0760046	2.37614	0.0600036	0.0780047	0.00200012	1.38808	0.360022
II
5	0.616419	2.97803	2.72585	13.7233	3.39631	4.62715	0.802546	57.2429	13.8874
22	81.0689	2.87938	0.342164	5.26453	5.51065	0.148071	0.0140067	3.09549	1.6768
28	91.6388	3.12044	0.0400056	4.08057	0.0440062	0.0260036	0.00600084	1.00614	0.0380053
30	73.7668	20.7942	0.0260052	3.35867	0.0720144	0.0680136	0.0020004	1.55631	0.356071
III
2	0.913212	2.5742	21.9336	14.8794	1.55511	16.9804	0.804023	27.5949	12.7651
6	0.210168	4.19936	4.73179	12.5881	8.8711	16.0388	0.494396	39.4315	13.4347
8	0.296089	0.862259	73.244	5.9998	0.160048	10.2311	3.58708	5.40762	0.212064
9	7.68569	2.85285	17.6496	11.2793	2.23023	11.2312	4.57257	36.5826	5.91592
11	35.9951	7.58677	8.29378	27.1626	3.20655	0.684973	0.700995	14.6728	1.69641
IV
34	79.0655	0.732088	1.15014	8.23899	0.784094	1.81022	0.0200024	5.46666	2.73233
39	0.344138	1.97879	43.5694	5.96439	0.108043	27.2129	0.95038	19.0176	0.854342

## Sheet: Figure 2f
Reclassification
sample	DP T	DN T	CD8+ TRM	Memory CD8+ T cell	Naive CD8+ T cell	Treg	CD4+ TRM	Memory CD4+ T cell	Naive CD4+ T cell
N
13	79.4667	0.836134	0.934149	7.65923	0.218035	0.6221	0.12602	9.86958	0.268043
14	64.5055	1.7395	7.23422	6.98801	0.490422	1.03289	0.480413	16.0858	1.44324
15	54.2769	4.10282	2.63253	10.9642	4.28886	1.28426	0.322064	16.9334	5.19504
T1
1	84.5849	4.45805	0.668307	7.23533	0.248114	0.338156	0.0400184	2.06295	0.364168
3	79.9498	4.67837	2.70146	9.11992	0.084295	0.67436	0.120421	2.61114	0.0602107
7	84.5549	1.12252	0.508234	5.33045	0.572263	0.560258	0.164075	6.2949	0.892411
12	70.4973	6.60906	1.40222	17.2168	0.18803	0.0480077	0.0180029	3.94263	0.0780125
22	81.0689	2.87938	0.342164	5.26453	5.51065	0.148071	0.0140067	3.09549	1.6768
25	83.7409	3.98671	3.76256	6.1742	0.0660449	0.110075	0.00200136	2.10143	0.0560381
28	91.6388	3.12044	0.0400056	4.08057	0.0440062	0.0260036	0.00600084	1.00614	0.0380053
30	73.7668	20.7942	0.0260052	3.35867	0.0720144	0.0680136	0.0020004	1.55631	0.356071
32	95.1117	0.548033	0.0760046	2.37614	0.0600036	0.0780047	0.00200012	1.38808	0.360022
T2
4	25.6701	3.07889	0.874822	6.09173	31.1893	1.20713	0.182171	15.1482	16.5576
5	0.616419	2.97803	2.72585	13.7233	3.39631	4.62715	0.802546	57.2429	13.8874
9	7.68569	2.85285	17.6496	11.2793	2.23023	11.2312	4.57257	36.5826	5.91592
10	72.4999	0.916202	0.168037	4.64302	8.90196	1.28228	0.0240053	6.25738	5.30717
11	35.9951	7.58677	8.29378	27.1626	3.20655	0.684973	0.700995	14.6728	1.69641
27	48.0532	4.7599	0.62425	7.37495	3.36735	1.12445	0.206082	18.6935	15.7963
34	79.0655	0.732088	1.15014	8.23899	0.784094	1.81022	0.0200024	5.46666	2.73233
T3
2	0.913212	2.5742	21.9336	14.8794	1.55511	16.9804	0.804023	27.5949	12.7651
6	0.210168	4.19936	4.73179	12.5881	8.8711	16.0388	0.494396	39.4315	13.4347
8	0.296089	0.862259	73.244	5.9998	0.160048	10.2311	3.58708	5.40762	0.212064
24	0.0871502	2.85659	15.4159	26.2225	0.213034	4.60928	3.26329	47.0127	0.319551
29	0.424204	2.99744	10.0148	9.26445	7.06939	6.77325	0.990475	44.6154	17.8506
39	0.344138	1.97879	43.5694	5.96439	0.108043	27.2129	0.95038	19.0176	0.854342

## Sheet: Figure 2g
sample	DP T	CD4+ T	CD8+ T	Naive CD4+ T cell	Memory CD4+ T cell	Treg
N
13	79.4667	10.8857	8.81141	0.268043	9.86958	0.6221
14	64.5055	19.0424	14.7127	1.44324	16.0858	1.03289
15	54.2769	23.7347	17.8856	5.19504	16.9334	1.28426
T1
1	84.5849	2.80529	8.15175	0.364168	2.06295	0.338156
3	79.9498	3.46613	11.9057	0.0602107	2.61114	0.67436
7	84.5549	7.91164	6.41095	0.892411	6.2949	0.560258
12	70.4973	4.08665	18.807	0.0780125	3.94263	0.0480077
22	81.0689	4.93437	11.1173	1.6768	3.09549	0.148071
25	83.7409	2.26954	10.0028	0.0560381	2.10143	0.110075
28	91.6388	1.07615	4.16458	0.0380053	1.00614	0.0260036
30	73.7668	1.9824	3.45669	0.356071	1.55631	0.0680136
32	95.1117	1.82811	2.51215	0.360022	1.38808	0.0780047
T2
4	25.6701	33.0951	38.1559	16.5576	15.1482	1.20713
5	0.616419	76.5601	19.8455	13.8874	57.2429	4.62715
9	7.68569	58.3023	31.1592	5.91592	36.5826	11.2312
10	72.4999	12.8708	13.713	5.30717	6.25738	1.28228
11	35.9951	17.7552	38.6629	1.69641	14.6728	0.684973
27	48.0532	35.8203	11.3665	15.7963	18.6935	1.12445
34	79.0655	10.0292	10.1732	2.73233	5.46666	1.81022
T3
2	0.913212	58.1445	38.3681	12.7651	27.5949	16.9804
6	0.210168	69.3995	26.191	13.4347	39.4315	16.0388
8	0.296089	19.4378	79.4038	0.212064	5.40762	10.2311
24	0.0871502	55.2048	41.8515	0.319551	47.0127	4.60928
29	0.424204	70.2297	26.3486	17.8506	44.6154	6.77325
39	0.344138	48.0352	49.6419	0.854342	19.0176	27.2129

## Sheet: Figure 3e
Clusters	DN	DP	αβT	Naïve CD4+ T	Memory CD4+ T	Naïve CD8+ T	Memory CD8+ T	CD8+ TRM	Treg	NKT	Th-like
N	0.85	72.9	12.74	0.97	0.37	3.29	2.19	0.32	0.49	0.41	5.48
T1
1	0.45	88.61	9.88	0	0	0.16	0.11	0.52	0.18	0.04	0.06
3	0.67	70.83	5.89	0.96	0.12	0.81	5.18	9.42	1.58	4.15	0.39
T2
4	1	4.98	0.46	19.46	0.49	56.73	10.23	1.52	2.2	1.06	1.84
5	2.77	18.59	0.93	32.26	2.34	1.95	11.99	0.87	7.9	9.91	10.46
T3
2	6.46	0.36	0.12	8.29	4.82	10.74	15.68	27.05	20.59	4.58	1.32
6	4.45	0.14	0.1	16.16	44.35	7.54	15.91	3.45	4.51	0.63	2.75

## Sheet: Figure 4a
Sample	TRBV2	TRBV3-1	TRBV4-1	TRBV5-1	TRBV6-1	TRBV4-2	TRBV4-3	TRBV7-2	TRBV6-4	TRBV7-3	TRBV5-3	TRBV9	TRBV10-1	TRBV11-1	TRBV10-2	TRBV11-2	TRBV6-5	TRBV7-4	TRBV5-4	TRBV6-6	TRBV5-5	TRBV6-7	TRBV7-6	TRBV5-6	TRBV6-8	TRBV7-7	TRBV5-7	TRBV6-9	TRBV7-8	TRBV5-8	TRBV7-9	TRBV13	TRBV10-3	TRBV11-3	TRBV12-3	TRBV12-4	TRBV12-5	TRBV14	TRBV15	TRBV16	TRBV18	TRBV19	TRBV20-1	TRBV21-1	TRBV23-1	TRBV24-1	TRBV25-1	TRBV27	TRBV28
T1	2.555	2.315	3.63	5.89	2.94	1.56	2.22	4	0.93	2.21	0.075	2.895	0.935	0.25	0.93	2.82	3.57	0.27	1.665	1.765	1.115	0.05	0.895	2.255	0.02	0.19	0.015	0.06	0.745	0.61	3.39	0.37	2.01	1.225	1.91	2.205	1.275	1.58	1.28	0.085	2.735	4.37	7.445	2.14	0.455	2.18	1.32	4.03	2.315
T2	4.355	3.19	3.345	5.085	3.22	1.43	0	2.26	0.61	2.07	0.015	4.135	0.535	0.37	0.345	2.72	3.58	0.14	1.93	1.7	0.82	0.195	1.095	2.235	0.025	0.375	0.025	0.04	1.875	0.535	3.73	1.05	1.93	0.615	2.235	1.685	0.31	1.11	1.21	0.115	2.315	4.83	8.62	2.77	0.725	1.99	0.79	3.665	4.88
T3	4.675	2.835	2.42	5.195	2.995	0.925	1.55	3.925	0.29	1.765	0.03	3.55	0.635	0.34	0.615	2.13	2.73	0.065	1.735	1.955	1.14	0.025	0.7	1.875	0.07	0.295	0.035	0.035	2.19	0.695	3.455	0.62	1.87	0.645	2.53	1.535	0.355	0.65	1.685	0.07	2.435	4.37	9.38	1.82	0.355	0.77	0.43	3.06	7.14
Sample	TRBJ1-1	TRBJ1-2	TRBJ1-3	TRBJ1-4	TRBJ1-5	TRBJ1-6	TRBJ2-1	TRBJ2-2	TRBJ2-3	TRBJ2-4	TRBJ2-5	TRBJ2-6	TRBJ2-7
T1	9.44	9.155	2.535	5.115	7.885	3.64	13.415	7.925	11.01	2.825	9.22	2.3	14.715
T2	9.845	8.405	2.465	3.1	6.17	3.205	15.175	7.395	10.78	1.955	9.325	1.94	19.34
T3	9.645	7.2	2.1	3.59	6.865	2.845	17.535	7.77	13.89	1.72	9.855	1.245	14.815
[truncated: 2 more columns]

## Sheet: Figure 4b
T1
Gene	TRBV30	TRBV29-1	TRBV28	TRBV27	TRBV25-1	TRBV24-1	TRBV23-1	TRBV21-1	TRBV20-1	TRBV19	TRBV18	TRBV17	TRBV16	TRBV15	TRBV14	TRBV12-5	TRBV12-4	TRBV12-3	TRBV11-3	TRBV10-3	TRBV13	TRBV7-9	TRBV5-8	TRBV7-8	TRBV6-9	TRBV5-7	TRBV7-7	TRBV6-8	TRBV5-6	TRBV7-6	TRBV6-7	TRBV5-5	TRBV6-6	TRBV5-4	TRBV7-4	TRBV6-5	TRBV11-2	TRBV10-2	TRBV11-1	TRBV10-1	TRBV9	TRBV5-3	TRBV7-3	TRBV6-4	TRBV7-2	TRBV4-3	TRBV4-2	TRBV6-1	TRBV5-1
TRBJ1-1	35	31	31	41	23	15	2	29	92	61	26	0	4	23	21	25	30	15	11	32	2	43	5	5	1	0	0	0	30	7	0	14	18	17	9	44	30	16	5	14	40	1	29	13	50	21	16	31	96
TRBJ1-2	21	25	28	49	17	17	0	16	103	51	22	0	2	16	12	23	26	20	10	36	6	47	9	7	0	0	1	0	42	4	2	12	14	20	3	52	23	12	5	6	44	1	13	15	38	35	23	49	80
TRBJ1-3	8	6	7	13	5	2	3	1	24	15	7	0	0	8	5	3	9	8	3	8	3	17	7	2	0	0	0	0	8	4	0	5	6	6	1	12	9	6	1	0	11	0	8	5	15	6	6	15	12
TRBJ1-4	19	10	22	26	11	9	3	13	42	16	41	0	1	6	14	9	11	15	7	15	2	29	5	9	0	0	2	0	12	7	0	5	10	3	1	55	18	5	2	3	12	1	8	3	18	12	9	18	37
TRBJ1-5	17	7	43	41	5	14	8	28	73	62	19	0	0	16	3	15	29	31	3	20	1	22	7	4	0	1	5	0	20	6	2	16	20	6	1	37	23	9	1	1	12	0	13	3	45	19	21	53	27
TRBJ1-6	13	3	9	30	3	3	2	14	36	16	11	0	0	8	7	4	9	11	7	13	2	12	4	4	0	0	1	0	10	0	0	13	8	8	2	21	16	4	0	4	24	0	8	5	11	9	9	9	25
TRBJ2-1	111	28	32	55	13	56	8	34	146	89	41	0	0	21	19	28	25	23	26	30	10	43	7	9	2	0	2	0	33	15	0	18	47	18	4	41	45	14	5	19	53	2	45	16	68	33	22	33	116
TRBJ2-2	17	22	20	40	23	38	4	16	60	45	28	0	0	8	14	15	23	16	21	15	1	41	4	10	1	0	1	1	14	12	2	9	8	28	2	36	33	9	0	13	35	1	42	13	33	28	19	29	67
TRBJ2-3	38	20	30	48	18	34	4	20	122	93	38	0	2	6	27	12	41	35	14	22	6	54	7	12	0	0	2	0	33	17	0	17	16	29	0	35	31	10	3	19	48	0	38	18	56	29	20	26	85
TRBJ2-4	5	3	10	17	4	3	3	9	34	9	9	0	0	3	4	3	10	13	1	3	3	12	2	3	3	1	1	0	6	3	0	7	0	9	0	9	12	1	1	7	9	0	7	2	11	9	7	27	19
TRBJ2-5	31	20	31	42	16	39	7	19	93	37	43	0	0	21	21	6	25	19	8	16	5	37	7	12	0	0	3	0	28	18	0	7	17	24	3	43	42	11	1	11	31	1	24	10	45	22	14	27	81
TRBJ2-6	11	6	9	13	1	10	3	10	13	12	6	0	0	4	10	2	14	4	2	10	2	10	0	1	0	0	1	1	3	3	0	1	5	3	0	7	7	2	2	2	13	2	11	3	14	7	6	5	21
TRBJ2-7	46	32	75	95	27	31	12	57	105	33	57	0	2	25	44	17	28	33	17	34	5	58	16	20	0	0	3	1	51	19	0	20	45	37	5	51	67	18	7	15	45	1	38	10	97	51	31	55	86
T2
Gene	TRBV30	TRBV29-1	TRBV28	TRBV27	TRBV25-1	TRBV24-1	TRBV23-1	TRBV21-1	TRBV20-1	TRBV19	TRBV18	TRBV17	TRBV16	TRBV15	TRBV14	TRBV12-5	TRBV12-4	TRBV12-3	TRBV11-3	TRBV10-3	TRBV13	TRBV7-9	TRBV5-8	TRBV7-8	TRBV6-9	TRBV5-7	TRBV7-7	TRBV6-8	TRBV5-6	TRBV7-6	TRBV6-7	TRBV5-5	TRBV6-6	TRBV5-4	TRBV7-4	TRBV6-5	TRBV11-2	TRBV10-2	TRBV11-1	TRBV10-1	TRBV9	TRBV5-3	TRBV7-3	TRBV6-4	TRBV7-2	TRBV4-3	TRBV4-2	TRBV6-1	TRBV5-1
TRBJ1-1	35	19	40	21	6	10	3	18	53	59	17	0	3	10	7	3	18	24	3	23	6	38	7	16	0	0	1	0	12	11	0	4	15	18	1	32	13	5	1	9	25	0	13	4	11	0	12	26	39
TRBJ1-2	27	28	38	22	7	11	1	24	61	23	13	0	1	8	9	0	8	13	0	17	6	30	0	8	0	0	0	0	14	1	1	8	11	11	0	41	11	1	2	0	23	0	7	2	10	0	9	31	38
TRBJ1-3	6	4	7	0	1	1	0	8	9	6	6	0	2	2	4	1	4	5	0	5	3	7	0	2	1	1	1	0	1	6	0	0	6	4	0	8	4	0	0	0	17	0	2	1	5	0	1	13	6
TRBJ1-4	5	4	15	9	4	4	2	15	13	9	12	0	0	5	3	0	3	6	0	4	0	9	3	5	0	0	0	0	6	2	0	5	5	4	3	9	5	0	0	0	8	0	1	1	2	0	3	5	16
TRBJ1-5	18	6	26	25	3	9	5	18	47	39	15	1	1	6	2	0	7	17	1	7	2	12	3	13	0	0	0	1	8	4	1	4	7	4	1	26	9	2	1	1	9	0	7	1	11	0	3	26	17
TRBJ1-6	11	0	11	8	1	2	1	8	17	16	7	0	0	2	6	0	3	2	0	3	4	7	0	6	0	0	1	0	8	2	0	3	6	5	0	10	7	2	0	0	12	0	3	0	9	0	4	8	10
TRBJ2-1	31	37	56	46	8	38	6	26	110	45	20	0	0	15	13	5	31	25	11	33	9	52	9	26	0	0	15	0	15	17	13	8	17	20	2	35	34	1	8	7	47	0	38	9	28	0	15	28	58
TRBJ2-2	11	16	18	16	8	19	6	12	40	30	15	0	0	8	4	5	4	12	13	11	8	19	4	12	0	0	2	0	14	6	0	3	6	14	1	19	13	1	0	6	23	0	24	9	8	0	8	17	37
TRBJ2-3	25	16	37	39	7	16	14	24	85	39	23	0	1	13	12	3	15	14	5	13	10	31	2	11	0	0	3	0	19	8	0	13	9	12	1	23	29	3	2	7	46	0	28	8	18	0	14	23	49
TRBJ2-4	2	3	9	7	1	2	1	7	16	10	5	0	0	4	0	1	4	9	1	2	1	7	0	2	0	0	0	0	2	1	0	1	4	1	0	0	5	0	0	0	2	1	2	2	3	0	2	10	4
TRBJ2-5	18	13	36	20	8	21	5	15	75	22	16	0	0	5	12	2	12	16	2	13	5	18	3	8	0	0	3	1	29	10	0	4	20	21	0	18	24	1	2	4	32	0	14	2	24	0	7	24	37
TRBJ2-6	3	4	14	7	0	8	2	3	11	5	4	0	0	2	0	0	3	5	0	3	1	10	1	3	0	0	0	0	3	1	0	1	0	7	0	4	3	0	2	0	14	0	2	0	1	0	2	3	5
TRBJ2-7	40	23	75	66	8	15	11	39	138	75	28	0	1	15	15	4	20	27	12	17	27	52	10	35	2	1	3	0	44	17	0	10	27	30	2	55	56	11	11	8	66	0	21	9	47	0	32	38	82
T3
Gene	TRBV30	TRBV29-1	TRBV28	TRBV27	TRBV25-1	TRBV24-1	TRBV23-1	TRBV21-1	TRBV20-1	TRBV19	TRBV18	TRBV17	TRBV16	TRBV15	TRBV14	TRBV12-5	TRBV12-4	TRBV12-3	TRBV11-3	TRBV10-3	TRBV13	TRBV7-9	TRBV5-8	TRBV7-8	TRBV6-9	TRBV5-7	TRBV7-7	TRBV6-8	TRBV5-6	TRBV7-6	TRBV6-7	TRBV5-5	TRBV6-6	TRBV5-4	TRBV7-4	TRBV6-5	TRBV11-2	TRBV10-2	TRBV11-1	TRBV10-1	TRBV9	TRBV5-3	TRBV7-3	TRBV6-4	TRBV7-2	TRBV4-3	TRBV4-2	TRBV6-1	TRBV5-1
TRBJ1-1	19	79	62	13	2	5	4	3	82	37	20	0	0	3	6	5	18	24	7	21	11	29	3	6	0	2	2	0	11	8	0	18	17	21	1	25	9	2	6	2	35	0	13	2	16	6	8	29	41
TRBJ1-2	27	14	55	16	2	5	0	9	50	45	21	0	0	2	4	6	7	13	1	17	2	18	1	8	0	0	0	0	20	1	0	11	10	8	0	36	11	3	2	1	19	0	2	1	21	5	6	21	25
TRBJ1-3	3	2	19	5	0	2	1	4	17	3	10	0	1	1	2	0	3	5	2	2	0	11	1	2	0	0	0	0	2	0	0	0	5	2	0	12	5	1	0	1	6	0	1	1	6	4	0	5	6
TRBJ1-4	6	2	18	2	0	0	2	6	28	15	12	0	0	1	1	0	3	12	0	3	2	14	3	2	0	0	0	0	14	2	0	1	7	4	0	8	7	3	0	0	13	0	3	0	9	5	3	25	24
TRBJ1-5	79	5	30	14	1	2	3	10	57	37	11	0	0	34	3	0	11	17	0	11	1	3	4	13	1	0	0	0	3	0	0	14	6	1	1	8	5	9	1	15	5	0	1	0	20	4	3	30	16
TRBJ1-6	16	0	12	7	3	2	0	3	23	5	8	0	0	4	3	0	8	7	0	4	2	8	0	7	0	0	0	0	5	0	0	1	5	8	0	8	7	1	1	0	10	0	4	1	8	0	3	5	12
TRBJ2-1	18	35	95	41	3	12	7	25	147	57	26	0	1	18	6	5	14	24	15	29	4	58	3	10	1	0	3	3	26	22	0	8	21	20	1	29	24	9	6	7	72	3	39	8	63	17	13	23	102
TRBJ2-2	6	6	41	23	6	11	3	13	49	26	19	0	0	6	6	3	10	34	7	10	9	24	35	7	0	0	1	0	22	5	0	6	10	12	0	17	18	1	2	4	28	0	15	1	19	9	6	14	50
TRBJ2-3	18	25	62	38	8	10	4	21	103	31	19	0	1	15	8	3	16	25	6	14	4	50	5	79	0	0	2	0	17	8	0	7	7	26	1	20	29	5	3	6	51	0	40	3	47	9	10	28	53
TRBJ2-4	5	4	30	1	0	0	0	3	18	3	4	0	0	0	0	1	0	3	2	1	0	6	0	2	0	0	0	0	1	0	0	1	4	5	0	0	3	0	0	0	6	0	2	0	9	3	0	3	4
TRBJ2-5	12	17	40	16	4	5	1	18	79	47	24	0	4	10	10	0	14	12	6	7	3	33	5	10	0	1	7	2	13	5	2	10	38	19	0	17	18	6	6	4	20	0	15	3	50	10	13	21	36
TRBJ2-6	1	4	7	2	3	1	0	4	6	5	7	0	0	1	3	0	0	4	0	2	1	2	0	1	0	0	0	0	3	1	0	0	3	3	0	6	2	1	0	1	1	0	1	4	2	2	1	3	5
TRBJ2-7	21	23	123	72	6	10	6	33	124	38	30	0	0	32	8	6	19	25	4	40	14	34	4	15	1	0	7	0	19	4	0	13	25	13	1	37	35	5	2	3	29	0	10	0	65	44	15	47	68
[truncated: 3 more columns]

[truncated: 36 more sheets: Figure 4c, Figure 4d, Figure 4f, Figure 5b, Figure 5h, Figure 6b, Figure 6f, Figure 6j, Figure 6n, Figure 7d, Supplementary 1e, Supplementary 1f, Supplementary 1h, Supplementary 2b, Supplementary 2c, Supplementary 3b, Supplementary 3d, Supplementary 4c, Supplementary 5a, Supplementary 5b …]
